# Supplementary material for: Reduced secretion of neuronal growth regulator 1 contributes to impaired adipose-neuronal crosstalk in obesity
Source: Nat Commun. 2022 Nov 25;13:7269. doi: 10.1038/s41467-022-34846-w (PMC9700863; doi:10.1038/s41467-022-34846-w)
Supplement: Supplementary file 6 — Supplementary Data 1 [file 41467_2022_34846_MOESM6_ESM.xlsx]

## Sheet: 2407 DETECTED
UNIPROT ACCESSION	GENE NAME	PROTEIN NAME	M.W. (kDa)	SEQUENCE COVERAGE (%)	# TOTAL PSMS	UNIQUE PEPTIDES	SIGNALP	MATRISOME	TARGETP
Q61838	Pzp	Pregnancy zone protein	165.7	60	2306	65	Y	Y	N
Q05793	Hspg2	Basement membrane-specific heparan sulfate proteoglycan core protein	398	40	2146	94	Y	Y	N
Q60675	Lama2	Laminin subunit alpha-2	343.6	43	1909	99	Y	Y	N
P02468	Lamc1	Laminin subunit gamma-1	177.2	46	1596	61	Y	Y	N
P08121	Col3a1	Collagen alpha-1(III) chain	138.9	52	1570	51	Y	Y	N
Q8VHY0	Cspg4	Chondroitin sulfate proteoglycan 4	252.2	38	1546	62	Y	Y	N
P02469	Lamb1	Laminin subunit beta-1	197	48	1541	69	Y	Y	N
P11087	Col1a1	Collagen alpha-1(I) chain	137.9	59	1532	59	Y	Y	N
P11276	Fn1	Fibronectin	272.4	43	1249	66	Y	Y	N
P10493	Nid1	Nidogen-1	136.5	51	1160	40	Y	Y	N
P97927	Lama4	Laminin subunit alpha-4	201.7	36	1145	53	Y	Y	N
P22599	Serpina1b	Alpha-1-antitrypsin 1-2	45.9	54	1122	8	Y	Y	N
Q01149	Col1a2	Collagen alpha-2(I) chain	129.5	56	1090	44	Y	Y	N
P07759	Serpina3k	Serine protease inhibitor A3K	46.9	40	1074	10	Y	Y	N
Q00897	Serpina1d	Alpha-1-antitrypsin 1-4	46	54	1064	7	Y	Y	N
Q00898	Serpina1e	Alpha-1-antitrypsin 1-5	45.9	43	1049	9	Y	Y	N
Q91X72	Hpx	Hemopexin	51.3	55	1030	29	Y	Y	N
P20918	Plg	Plasminogen	90.7	65	838	42	Y	Y	N
Q61292	Lamb2	Laminin subunit beta-2	196.5	35	778	46	Y	Y	N
Q8K0E8	Fgb	Fibrinogen beta chain	54.7	62	657	29	Y	Y	N
P10605	Ctsb	Cathepsin B	37.3	45	603	17	Y	Y	N
P32261	Serpinc1	Antithrombin-III	52	56	534	23	Y	Y	N
Q03734	Serpina3m	Serine protease inhibitor A3M	47	31	526	4	Y	Y	N
P51885	Lum	Lumican	38.2	37	526	13	Y	Y	N
Q8VCM7	Fgg	Fibrinogen gamma chain	49.4	63	513	20	Y	Y	N
O88322	Nid2	Nidogen-2	153.8	43	506	34	Y	Y	N
O35206	Col15a1	Collagen alpha-1(XV) chain	140.4	17	489	18	Y	Y	N
P35441	Thbs1	Thrombospondin-1	129.6	33	466	28	Y	Y	N
P18242	Ctsd	Cathepsin D	44.9	49	454	18	Y	Y	N
O08677	Kng1	Kininogen-1	73.1	34	393	19	Y	Y	N
E9PV24	Fga	Fibrinogen alpha chain	87.4	33	384	21	Y	Y	N
Q80X19	Col14a1	Collagen alpha-1(XIV) chain	192.9	36	379	39	Y	Y	N
Q62000	Ogn	Mimecan	34	45	368	12	Y	Y	N
P07214	Sparc	SPARC	34.4	60	341	14	Y	Y	N
Q8K4G1	Ltbp4	Latent-transforming growth factor beta-binding protein 4	178.5	29	339	30	Y	Y	N
Q8BPB5	Efemp1	EGF-containing fibulin-like extracellular matrix protein 1	54.9	57	334	18	Y	Y	N
Q91WP6	Serpina3n	Serine protease inhibitor A3N	46.7	31	310	10	Y	Y	N
P82198	Tgfbi	Transforming growth factor-beta-induced protein ig-h3	74.6	40	255	20	Y	Y	N
Q61581	Igfbp7	Insulin-like growth factor-binding protein 7	29	54	252	13	Y	Y	N
P22777	Serpine1	Plasminogen activator inhibitor 1	45.1	46	231	16	Y	Y	N
P97290	Serping1	Plasma protease C1 inhibitor	55.5	32	226	11	Y	Y	N
Q60994	Adipoq	Adiponectin	26.8	33	213	7	Y	Y	N
Q9WVH9	Fbln5	Fibulin-5	50.2	30	212	10	Y	Y	N
Q61702	Itih1	Inter-alpha-trypsin inhibitor heavy chain H1	101	30	200	16	Y	Y	N
P19324	Serpinh1	Serpin H1	46.5	48	192	15	Y	Y	N
P19221	F2	Prothrombin	70.2	43	191	22	Y	Y	N
P97298	Serpinf1	Pigment epithelium-derived factor	46.2	46	190	14	Y	Y	N
P21460	Cst3	Cystatin-C	15.5	55	189	8	Y	Y	N
P29621	Serpina3c	Serine protease inhibitor A3C	46.7	24	188	3	Y	Y	N
Q61703	Itih2	Inter-alpha-trypsin inhibitor heavy chain H2	105.9	24	183	13	Y	Y	N
P28862	Mmp3	Stromelysin-1	53.8	31	177	16	Y	Y	N
Q61398	Pcolce	Procollagen C-endopeptidase enhancer 1	50.1	31	173	13	Y	Y	N
P02463	Col4a1	Collagen alpha-1(IV) chain	160.6	11	173	11	Y	Y	N
Q62009	Postn	Periostin	93.1	28	171	15	Y	Y	N
Q61247	Serpinf2	Alpha-2-antiplasmin	54.9	36	164	12	Y	Y	N
Q9ESB3	Hrg	Histidine-rich glycoprotein	59.1	22	163	12	Y	Y	N
P08122	Col4a2	Collagen alpha-2(IV) chain	167.2	15	158	15	Y	Y	N
O70370	Ctss	Cathepsin S	38.4	42	156	11	Y	Y	N
P39061	Col18a1	Collagen alpha-1(XVIII) chain	182.1	12	155	14	Y	Y	N
P16675	Ctsa	Lysosomal protective protein	53.8	29	154	10	Y	Y	N
P33434	Mmp2	72 kDa type IV collagenase	74.1	36	153	16	Y	Y	N
P06797	Ctsl	Cathepsin L1	37.5	38	152	9	Y	Y	N
Q9QZZ6	Dpt	Dermatopontin	24	44	150	7	Y	Y	N
P97821	Ctsc	Dipeptidyl peptidase 1	52.3	27	144	9	Y	Y	N
Q9WUU7	Ctsz	Cathepsin Z	34	32	142	8	Y	Y	N
Q640N1	Aebp1	Adipocyte enhancer-binding protein 1	128.3	16	139	15	Y	Y	N
P70663	Sparcl1	SPARC-like protein 1	72.2	32	129	14	Y	Y	N
Q08879	Fbln1	Fibulin-1	78	20	129	11	Y	Y	N
P07141	Csf1	Macrophage colony-stimulating factor 1	60.6	16	111	6	Y	Y	N
Q61508	Ecm1	Extracellular matrix protein 1	62.8	37	108	14	Y	Y	N
Q3UQ28	Pxdn	Peroxidasin homolog	165	13	108	11	Y	Y	N
Q62356	Fstl1	Follistatin-related protein 1	34.5	25	108	7	Y	Y	N
P28654	Dcn	Decorin	39.8	38	107	11	Y	Y	N
P37889	Fbln2	Fibulin-2	131.7	12	104	11	Y	Y	N
Q9DC11	Plxdc2	Plexin domain-containing protein 2	59.6	18	96	7	Y	Y	N
Q62059	Vcan	Versican core protein	366.6	2	96	5	Y	Y	N
P28653	Bgn	Biglycan	41.6	37	92	9	Y	Y	N
Q61704	Itih3	Inter-alpha-trypsin inhibitor heavy chain H3	99.3	15	90	8	Y	Y	N
P43025	Clec3b	Tetranectin	22.2	41	87	5	Y	Y	N
Q9DBB9	Cpn2	Carboxypeptidase N subunit 2	60.4	23	83	9	Y	Y	N
P47880	Igfbp6	Insulin-like growth factor-binding protein 6	25.3	32	79	5	Y	Y	N
Q61554	Fbn1	Fibrillin-1	312.1	6	78	13	Y	Y	N
P12850	Cxcl1	Growth-regulated alpha protein	10.2	46	72	3	Y	Y	N
P11859	Agt	Angiotensinogen	52	28	69	11	Y	Y	N
Q8CIZ8	Vwf	von Willebrand factor	309.1	6	65	12	Y	Y	N
Q07456	Ambp	Protein AMBP	39	23	65	6	Y	Y	N
Q9QUR8	Sema7a	Semaphorin-7A	74.9	24	59	10	Y	Y	N
P50228	Cxcl5	C-X-C motif chemokine 5	14.2	33	58	4	Y	Y	N
Q3U962	Col5a2	Collagen alpha-2(V) chain	144.9	16	57	11	Y	Y	N
Q6W5C0	Cxcl3	C-X-C motif chemokine 3	10.7	50	55	3	Y	Y	N
P08505	Il6	Interleukin-6	24.4	22	54	3	Y	Y	N
P49182	Serpind1	Heparin cofactor 2	54.5	13	52	6	Y	Y	N
Q04857	Col6a1	Collagen alpha-1(VI) chain	108.4	6	50	4	Y	Y	N
Q9EPX2	Papln	Papilin	138.8	10	49	9	Y	Y	N
P10148	Ccl2	C-C motif chemokine 2	16.3	11	48	2	Y	Y	N
Q8VCC9	Spon1	Spondin-1	90.8	16	47	7	Y	Y	N
Q06770	Serpina6	Corticosteroid-binding globulin	44.7	12	46	4	Y	Y	N
Q91X79	Cela1	Chymotrypsin-like elastase family member 1	28.9	47	45	8	Y	Y	N
Q60715	P4ha1	Prolyl 4-hydroxylase subunit alpha-1	60.9	10	42	4	Y	Y	N
P10889	Cxcl2	C-X-C motif chemokine 2	10.6	36	41	2	Y	Y	N
P14106	C1qb	Complement C1q subcomponent subunit B	26.7	14	40	3	Y	Y	N
A6H6E2	Mmrn2	Multimerin-2	105.1	12	39	9	Y	Y	N
P49935	Ctsh	Pro-cathepsin H	37.1	15	38	3	Y	Y	N
Q03350	Thbs2	Thrombospondin-2	129.8	9	36	6	Y	Y	N
P10923	Spp1	Osteopontin	32.4	27	36	5	Y	Y	N
O88207	Col5a1	Collagen alpha-1(V) chain	183.6	6	36	4	Y	Y	N
Q9JK88	Serpini2	Serpin I2	45.7	20	35	6	Y	Y	N
Q61001	Lama5	Laminin subunit alpha-5	403.8	2	35	5	Y	Y	N
P29788	Vtn	Vitronectin	54.8	15	35	5	Y	Y	N
Q02788	Col6a2	Collagen alpha-2(VI) chain	110.3	6	35	4	Y	Y	N
Q4ZJN1	C1qtnf9	Complement C1q and tumor necrosis factor-related protein 9	34.5	10	35	2	Y	Y	N
P05208	Cela2a	Chymotrypsin-like elastase family member 2A	28.9	70	34	9	Y	Y	N
Q8R121	Serpina10	Protein Z-dependent protease inhibitor	51.8	15	33	5	Y	Y	N
Q9Z1P8	Angptl4	Angiopoietin-related protein 4	45.5	7	33	2	Y	Y	N
Q8BJD1	Itih5	Inter-alpha-trypsin inhibitor heavy chain H5	106.7	14	31	10	Y	Y	N
Q9QZF2	Gpc1	Glypican-1	61.3	22	30	8	Y	Y	N
P25785	Timp2	Metalloproteinase inhibitor 2	24.3	34	29	5	Y	Y	N
P12804	Fgl2	Fibroleukin	48.9	11	29	4	Y	Y	N
O70165	Fcn1	Ficolin-1	36.3	18	28	5	Y	Y	N
P97857	Adamts1	A disintegrin and metalloproteinase with thrombospondin motifs 1	105.7	5	28	3	Y	Y	N
Q07968	F13b	Coagulation factor XIII B chain	76.1	13	25	6	Y	Y	N
Q80YC5	F12	Coagulation factor XII	65.7	18	25	6	Y	Y	N
Q8R2Z5	Vwa1	von Willebrand factor A domain-containing protein 1	44.7	20	25	4	Y	Y	N
Q9QZJ6	Mfap5	Microfibrillar-associated protein 5	18.5	16	25	3	Y	Y	N
P39039	Mbl1	Mannose-binding protein A	25.4	13	25	3	Y	Y	N
Q02105	C1qc	Complement C1q subcomponent subunit C	26	20	25	4	Y	Y	N
P70389	Igfals	Insulin-like growth factor-binding protein complex acid labile subunit	66.9	14	24	6	Y	Y	N
P07146	Prss2	Anionic trypsin-2	26.2	39	23	5	Y	Y	N
Q9R098	Hgfac	Hepatocyte growth factor activator	70.5	5	22	3	Y	Y	N
Q9CQ52	Cela3b	Chymotrypsin-like elastase family member 3B	28.9	50	21	9	Y	Y	N
P12032	Timp1	Metalloproteinase inhibitor 1	22.6	33	21	4	Y	Y	N
Q9R118	Htra1	Serine protease HTRA1	51.2	9	21	3	Y	Y	N
Q9D1H9	Mfap4	Microfibril-associated glycoprotein 4	28.9	19	20	3	Y	Y	N
P28481	Col2a1	Collagen alpha-1(II) chain	141.9	3	20	2	Y	Y	N
P47878	Igfbp3	Insulin-like growth factor-binding protein 3	31.7	15	19	3	Y	Y	N
Q7TQ62	Podn	Podocan	68.7	9	18	4	Y	Y	N
P41317	Mbl2	Mannose-binding protein C	25.9	10	18	2	Y	Y	N
P43137	Reg1	Lithostathine-1	18.5	56	17	10	Y	Y	N
Q8K482	Emilin2	EMILIN-2	117.2	7	16	5	Y	Y	N
P06869	Plau	Urokinase-type plasminogen activator	48.2	9	16	3	Y	Y	N
Q9CYA0	Creld2	Cysteine-rich with EGF-like domain protein 2	38.2	16	15	5	Y	Y	N
Q04998	Inhba	Inhibin beta A chain	47.4	14	15	4	Y	Y	N
P97873	Loxl1	Lysyl oxidase homolog 1	66.5	9	15	3	Y	Y	N
P98086	C1qa	Complement C1q subcomponent subunit A	26	17	15	3	Y	Y	N
Q60847	Col12a1	Collagen alpha-1(XII) chain	340	2	15	4	Y	Y	N
O09126	Sema4d	Semaphorin-4D	95.6	7	13	4	Y	Y	N
P29268	Ctgf	Connective tissue growth factor	37.8	16	13	4	Y	Y	N
P09056	Lif	Leukemia inhibitory factor	22.3	16	13	3	Y	Y	N
Q07079	Igfbp5	Insulin-like growth factor-binding protein 5	30.4	20	13	3	Y	Y	N
P58022	Loxl2	Lysyl oxidase homolog 2	86.9	4	12	2	Y	Y	N
Q9WVJ9	Efemp2	EGF-containing fibulin-like extracellular matrix protein 2	49.4	10	11	3	Y	Y	N
P47879	Igfbp4	Insulin-like growth factor-binding protein 4	27.8	12	11	2	Y	Y	N
O09049	Reg3g	Regenerating islet-derived protein 3-gamma	19.3	35	10	4	Y	Y	N
O35988	Sdc4	Syndecan-4	21.5	15	10	2	Y	Y	N
Q07235	Serpine2	Glia-derived nexin	44.2	13	9	3	Y	Y	N
Q9R0G6	Comp	Cartilage oligomeric matrix protein	82.3	18	8	8	Y	Y	N
P51655	Gpc4	Glypican-4	62.5	6	8	2	Y	Y	N
O08999	Ltbp2	Latent-transforming growth factor beta-binding protein 2	195.7	2	8	3	Y	Y	N
Q08731	Reg2	Lithostathine-2	19.4	53	7	7	Y	Y	N
Q99K41	Emilin1	EMILIN-1	107.5	4	7	3	Y	Y	N
O35598	Adam10	Disintegrin and metalloproteinase domain-containing protein 10	83.9	4	7	2	Y	Y	N
P17515	Cxcl10	C-X-C motif chemokine 10	10.8	24	7	2	Y	Y	N
Q80YX1	Tnc	Tenascin	231.7	2	7	3	Y	Y	N
P50608	Fmod	Fibromodulin	43	7	7	2	Y	Y	N
Q9JHI0	Mmp19	Matrix metalloproteinase-19	59.1	14	6	4	Y	Y	N
Q91WP0	Masp2	Mannan-binding lectin serine protease 2	75.5	11	6	4	Y	Y	N
Q61282	Acan	Aggrecan core protein	221.8	2	5	4	Y	Y	N
O35684	Serpini1	Neuroserpin	46.3	5	5	2	Y	Y	N
Q920C1	Chrdl1	Chordin-like protein 1	50.7	6	5	2	Y	Y	N
O08859	Tnfaip6	Tumor necrosis factor-inducible gene 6 protein	30.9	12	3	2	Y	Y	N
Q9Z1T2	Thbs4	Thrombospondin-4	106.3	4	3	2	Y	Y	N
Q9ER58	Spock2	Testican-2	46.8	4	3	2	Y	Y	N
A6H584	Col6a5	Collagen alpha-5(VI) chain	289.4	1	2	2	Y	Y	N
Q60716	P4ha2	Prolyl 4-hydroxylase subunit alpha-2	61	4	2	2	Y	Y	N
P07724	Alb	Serum albumin	68.6	92	6336	86	Y	N	N
P01027	C3	Complement C3	186.4	63	2693	91	Y	N	N
Q921I1	Tf	Serotransferrin	76.7	67	2425	58	Y	N	N
P28665	Mug1	Murinoglobulin-1	165.2	52	1663	40	Y	N	N
P13020	Gsn	Gelsolin	85.9	51	1210	32	Y	N	N
P20029	Hspa5	Endoplasmic reticulum chaperone BiP	72.4	53	1209	38	Y	N	N
P07758	Serpina1a	Alpha-1-antitrypsin 1-1	46	56	1144	8	Y	N	N
Q8VCT4	Ces1d	Carboxylesterase 1D	61.7	61	994	25	Y	N	N
P27773	Pdia3	Protein disulfide-isomerase A3	56.6	59	949	33	Y	N	N
Q61147	Cp	Ceruloplasmin	121.1	53	905	47	Y	N	N
P06909	Cfh	Complement factor H	139	46	873	41	Y	N	N
P14211	Calr	Calreticulin	48	54	799	22	Y	N	N
P09103	P4hb	Protein disulfide-isomerase	57	64	792	36	Y	N	N
P21614	Gc	Vitamin D-binding protein	53.6	62	691	27	Y	N	N
Q61646	Hp	Haptoglobin	38.7	68	689	22	Y	N	N
P01029	C4b	Complement C4-B	192.8	42	658	49	Y	N	N
E9Q4Z2	Acacb	Acetyl-CoA carboxylase 2	275.6	30	631	36	Y	N	N
Q8R2Y2	Mcam	Cell surface glycoprotein MUC18	71.5	35	630	19	Y	N	N
P03953	Cfd	Complement factor D	28	47	624	10	Y	N	N
Q00623	Apoa1	Apolipoprotein A-I	30.6	54	612	17	Y	N	N
P23953	Ces1c	Carboxylesterase 1C	61	44	553	18	Y	N	N
Q9R069	Bcam	Basal cell adhesion molecule	67.6	47	525	20	Y	N	N
P08113	Hsp90b1	Endoplasmin	92.4	37	483	24	Y	N	N
Q61830	Mrc1	Macrophage mannose receptor 1	164.9	36	478	41	Y	N	N
P04186	Cfb	Complement factor B	85	37	439	27	Y	N	N
P08003	Pdia4	Protein disulfide-isomerase A4	71.9	42	435	24	Y	N	N
P06728	Apoa4	Apolipoprotein A-IV	45	65	433	23	Y	N	N
Q91WU0	Ces1f	Carboxylesterase 1F	61.6	54	413	19	Y	N	N
P29699	Ahsg	Alpha-2-HS-glycoprotein	37.3	46	402	11	Y	N	N
Q61207	Psap	Prosaposin	61.4	36	402	17	Y	N	N
Q922R8	Pdia6	Protein disulfide-isomerase A6	48.1	49	395	17	Y	N	N
Q8R2G4	Art3	Ecto-ADP-ribosyltransferase 3	42	52	384	15	Y	N	N
Q8BHN3	Ganab	Neutral alpha-glucosidase AB	106.8	53	335	33	Y	N	N
Q07797	Lgals3bp	Galectin-3-binding protein	64.5	40	330	16	Y	N	N
Q02819	Nucb1	Nucleobindin-1	53.4	57	326	22	Y	N	N
Q01339	Apoh	Beta-2-glycoprotein 1	38.6	46	316	17	Y	N	N
P01899	H2-D1	H-2 class I histocompatibility antigen, D-B alpha chain	40.8	41	306	8	Y	N	N
P08226	Apoe	Apolipoprotein E	35.8	49	300	14	Y	N	N
P28798	Grn	Granulins	63.4	45	300	15	Y	N	N
P09470	Ace	Angiotensin-converting enzyme	150.8	24	297	20	Y	N	N
O09164	Sod3	Extracellular superoxide dismutase [Cu-Zn]	27.4	53	289	9	Y	N	N
P07309	Ttr	Transthyretin	15.8	67	288	8	Y	N	N
P01898	H2-Q10	H-2 class I histocompatibility antigen, Q10 alpha chain	37.2	50	273	11	Y	N	N
B5X0G2	Mup17	Major urinary protein 17	20.6	73	272	3	Y	N	N
Q08481	Pecam1	Platelet endothelial cell adhesion molecule	81.2	25	268	13	Y	N	N
Q9DBD0	Ica	Inhibitor of carbonic anhydrase	76.7	47	266	24	Y	N	N
P11589	Mup2	Major urinary protein 2	20.7	74	264	5	Y	N	N
Q91W90	Txndc5	Thioredoxin domain-containing protein 5	46.4	44	247	13	Y	N	N
Q06890	Clu	Clusterin	51.6	39	243	15	Y	N	N
Q9Z0J0	Npc2	NPC intracellular cholesterol transporter 2	16.4	58	236	9	Y	N	N
P00688	Amy2	Pancreatic alpha-amylase	57.3	75	235	19	Y	N	N
P00687	Amy1	Alpha-amylase 1	57.6	48	235	13	Y	N	N
Q91ZX7	Lrp1	Prolow-density lipoprotein receptor-related protein 1	504.4	10	234	34	Y	N	N
Q9QXT0	Cnpy2	Protein canopy homolog 2	20.8	51	230	10	Y	N	N
P13595	Ncam1	Neural cell adhesion molecule 1	119.4	31	227	23	Y	N	N
O89020	Afm	Afamin	69.3	32	220	15	Y	N	N
P06684	C5	Complement C5	188.8	28	215	32	Y	N	N
Q01279	Egfr	Epidermal growth factor receptor	134.8	19	214	18	Y	N	N
Q62165	Dag1	Dystroglycan	96.8	18	202	13	Y	N	N
P26262	Klkb1	Plasma kallikrein	71.3	43	199	18	Y	N	N
Q8K4Z3	Naxe	NAD(P)H-hydrate epimerase	31	30	199	6	Y	N	N
Q8K182	C8a	Complement component C8 alpha chain	66	31	197	13	Y	N	N
Q9WVJ3	Cpq	Carboxypeptidase Q	51.8	27	190	9	Y	N	N
O89103	Cd93	Complement component C1q receptor	69.3	17	186	8	Y	N	N
P11627	L1cam	Neural cell adhesion molecule L1	140.9	20	182	17	Y	N	N
P46412	Gpx3	Glutathione peroxidase 3	25.4	45	182	7	Y	N	N
Q8BH35	C8b	Complement component C8 beta chain	66.2	28	181	14	Y	N	N
Q8BND5	Qsox1	Sulfhydryl oxidase 1	82.7	32	178	18	Y	N	N
Q8CG14	C1sa	Complement C1s-A subcomponent	76.8	26	176	7	Y	N	N
P97333	Nrp1	Neuropilin-1	102.9	32	175	16	Y	N	N
O08795	Prkcsh	Glucosidase 2 subunit beta	58.8	23	175	11	Y	N	N
Q8CFX1	H6pd	GDH/6PGL endoplasmic bifunctional protein	88.9	20	173	13	Y	N	N
O35887	Calu	Calumenin	37	51	171	13	Y	N	N
P01901	H2-K1	H-2 class I histocompatibility antigen, K-B alpha chain	41.3	35	170	3	Y	N	N
A6X935	Itih4	Inter alpha-trypsin inhibitor, heavy chain 4	104.6	23	165	16	Y	N	N
P10810	Cd14	Monocyte differentiation antigen CD14	39.2	36	157	10	Y	N	N
P35564	Canx	Calnexin	67.2	24	150	12	Y	N	N
P11680	Cfp	Properdin	50.3	26	145	8	Y	N	N
Q6P5E4	Uggt1	UDP-glucose:glycoprotein glucosyltransferase 1	176.3	21	143	22	Y	N	N
P45878	Fkbp2	Peptidyl-prolyl cis-trans isomerase FKBP2	15.3	63	140	9	Y	N	N
O08807	Prdx4	Peroxiredoxin-4	31	51	137	10	Y	N	N
Q9D1Q6	Erp44	Endoplasmic reticulum resident protein 44	46.8	39	136	9	Y	N	N
P70232	Chl1	Neural cell adhesion molecule L1-like protein	135	28	133	21	Y	N	N
P55284	Cdh5	Cadherin-5	87.8	21	133	13	Y	N	N
P21180	C2	Complement C2	84.7	24	132	16	Y	N	N
Q8CG16	C1ra	Complement C1r-A subcomponent	80	27	130	12	Y	N	N
P14429	H2-Q7	H-2 class I histocompatibility antigen, Q7 alpha chain	37.9	29	128	3	Y	N	N
Q9WTR5	Cdh13	Cadherin-13	78.1	24	126	12	Y	N	N
P48759	Ptx3	Pentraxin-related protein PTX3	41.8	46	125	14	Y	N	N
P12265	Gusb	Beta-glucuronidase	74.1	29	123	13	Y	N	N
Q9QXC1	Fetub	Fetuin-B	42.7	32	123	7	Y	N	N
P18572	Bsg	Basigin	42.4	19	121	7	Y	N	N
Q64444	Ca4	Carbonic anhydrase 4	34.3	39	117	9	Y	N	N
Q8CFG8	C1sb	Complement C1s-B subcomponent	76.7	17	117	2	Y	N	N
Q8VCC2	Ces1	Liver carboxylesterase 1	62.6	12	114	2	Y	N	N
Q60590	Orm1	Alpha-1-acid glycoprotein 1	23.9	32	112	7	Y	N	N
Q9CXI5	Manf	Mesencephalic astrocyte-derived neurotrophic factor	20.4	44	110	9	Y	N	N
Q00724	Rbp4	Retinol-binding protein 4	23.2	45	110	6	Y	N	N
P21845	Tpsb2	Tryptase beta-2	30.9	30	109	6	Y	N	N
Q61129	Cfi	Complement factor I	67.2	27	106	10	Y	N	N
Q9CQU0	Txndc12	Thioredoxin domain-containing protein 12	19	55	105	5	Y	N	N
Q9CPT4	Mydgf	Myeloid-derived growth factor	18	52	102	6	Y	N	N
P30412	Ppic	Peptidyl-prolyl cis-trans isomerase C	22.8	43	101	6	Y	N	N
P97426	Ear1	Eosinophil cationic protein 1	17.3	45	98	4	Y	N	N
Q1ERP8	Cd300lg	CMRF35-like molecule 9	36.7	22	98	5	Y	N	N
P31428	Dpep1	Dipeptidase 1	45.7	38	96	11	Y	N	N
P08071	Ltf	Lactotransferrin	77.8	35	93	18	Y	N	N
Q9EQH2	Erap1	Endoplasmic reticulum aminopeptidase 1	106.5	17	93	13	Y	N	N
P04223	H2-K1	H-2 class I histocompatibility antigen, K-K alpha chain	41.6	22	93	2	Y	N	N
Q60648	Gm2a	Ganglioside GM2 activator	20.8	30	93	5	Y	N	N
Q8BHC0	Lyve1	Lymphatic vessel endothelial hyaluronic acid receptor 1	34.6	16	91	4	Y	N	N
P08905	Lyz2	Lysozyme C-2	16.7	63	90	4	Y	N	N
Q2VLH6	Cd163	Scavenger receptor cysteine-rich type 1 protein M130	120.8	17	89	11	Y	N	N
Q64191	Aga	N(4)-(beta-N-acetylglucosaminyl)-L-asparaginase	37	22	85	4	Y	N	N
Q99KN9	Clint1	Clathrin interactor 1	68.5	13	82	5	Y	N	N
P97425	Ear2	Eosinophil cationic protein 2	17.6	46	79	4	Y	N	N
Q9JJH1	Rnase4	Ribonuclease 4	17	29	79	4	Y	N	N
Q01721	Gas1	Growth arrest-specific protein 1	35.7	20	79	3	Y	N	N
P01887	B2m	Beta-2-microglobulin	13.8	35	78	3	Y	N	N
Q64726	Azgp1	Zinc-alpha-2-glycoprotein	35.3	36	77	9	Y	N	N
O55186	Cd59a	CD59A glycoprotein	13.6	21	77	2	Y	N	N
O35744	Chil3	Chitinase-like protein 3	44.4	58	76	17	Y	N	N
P11152	Lpl	Lipoprotein lipase	53.1	21	76	7	Y	N	N
Q99P87	Retn	Resistin	12.5	46	74	4	Y	N	N
P0CW02	Ly6c1	Lymphocyte antigen 6C1	14.2	29	71	3	Y	N	N
P06683	C9	Complement component C9	62	25	69	11	Y	N	N
Q8VCG4	C8g	Complement component C8 gamma chain	22.5	50	66	7	Y	N	N
Q8VCI0	Plbd1	Phospholipase B-like 1	63	25	65	9	Y	N	N
Q9WV85	Nme3	Nucleoside diphosphate kinase 3	19.1	47	65	6	Y	N	N
P12023	App	Amyloid-beta A4 protein	86.7	8	62	6	Y	N	N
P32507	Nectin2	Nectin-2	57.3	18	62	5	Y	N	N
P14719	Il1rl1	Interleukin-1 receptor-like 1	64.8	20	58	7	Y	N	N
Q9D1N2	Gpihbp1	Glycosylphosphatidylinositol-anchored high density lipoprotein-binding protein 1	24.6	29	58	3	Y	N	N
Q9CR35	Ctrb1	Chymotrypsinogen B	27.8	71	57	12	Y	N	N
Q8BH97	Rcn3	Reticulocalbin-3	38	38	57	7	Y	N	N
P57759	Erp29	Endoplasmic reticulum resident protein 29	28.8	14	57	3	Y	N	N
Q9QWK4	Cd5l	CD5 antigen-like	38.8	25	56	7	Y	N	N
Q6GU68	Islr	Immunoglobulin superfamily containing leucine-rich repeat protein	45.6	20	56	6	Y	N	N
O09159	Man2b1	Lysosomal alpha-mannosidase	114.6	13	55	9	Y	N	N
Q00493	Cpe	Carboxypeptidase E	53.2	32	54	10	Y	N	N
Q8BP92	Rcn2	Reticulocalbin-2	37.2	37	53	9	Y	N	N
P29533	Vcam1	Vascular cell adhesion protein 1	81.3	22	53	12	Y	N	N
Q9WV54	Asah1	Acid ceramidase	44.6	21	52	6	Y	N	N
P70274	Selenop	Selenoprotein P	42.7	13	52	4	Y	N	N
Q9DBH5	Lman2	Vesicular integral-membrane protein VIP36	40.4	25	51	6	Y	N	N
P16014	Chgb	Secretogranin-1	77.9	53	50	32	Y	N	N
P20060	Hexb	Beta-hexosaminidase subunit beta	61.1	17	50	6	Y	N	N
P14483	H2-Ab1	H-2 class II histocompatibility antigen, A beta chain	30.1	34	49	6	Y	N	N
P50428	Arsa	Arylsulfatase A	53.7	12	49	3	Y	N	N
P26339	Chga	Chromogranin-A	51.8	45	48	18	Y	N	N
Q8BFR4	Gns	N-acetylglucosamine-6-sulfatase	61.1	12	47	6	Y	N	N
P11438	Lamp1	Lysosome-associated membrane glycoprotein 1	43.8	8	47	3	Y	N	N
P35330	Icam2	Intercellular adhesion molecule 2	31.4	18	47	5	Y	N	N
Q64695	Procr	Endothelial protein C receptor	27.2	12	47	2	Y	N	N
Q61730	Il1rap	Interleukin-1 receptor accessory protein	65.7	16	46	7	Y	N	N
D3Z6P0	Pdia2	Protein disulfide-isomerase A2	58.3	55	45	24	Y	N	N
Q80Z24	Negr1	Neuronal growth regulator 1	37.9	18	45	5	Y	N	N
P55302	Lrpap1	Alpha-2-macroglobulin receptor-associated protein	42.2	21	43	5	Y	N	N
Q9DBL7	Coasy	Bifunctional coenzyme A synthase	62	15	43	5	Y	N	N
O70325	Gpx4	Phospholipid hydroperoxide glutathione peroxidase	22.2	19	43	4	Y	N	N
O88507	Cntfr	Ciliary neurotrophic factor receptor subunit alpha	40.8	21	43	5	Y	N	N
P01635	N/A	Ig kappa chain V-V region K2 (Fragment)	12.6	33	42	3	Y	N	N
Q99N28	Cadm3	Cell adhesion molecule 3	42.9	28	41	7	Y	N	N
O88792	F11r	Junctional adhesion molecule A	32.4	16	41	3	Y	N	N
P09581	Csf1r	Macrophage colony-stimulating factor 1 receptor	109.1	9	40	7	Y	N	N
Q8R464	Cadm4	Cell adhesion molecule 4	42.7	28	39	7	Y	N	N
O35375	Nrp2	Neuropilin-2	104.6	12	39	6	Y	N	N
Q9EP95	Retnla	Resistin-like alpha	11.9	15	39	2	Y	N	N
Q9ET22	Dpp7	Dipeptidyl peptidase 2	56.2	13	38	5	Y	N	N
Q8K262	Plac9	Placenta-specific protein 9	11.3	28	38	2	Y	N	N
O70362	Gpld1	Phosphatidylinositol-glycan-specific phospholipase D	93.2	12	37	6	Y	N	N
Q9R0E2	Plod1	Procollagen-lysine,2-oxoglutarate 5-dioxygenase 1	83.5	10	37	5	Y	N	N
Q8K2I4	Manba	Beta-mannosidase	100.8	6	36	4	Y	N	N
Q64449	Mrc2	C-type mannose receptor 2	167	6	36	5	Y	N	N
P23780	Glb1	Beta-galactosidase	73.1	10	36	5	Y	N	N
Q91V98	Cd248	Endosialin	81.8	9	36	4	Y	N	N
Q7TPZ8	Cpa1	Carboxypeptidase A1	47.4	51	35	17	Y	N	N
Q61559	Fcgrt	IgG receptor FcRn large subunit p51	40.1	13	35	3	Y	N	N
P17047	Lamp2	Lysosome-associated membrane glycoprotein 2	45.7	11	35	4	Y	N	N
P01751	Ighv1-72	Ig heavy chain V region B1-8/186-2	15.4	38	33	3	Y	N	N
Q925F2	Esam	Endothelial cell-selective adhesion molecule	41.8	10	33	3	Y	N	N
O55026	Entpd2	Ectonucleoside triphosphate diphosphohydrolase 2	54.3	19	32	6	Y	N	N
P31809	Ceacam1	Carcinoembryonic antigen-related cell adhesion molecule 1	57	7	32	4	Y	N	N
P28828	Ptprm	Receptor-type tyrosine-protein phosphatase mu	163.5	3	32	2	Y	N	N
P18419	Svs4	Seminal vesicle secretory protein 4	12.5	51	31	4	Y	N	N
Q7TPC1	Cdsn	Corneodesmosin	54.3	24	31	8	Y	N	N
O88968	Tcn2	Transcobalamin-2	47.6	18	31	5	Y	N	N
O89017	Lgmn	Legumain	49.3	14	31	4	Y	N	N
Q8VBT0	Tmx1	Thioredoxin-related transmembrane protein 1	31.4	9	31	2	Y	N	N
P01638	N/A	Ig kappa chain V-V region L6 (Fragment)	13	29	29	2	Y	N	N
Q9ET66	Pi16	Peptidase inhibitor 16	52.6	16	29	3	Y	N	N
Q6P8U6	Pnlip	Pancreatic triacylglycerol lipase	51.4	46	28	13	Y	N	N
Q9JKR6	Hyou1	Hypoxia up-regulated protein 1	111.1	12	28	8	Y	N	N
Q9ESY9	Ifi30	Gamma-interferon-inducible lysosomal thiol reductase	27.8	21	28	4	Y	N	N
P17897	Lyz1	Lysozyme C-1	16.8	33	28	2	Y	N	N
Q8CEE7	Rdh13	Retinol dehydrogenase 13	36.4	4	28	2	Y	N	N
P15209	Ntrk2	BDNF/NT-3 growth factors receptor	92.1	6	27	3	Y	N	N
P51437	Camp	Cathelicidin antimicrobial peptide	19.4	20	27	2	Y	N	N
P01831	Thy1	Thy-1 membrane glycoprotein	18.1	25	27	3	Y	N	N
P81117	Nucb2	Nucleobindin-2	50.3	19	26	7	Y	N	N
Q9QXV0	Pcsk1n	ProSAAS	27.3	19	26	3	Y	N	N
A2AVA0	Svep1	Sushi, von Willebrand factor type A, EGF and pentraxin domain-containing protein 1	387.2	2	26	5	Y	N	N
Q9QWR8	Naga	Alpha-N-acetylgalactosaminidase	47.2	10	26	3	Y	N	N
P55065	Pltp	Phospholipid transfer protein	54.4	7	26	3	Y	N	N
P01633	Igk-V19-17	Ig kappa chain V19-17	16.4	12	26	2	Y	N	N
Q9ERE7	Mesd	LRP chaperone MESD	25.2	23	25	3	Y	N	N
Q9DAU1	Cnpy3	Protein canopy homolog 3	30.5	11	25	2	Y	N	N
O08547	Sec22b	Vesicle-trafficking protein SEC22b	24.7	13	25	2	Y	N	N
Q9DD06	Rarres2	Retinoic acid receptor responder protein 2	18.3	32	24	4	Y	N	N
O88668	Creg1	Protein CREG1	24.4	13	24	2	Y	N	N
Q9CQ45	Nenf	Neudesin	18.9	26	24	3	Y	N	N
Q8R2G6	Ccdc80	Coiled-coil domain-containing protein 80	107.5	8	23	7	Y	N	N
Q9Z1R3	Apom	Apolipoprotein M	21.3	12	23	2	Y	N	N
Q05186	Rcn1	Reticulocalbin-1	38.1	11	22	3	Y	N	N
Q08761	Pros1	Vitamin K-dependent protein S	74.9	8	22	4	Y	N	N
O55111	Dsg2	Desmoglein-2	122.3	11	20	8	Y	N	N
Q8BQ47	Cnpy4	Protein canopy homolog 4	28.1	18	20	3	Y	N	N
Q61576	Fkbp10	Peptidyl-prolyl cis-trans isomerase FKBP10	64.7	9	20	4	Y	N	N
P15116	Cdh2	Cadherin-2	99.7	9	19	4	Y	N	N
P52795	Efnb1	Ephrin-B1	37.8	13	19	2	Y	N	N
Q6SJQ5	Cd300ld3	CMRF35-like molecule 3	27.3	12	19	2	Y	N	N
Q8K3K7	Agpat2	1-acyl-sn-glycerol-3-phosphate acyltransferase beta	31	9	19	2	Y	N	N
P11672	Lcn2	Neutrophil gelatinase-associated lipocalin	22.9	11	19	2	Y	N	N
P00683	Rnase1	Ribonuclease pancreatic	16.8	58	18	4	Y	N	N
Q8R4Y4	Stab1	Stabilin-1	276.1	4	18	6	Y	N	N
P01642	Gm10881	Ig kappa chain V-V region L7 (Fragment)	12.6	23	18	2	Y	N	N
Q61475	Cd55	Complement decay-accelerating factor, GPI-anchored	42.6	8	18	2	Y	N	N
Q8BLK3	Lsamp	Limbic system-associated membrane protein	38.1	12	18	3	Y	N	N
Q61362	Chi3l1	Chitinase-3-like protein 1	43.9	30	16	9	Y	N	N
Q9Z0Z4	Heph	Hephaestin	129.6	6	16	5	Y	N	N
P24668	M6pr	Cation-dependent mannose-6-phosphate receptor	31.2	14	16	2	Y	N	N
Q03517	Scg2	Secretogranin-2	70.6	21	15	11	Y	N	N
O54782	Man2b2	Epididymis-specific alpha-mannosidase	115.5	7	15	5	Y	N	N
Q9WVT6	Ca14	Carbonic anhydrase 14	37.5	10	15	2	Y	N	N
Q9CZT5	Vasn	Vasorin	72.2	8	15	3	Y	N	N
Q8VCS0	Pglyrp2	N-acetylmuramoyl-L-alanine amidase	57.7	10	15	3	Y	N	N
P70158	Smpdl3a	Acid sphingomyelinase-like phosphodiesterase 3a	49.8	13	15	3	Y	N	N
P52430	Pon1	Serum paraoxonase/arylesterase 1	39.5	12	15	3	Y	N	N
Q06806	Tie1	Tyrosine-protein kinase receptor Tie-1	124.5	3	15	2	Y	N	N
P15379	Cd44	CD44 antigen	85.6	3	15	2	Y	N	N
Q61490	Alcam	CD166 antigen	65.1	16	14	6	Y	N	N
A2A8L5	Ptprf	Receptor-type tyrosine-protein phosphatase F	211.4	4	14	4	Y	N	N
Q810U4	Nrcam	Neuronal cell adhesion molecule	138.4	5	14	5	Y	N	N
O08600	Endog	Endonuclease G, mitochondrial	32.2	29	14	5	Y	N	N
P18337	Sell	L-selectin	42.3	6	14	2	Y	N	N
Q8K426	Retnlg	Resistin-like gamma	12.5	23	14	2	Y	N	N
Q64314	Cd34	Hematopoietic progenitor cell antigen CD34	41	7	14	2	Y	N	N
Q504N0	Cpa2	Carboxypeptidase A2	47	41	13	11	Y	N	N
P15947	Klk1	Kallikrein-1	28.8	48	13	11	Y	N	N
P30933	Svs5	Seminal vesicle secretory protein 5	13	59	13	4	Y	N	N
Q07113	Igf2r	Cation-independent mannose-6-phosphate receptor	273.6	1	13	2	Y	N	N
Q61543	Glg1	Golgi apparatus protein 1	133.6	2	13	2	Y	N	N
Q5BKQ4	Pnliprp1	Inactive pancreatic lipase-related protein 1	52.7	31	12	10	Y	N	N
Q02596	Glycam1	Glycosylation-dependent cell adhesion molecule 1	16.2	25	12	2	Y	N	N
O89023	Tpp1	Tripeptidyl-peptidase 1	61.3	9	12	3	Y	N	N
Q9Z0L8	Ggh	Gamma-glutamyl hydrolase	35.4	17	12	4	Y	N	N
Q9Z121	Ccl8	C-C motif chemokine 8	11	29	12	2	Y	N	N
Q91ZW2	Pofut1	GDP-fucose protein O-fucosyltransferase 1	44.7	12	12	3	Y	N	N
Q5FW60	Mup20	Major urinary protein 20	20.9	19	12	2	Y	N	N
Q99M71	Epdr1	Mammalian ependymin-related protein 1	25.5	16	11	3	Y	N	N
C0HKG6	Rnaset2b	Ribonuclease T2-B	29.6	12	11	2	Y	N	N
Q99LI2	Clcc1	Chloride channel CLIC-like protein 1	60.6	6	11	2	Y	N	N
Q571E4	Galns	N-acetylgalactosamine-6-sulfatase	57.6	7	10	3	Y	N	N
F2Z472	Svs3a	Seminal vesicle secretory protein 3A	29.9	24	9	4	Y	N	N
Q91WG0	Ces2c	Acylcarnitine hydrolase	62.4	8	9	2	Y	N	N
P35459	Ly6d	Lymphocyte antigen 6D	13.4	38	9	2	Y	N	N
Q9EPL2	Clstn1	Calsyntenin-1	108.8	3	9	3	Y	N	N
P97467	Pam	Peptidyl-glycine alpha-amidating monooxygenase	108.9	3	9	2	Y	N	N
Q9D8U3	Erp27	Endoplasmic reticulum resident protein 27	30.7	31	8	5	Y	N	N
P13597	Icam1	Intercellular adhesion molecule 1	58.8	7	8	3	Y	N	N
Q9Z0K8	Vnn1	Pantetheinase	57.1	5	8	2	Y	N	N
P98156	Vldlr	Very low-density lipoprotein receptor	96.3	3	8	2	Y	N	N
O54901	Cd200	OX-2 membrane glycoprotein	31.2	13	8	3	Y	N	N
Q61805	Lbp	Lipopolysaccharide-binding protein	53	6	8	2	Y	N	N
Q9JJN5	Cpn1	Carboxypeptidase N catalytic chain	51.8	5	8	2	Y	N	N
Q8CIF4	Btd	Biotinidase	58.1	8	8	2	Y	N	N
Q64285	Cel	Bile salt-activated lipase	65.8	17	7	7	Y	N	N
Q99KV1	Dnajb11	DnaJ homolog subfamily B member 11	40.5	21	7	5	Y	N	N
Q9Z247	Fkbp9	Peptidyl-prolyl cis-trans isomerase FKBP9	63	10	7	4	Y	N	N
Q03311	Bche	Cholinesterase	68.4	5	7	2	Y	N	N
Q8R5M8	Cadm1	Cell adhesion molecule 1	49.8	10	7	2	Y	N	N
P09242	Alpl	Alkaline phosphatase, tissue-nonspecific isozyme	57.5	5	7	2	Y	N	N
Q9JHH6	Cpb2	Carboxypeptidase B2	48.8	6	7	2	Y	N	N
Q8K1T1	Lrrc25	Leucine-rich repeat-containing protein 25	32.7	10	7	2	Y	N	N
Q9ESP1	Sdf2l1	Stromal cell-derived factor 2-like protein 1	23.6	51	6	5	Y	N	N
P35951	Ldlr	Low-density lipoprotein receptor	94.9	4	6	2	Y	N	N
P16882	Ghr	Growth hormone receptor	72.7	5	6	2	Y	N	N
Q8QZR4	Oaf	Out at first protein homolog	31.5	9	6	2	Y	N	N
O09161	Casq2	Calsequestrin-2	48.1	17	5	4	Y	N	N
Q61112	Sdf4	45 kDa calcium-binding protein	42	14	5	3	Y	N	N
Q05685	Folr2	Folate receptor beta	28.8	12	5	2	Y	N	N
P35329	Cd22	B-cell receptor CD22	96.5	4	5	2	Y	N	N
P51910	Apod	Apolipoprotein D	21.5	14	5	2	Y	N	N
Q06318	Scgb1a1	Uteroglobin	10.5	11	5	2	Y	N	N
O08742	Gp5	Platelet glycoprotein V	63.4	5	5	2	Y	N	N
Q80V42	Cpm	Carboxypeptidase M	50.5	5	5	2	Y	N	N
Q9Z0M5	Lipa	Lysosomal acid lipase/cholesteryl ester hydrolase	45.3	8	5	2	Y	N	N
Q8K0C5	Zg16	Zymogen granule membrane protein 16	18.2	26	4	3	Y	N	N
P70160	Calca	Calcitonin	15.1	23	4	2	Y	N	N
Q64356	Svs6	Seminal vesicle secretory protein 6	11.5	31	4	3	Y	N	N
P01749	Ighv1-61	Ig heavy chain V region 3	13	42	4	2	Y	N	N
Q810U3	Nfasc	Neurofascin	137.9	5	4	3	Y	N	N
O88593	Pglyrp1	Peptidoglycan recognition protein 1	20.5	19	4	2	Y	N	N
O09165	Casq1	Calsequestrin-1	46.3	8	4	2	Y	N	N
P29416	Hexa	Beta-hexosaminidase subunit alpha	60.6	5	4	2	Y	N	N
P27931	Il1r2	Interleukin-1 receptor type 2	45.6	10	4	2	Y	N	N
Q8BV57	Ssc5d	Soluble scavenger receptor cysteine-rich domain-containing protein SSC5D	144.5	2	4	2	Y	N	N
O35930	Gp1ba	Platelet glycoprotein Ib alpha chain	80	4	3	2	Y	N	N
P09803	Cdh1	Cadherin-1	98.2	5	3	2	Y	N	N
Q9DBG6	Rpn2	Dolichyl-diphosphooligosaccharide--protein glycosyltransferase subunit 2	69	7	3	3	Y	N	N
P12960	Cntn1	Contactin-1	113.3	3	3	2	Y	N	N
Q8BPG6	Sumf2	Sulfatase-modifying factor 2	34.7	9	3	2	Y	N	N
O88393	Tgfbr3	Transforming growth factor beta receptor type 3	93.8	3	3	2	Y	N	N
O35136	Ncam2	Neural cell adhesion molecule 2	93.1	5	3	2	Y	N	N
P16301	Lcat	Phosphatidylcholine-sterol acyltransferase	49.7	6	3	2	Y	N	N
P70180	Npr3	Atrial natriuretic peptide receptor 3	59.8	6	2	2	Y	N	N
O54734	Ddost	Dolichyl-diphosphooligosaccharide--protein glycosyltransferase 48 kDa subunit	49	5	2	2	Y	N	N
Q9ERR7	Selenof	Selenoprotein F	17.8	15	2	2	Y	N	N
Q8R2E9	Ero1b	ERO1-like protein beta	53.5	6	2	2	Y	N	N
Q7TQ48	Srl	Sarcalumenin	99.1	5	2	2	Y	N	N
Q02858	Tek	Angiopoietin-1 receptor	125.6	3	2	2	Y	N	N
Q8R242	Ctbs	Di-N-acetylchitobiase	41.3	7	2	2	Y	N	N
Q9EPR2	Pla2g12a	Group XIIA secretory phospholipase A2	21.3	8	2	2	Y	N	N
Q8BH61	F13a1	Coagulation factor XIII A chain	83.2	57	819	32	N	Y	N
P16045	Lgals1	Galectin-1	14.9	73	535	8	N	Y	N
Q60854	Serpinb6	Serpin B6	42.6	51	410	17	N	Y	N
Q99KC8	Vwa5a	von Willebrand factor A domain-containing protein 5A	87.1	36	400	22	N	Y	N
Q9D154	Serpinb1a	Leukocyte elastase inhibitor A	42.5	52	306	16	N	Y	N
A2ASQ1	Agrn	Agrin	207.4	16	154	20	N	Y	N
P07356	Anxa2	Annexin A2	38.7	35	150	9	N	Y	N
P16110	Lgals3	Galectin-3	27.5	33	136	7	N	Y	N
P97352	S100a13	Protein S100-A13	11.2	34	136	5	N	Y	N
P08207	S100a10	Protein S100-A10	11.2	59	134	5	N	Y	N
Q62426	Cstb	Cystatin-B	11	70	126	5	N	Y	N
P21981	Tgm2	Protein-glutamine gamma-glutamyltransferase 2	77	25	107	12	N	Y	N
P56565	S100a1	Protein S100-A1	10.5	45	105	7	N	Y	N
P50543	S100a11	Protein S100-A11	11.1	28	48	2	N	Y	N
P31725	S100a9	Protein S100-A9	13	23	44	2	N	Y	N
P14069	S100a6	Protein S100-A6	10	17	42	2	N	Y	N
P50114	S100b	Protein S100-B	10.7	40	38	2	N	Y	N
P48036	Anxa5	Annexin A5	35.7	38	31	10	N	Y	N
O35639	Anxa3	Annexin A3	36.4	49	24	15	N	Y	N
Q8CJ91	Cd209b	CD209 antigen-like protein B	37.1	13	13	3	N	Y	N
P14824	Anxa6	Annexin A6	75.8	9	8	4	N	Y	N
O08573	Lgals9	Galectin-9	40	7	8	2	N	Y	N
Q08189	Tgm3	Protein-glutamine gamma-glutamyltransferase E	77.3	4	7	2	N	Y	N
Q91ZW8	Cd209d	CD209 antigen-like protein D	26.9	11	7	2	N	Y	N
Q61191	Hcfc1	Host cell factor 1	210.3	2	7	2	N	Y	N
P10107	Anxa1	Annexin A1	38.7	8	6	2	N	Y	N
O54824	Il16	Pro-interleukin-16	141.3	2	6	2	N	Y	N
O08800	Serpinb8	Serpin B8	42.1	9	5	3	N	Y	N
P27005	S100a8	Protein S100-A8	10.3	49	3	2	N	Y	N
Q8K1Z0	Coq9	Ubiquinone biosynthesis protein COQ9, mitochondiral	35.1	48	373	12	Y	N	Y
Q9JK81	Myg1	UPF0160 protein MYG1, mitochondrial	42.7	32	77	8	Y	N	Y
Q9D0S9	Hint2	Histidine triad nucleotide-binding protein 2, mitochondrial	17.3	29	57	3	Y	N	Y
Q8K3A0	Hscb	Iron-sulfur cluster co-chaperone protein HscB, mitochondrial	26.6	24	22	4	Y	N	Y
Q6PB66	Lrpprc	Leucine-rich PPR motif-containing protein, mitochondrial	156.5	2	3	2	Y	N	Y
P19096	Fasn	Fatty acid synthase	272.3	74	8857	152	N	N	N/A
P16546	Sptan1	Spectrin alpha chain, non-erythrocytic 1	284.4	71	5537	188	N	N	N/A
Q62261	Sptbn1	Spectrin beta chain, non-erythrocytic 1	274.1	67	4424	143	N	N	N/A
P04117	Fabp4	Fatty acid-binding protein, adipocyte	14.6	91	3720	20	N	N	N/A
A2ASS6	Ttn	Titin	3904.1	27	2969	665	N	N	N/A
P02088	Hbb-b1	Hemoglobin subunit beta-1	15.8	67	2946	11	N	N	N/A
Q91V92	Acly	ATP-citrate synthase	119.7	67	2930	61	N	N	N/A
P16015	Ca3	Carbonic anhydrase 3	29.3	91	2884	26	N	N	N/A
P01942	Hba	Hemoglobin subunit alpha	15.1	79	2758	17	N	N	N/A
P20152	Vim	Vimentin	53.7	82	2743	46	N	N	N/A
P40142	Tkt	Transketolase	67.6	86	2637	49	N	N	N/A
Q99KI0	Aco2	Aconitate hydratase, mitochondrial	85.4	70	2556	61	N	N	N/A
P17182	Eno1	Alpha-enolase	47.1	75	2281	24	N	N	N/A
P57780	Actn4	Alpha-actinin-4	104.9	70	2148	39	N	N	N/A
Q5SWU9	Acaca	Acetyl-CoA carboxylase 1	265.1	55	2081	90	N	N	N/A
P13707	Gpd1	Glycerol-3-phosphate dehydrogenase [NAD(+)], cytoplasmic	37.5	89	1988	30	N	N	N/A
Q01853	Vcp	Transitional endoplasmic reticulum ATPase	89.3	77	1965	62	N	N	N/A
P52480	Pkm	Pyruvate kinase PKM	57.8	78	1951	40	N	N	N/A
Q8BWT1	Acaa2	3-ketoacyl-CoA thiolase, mitochondrial	41.8	87	1868	38	N	N	N/A
P06801	Me1	NADP-dependent malic enzyme	63.9	83	1851	41	N	N	N/A
P05064	Aldoa	Fructose-bisphosphate aldolase A	39.3	87	1827	29	N	N	N/A
P11499	Hsp90ab1	Heat shock protein HSP 90-beta	83.2	63	1820	35	N	N	N/A
Q64727	Vcl	Vinculin	116.6	63	1802	60	N	N	N/A
Q8BTM8	Flna	Filamin-A	281	53	1734	90	N	N	N/A
P63017	Hspa8	Heat shock cognate 71 kDa protein	70.8	62	1662	28	N	N	N/A
Q61425	Hadh	Hydroxyacyl-coenzyme A dehydrogenase, mitochondrial	34.4	85	1625	23	N	N	N/A
Q9ET01	Pygl	Glycogen phosphorylase, liver form	97.4	63	1589	47	N	N	N/A
P08249	Mdh2	Malate dehydrogenase, mitochondrial	35.6	62	1533	21	N	N	N/A
P06151	Ldha	L-lactate dehydrogenase A chain	36.5	83	1528	25	N	N	N/A
P63038	Hspd1	60 kDa heat shock protein, mitochondrial	60.9	80	1518	50	N	N	N/A
P07901	Hsp90aa1	Heat shock protein HSP 90-alpha	84.7	59	1516	29	N	N	N/A
P26039	Tln1	Talin-1	269.7	46	1493	70	N	N	N/A
Q60597	Ogdh	2-oxoglutarate dehydrogenase, mitochondrial	116.4	57	1491	60	N	N	N/A
Q5SX39	Myh4	Myosin-4	222.7	50	1487	38	N	N	N/A
Q68FD5	Cltc	Clathrin heavy chain 1	191.4	51	1421	70	N	N	N/A
P97807	Fh	Fumarate hydratase, mitochondrial	54.3	63	1405	25	N	N	N/A
Q7TPR4	Actn1	Alpha-actinin-1	103	69	1394	31	N	N	N/A
P02089	Hbb-b2	Hemoglobin subunit beta-2	15.9	52	1330	2	N	N	N/A
P21550	Eno3	Beta-enolase	47	66	1312	21	N	N	N/A
Q9QXS1	Plec	Plectin	533.9	36	1218	134	N	N	N/A
Q9JI91	Actn2	Alpha-actinin-2	103.8	74	1190	47	N	N	N/A
Q8R0Y6	Aldh1l1	Cytosolic 10-formyltetrahydrofolate dehydrogenase	98.6	71	1176	46	N	N	N/A
P60710	Actb	Actin, cytoplasmic 1	41.7	70	1174	10	N	N	N/A
P26041	Msn	Moesin	67.7	58	1163	29	N	N	N/A
Q61598	Gdi2	Rab GDP dissociation inhibitor beta	50.5	80	1162	32	N	N	N/A
Q9D0F9	Pgm1	Phosphoglucomutase-1	61.4	79	1153	41	N	N	N/A
O88990	Actn3	Alpha-actinin-3	103	76	1128	52	N	N	N/A
P58252	Eef2	Elongation factor 2	95.3	60	1100	44	N	N	N/A
Q5SX40	Myh1	Myosin-1	223.2	41	1081	14	N	N	N/A
P06745	Gpi	Glucose-6-phosphate isomerase	62.7	63	1079	29	N	N	N/A
P09411	Pgk1	Phosphoglycerate kinase 1	44.5	75	1077	28	N	N	N/A
P62259	Ywhae	14-3-3 protein epsilon	29.2	73	1071	21	N	N	N/A
Q61316	Hspa4	Heat shock 70 kDa protein 4	94.1	62	1065	42	N	N	N/A
P51174	Acadl	Long-chain specific acyl-CoA dehydrogenase, mitochondrial	47.9	62	1056	24	N	N	N/A
Q02566	Myh6	Myosin-6	223.4	42	1048	34	N	N	N/A
P17563	Selenbp1	Methanethiol oxidase	52.5	80	1046	33	N	N	N/A
P15105	Glul	Glutamine synthetase	42.1	65	1039	22	N	N	N/A
P48678	Lmna	Prelamin-A/C	74.2	60	991	36	N	N	N/A
Q9WUB3	Pygm	Glycogen phosphorylase, muscle form	97.2	66	980	54	N	N	N/A
Q61233	Lcp1	Plastin-2	70.1	83	979	43	N	N	N/A
O08749	Dld	Dihydrolipoyl dehydrogenase, mitochondrial	54.2	69	979	24	N	N	N/A
P26443	Glud1	Glutamate dehydrogenase 1, mitochondrial	61.3	61	967	31	N	N	N/A
P16125	Ldhb	L-lactate dehydrogenase B chain	36.5	57	954	20	N	N	N/A
Q9DBJ1	Pgam1	Phosphoglycerate mutase 1	28.8	80	952	17	N	N	N/A
P34914	Ephx2	Bifunctional epoxide hydrolase 2	62.5	71	949	32	N	N	N/A
Q9CZU6	Cs	Citrate synthase, mitochondrial	51.7	60	943	25	N	N	N/A
P28271	Aco1	Cytoplasmic aconitate hydratase	98.1	50	940	36	N	N	N/A
P42125	Eci1	Enoyl-CoA delta isomerase 1, mitochondrial	32.2	78	929	22	N	N	N/A
Q8QZS1	Hibch	3-hydroxyisobutyryl-CoA hydrolase, mitochondrial	43	64	928	24	N	N	N/A
P62897	Cycs	Cytochrome c, somatic	11.6	62	921	13	N	N	N/A
Q9Z0X1	Aifm1	Apoptosis-inducing factor 1, mitochondrial	66.7	53	917	25	N	N	N/A
Q8K010	Oplah	5-oxoprolinase	137.5	51	896	44	N	N	N/A
Q80X90	Flnb	Filamin-B	277.7	34	889	53	N	N	N/A
O08528	Hk2	Hexokinase-2	102.5	54	862	39	N	N	N/A
P50396	Gdi1	Rab GDP dissociation inhibitor alpha	50.5	74	860	25	N	N	N/A
P35700	Prdx1	Peroxiredoxin-1	22.2	72	858	19	N	N	N/A
P24527	Lta4h	Leukotriene A-4 hydrolase	69	58	850	32	N	N	N/A
P68134	Acta1	Actin, alpha skeletal muscle	42	69	849	3	N	N	N/A
Q93092	Taldo1	Transaldolase	37.4	50	849	24	N	N	N/A
O88492	Plin4	Perilipin-4	139.3	66	845	39	N	N	N/A
O08553	Dpysl2	Dihydropyrimidinase-related protein 2	62.2	68	845	22	N	N	N/A
O88844	Idh1	Isocitrate dehydrogenase [NADP] cytoplasmic	46.6	59	823	22	N	N	N/A
Q91Z83	Myh7	Myosin-7	222.7	31	817	8	N	N	N/A
P58771	Tpm1	Tropomyosin alpha-1 chain	32.7	78	809	16	N	N	N/A
Q99PL5	Rrbp1	Ribosome-binding protein 1	172.8	28	803	38	N	N	N/A
O88342	Wdr1	WD repeat-containing protein 1	66.4	63	797	27	N	N	N/A
P24270	Cat	Catalase	59.8	62	797	27	N	N	N/A
O08709	Prdx6	Peroxiredoxin-6	24.9	80	770	22	N	N	N/A
Q00519	Xdh	Xanthine dehydrogenase/oxidase	146.5	41	761	36	N	N	N/A
P23492	Pnp	Purine nucleoside phosphorylase	32.3	70	753	17	N	N	N/A
Q9DCD0	Pgd	6-phosphogluconate dehydrogenase, decarboxylating	53.2	63	752	27	N	N	N/A
P04247	Mb	Myoglobin	17.1	82	740	18	N	N	N/A
Q91ZA3	Pcca	Propionyl-CoA carboxylase alpha chain, mitochondrial	79.9	64	739	41	N	N	N/A
P62737	Acta2	Actin, aortic smooth muscle	42	69	734	3	N	N	N/A
Q05816	Fabp5	Fatty acid-binding protein, epidermal	15.1	78	728	13	N	N	N/A
P07310	Ckm	Creatine kinase M-type	43	80	724	32	N	N	N/A
P09671	Sod2	Superoxide dismutase [Mn], mitochondrial	24.6	68	721	14	N	N	N/A
P63101	Ywhaz	14-3-3 protein zeta/delta	27.8	72	719	17	N	N	N/A
Q9Z2V4	Pck1	Phosphoenolpyruvate carboxykinase, cytosolic [GTP]	69.3	69	717	33	N	N	N/A
P56480	Atp5f1b	ATP synthase subunit beta, mitochondrial	56.3	64	713	22	N	N	N/A
Q9CPY7	Lap3	Cytosol aminopeptidase	56.1	60	710	25	N	N	N/A
O35855	Bcat2	Branched-chain-amino-acid aminotransferase, mitochondrial	44.1	46	708	20	N	N	N/A
P08228	Sod1	Superoxide dismutase [Cu-Zn]	15.9	93	703	13	N	N	N/A
Q8QZT1	Acat1	Acetyl-CoA acetyltransferase, mitochondrial	44.8	56	699	20	N	N	N/A
Q9WTP6	Ak2	Adenylate kinase 2, mitochondrial	26.5	72	698	19	N	N	N/A
Q3U1J4	Ddb1	DNA damage-binding protein 1	126.8	39	698	35	N	N	N/A
Q8CGN5	Plin1	Perilipin-1	55.6	64	698	25	N	N	N/A
P14152	Mdh1	Malate dehydrogenase, cytoplasmic	36.5	50	696	19	N	N	N/A
Q99MN9	Pccb	Propionyl-CoA carboxylase beta chain, mitochondrial	58.4	66	691	26	N	N	N/A
P05202	Got2	Aspartate aminotransferase, mitochondrial	47.4	74	685	27	N	N	N/A
O88569	Hnrnpa2b1	Heterogeneous nuclear ribonucleoproteins A2/B1	37.4	52	685	19	N	N	N/A
Q8CI94	Pygb	Glycogen phosphorylase, brain form	96.7	52	680	29	N	N	N/A
Q8K2B3	Sdha	Succinate dehydrogenase [ubiquinone] flavoprotein subunit, mitochondrial	72.5	65	678	29	N	N	N/A
P40124	Cap1	Adenylyl cyclase-associated protein 1	51.5	68	678	22	N	N	N/A
P58774	Tpm2	Tropomyosin beta chain	32.8	71	674	22	N	N	N/A
P99024	Tubb5	Tubulin beta-5 chain	49.6	70	672	4	N	N	N/A
P61982	Ywhag	14-3-3 protein gamma	28.3	70	672	10	N	N	N/A
P15626	Gstm2	Glutathione S-transferase Mu 2	25.7	78	671	13	N	N	N/A
Q9D6R2	Idh3a	Isocitrate dehydrogenase [NAD] subunit alpha, mitochondrial	39.6	47	665	19	N	N	N/A
P17183	Eno2	Gamma-enolase	47.3	62	665	12	N	N	N/A
O35459	Ech1	Delta(3,5)-Delta(2,4)-dienoyl-CoA isomerase, mitochondrial	36.1	63	651	15	N	N	N/A
P50544	Acadvl	Very long-chain specific acyl-CoA dehydrogenase, mitochondrial	70.8	58	650	33	N	N	N/A
P10649	Gstm1	Glutathione S-transferase Mu 1	26	73	649	16	N	N	N/A
Q91ZJ5	Ugp2	UTP--glucose-1-phosphate uridylyltransferase	56.9	55	646	23	N	N	N/A
P14733	Lmnb1	Lamin-B1	66.7	58	639	30	N	N	N/A
Q76MZ3	Ppp2r1a	Serine/threonine-protein phosphatase 2A 65 kDa regulatory subunit A alpha isoform	65.3	52	639	18	N	N	N/A
O35945	Aldh1a7	Aldehyde dehydrogenase, cytosolic 1	54.6	60	630	15	N	N	N/A
Q02053	Uba1	Ubiquitin-like modifier-activating enzyme 1	117.7	38	629	30	N	N	N/A
P17742	Ppia	Peptidyl-prolyl cis-trans isomerase A	18	74	628	13	N	N	N/A
Q8VDD5	Myh9	Myosin-9	226.2	35	619	60	N	N	N/A
P47738	Aldh2	Aldehyde dehydrogenase, mitochondrial	56.5	57	618	25	N	N	N/A
Q9R0H0	Acox1	Peroxisomal acyl-coenzyme A oxidase 1	74.6	61	614	28	N	N	N/A
Q9D0K2	Oxct1	Succinyl-CoA:3-ketoacid coenzyme A transferase 1, mitochondrial	56	59	614	25	N	N	N/A
Q9CQV8	Ywhab	14-3-3 protein beta/alpha	28.1	69	610	11	N	N	N/A
P00920	Ca2	Carbonic anhydrase 2	29	65	608	12	N	N	N/A
Q9JII6	Akr1a1	Alcohol dehydrogenase [NADP(+)]	36.6	60	599	19	N	N	N/A
Q9QYR9	Acot2	Acyl-coenzyme A thioesterase 2, mitochondrial	49.6	54	595	9	N	N	N/A
P17751	Tpi1	Triosephosphate isomerase	32.2	73	583	17	N	N	N/A
Q91V76	N/A	Ester hydrolase C11orf54 homolog	35	70	581	19	N	N	N/A
P29391	Ftl1	Ferritin light chain 1	20.8	58	574	11	N	N	N/A
P35505	Fah	Fumarylacetoacetase	46.1	54	573	15	N	N	N/A
Q8R086	Suox	Sulfite oxidase, mitochondrial	60.7	58	571	22	N	N	N/A
O35643	Ap1b1	AP-1 complex subunit beta-1	103.9	43	570	17	N	N	N/A
Q9R1P4	Psma1	Proteasome subunit alpha type-1	29.5	76	565	18	N	N	N/A
Q9D819	Ppa1	Inorganic pyrophosphatase	32.6	78	559	20	N	N	N/A
P29341	Pabpc1	Polyadenylate-binding protein 1	70.6	45	555	24	N	N	N/A
P26043	Rdx	Radixin	68.5	42	554	16	N	N	N/A
P16858	Gapdh	Glyceraldehyde-3-phosphate dehydrogenase	35.8	59	548	16	N	N	N/A
P68254	Ywhaq	14-3-3 protein theta	27.8	66	547	13	N	N	N/A
P68510	Ywhah	14-3-3 protein eta	28.2	66	547	16	N	N	N/A
Q9EQ20	Aldh6a1	Methylmalonate-semialdehyde dehydrogenase [acylating], mitochondrial	57.9	56	542	23	N	N	N/A
P09528	Fth1	Ferritin heavy chain	21.1	71	541	15	N	N	N/A
Q9D6Y9	Gbe1	1,4-alpha-glucan-branching enzyme	80.3	50	540	28	N	N	N/A
Q9CQ62	Decr1	2,4-dienoyl-CoA reductase, mitochondrial	36.2	52	534	15	N	N	N/A
P31324	Prkar2b	cAMP-dependent protein kinase type II-beta regulatory subunit	46.1	67	529	19	N	N	N/A
Q9D6F9	Tubb4a	Tubulin beta-4A chain	49.6	63	528	2	N	N	N/A
Q01768	Nme2	Nucleoside diphosphate kinase B	17.4	78	526	6	N	N	N/A
O54724	Cavin1	Caveolae-associated protein 1	43.9	42	523	17	N	N	N/A
P68369	Tuba1a	Tubulin alpha-1A chain	50.1	70	520	5	N	N	N/A
Q99KQ4	Nampt	Nicotinamide phosphoribosyltransferase	55.4	53	519	25	N	N	N/A
Q11011	Npepps	Puromycin-sensitive aminopeptidase	103.3	47	516	32	N	N	N/A
P50516	Atp6v1a	V-type proton ATPase catalytic subunit A	68.3	62	516	27	N	N	N/A
Q9JHI5	Ivd	Isovaleryl-CoA dehydrogenase, mitochondrial	46.3	52	515	19	N	N	N/A
Q9D8N0	Eef1g	Elongation factor 1-gamma	50	32	514	15	N	N	N/A
Q60864	Stip1	Stress-induced-phosphoprotein 1	62.5	48	513	28	N	N	N/A
Q99K51	Pls3	Plastin-3	70.7	45	513	19	N	N	N/A
Q8R164	Bphl	Valacyclovir hydrolase	32.8	54	511	16	N	N	N/A
P70296	Pebp1	Phosphatidylethanolamine-binding protein 1	20.8	78	506	13	N	N	N/A
Q9D172	D10Jhu81e	ES1 protein homolog, mitochondrial	28.1	64	501	14	N	N	N/A
Q9Z2I9	Sucla2	Succinate--CoA ligase [ADP-forming] subunit beta, mitochondrial	50.1	51	497	19	N	N	N/A
O70250	Pgam2	Phosphoglycerate mutase 2	28.8	75	496	20	N	N	N/A
Q8BH64	Ehd2	EH domain-containing protein 2	61.1	68	494	31	N	N	N/A
P10126	Eef1a1	Elongation factor 1-alpha 1	50.1	48	490	8	N	N	N/A
O08529	Capn2	Calpain-2 catalytic subunit	79.8	49	489	26	N	N	N/A
P62962	Pfn1	Profilin-1	14.9	74	485	11	N	N	N/A
Q9R1P0	Psma4	Proteasome subunit alpha type-4	29.5	64	484	15	N	N	N/A
Q9JLT4	Txnrd2	Thioredoxin reductase 2, mitochondrial	56.6	49	483	15	N	N	N/A
Q9DBG3	Ap2b1	AP-2 complex subunit beta	104.5	31	483	10	N	N	N/A
Q9JHU4	Dync1h1	Cytoplasmic dynein 1 heavy chain 1	531.7	21	479	73	N	N	N/A
P50247	Ahcy	Adenosylhomocysteinase	47.7	51	477	22	N	N	N/A
Q9WTQ5	Akap12	A-kinase anchor protein 12	180.6	45	475	42	N	N	N/A
P97371	Psme1	Proteasome activator complex subunit 1	28.7	72	474	16	N	N	N/A
O70318	Epb41l2	Band 4.1-like protein 2	109.9	44	473	28	N	N	N/A
Q00612	G6pdx	Glucose-6-phosphate 1-dehydrogenase X	59.2	59	472	25	N	N	N/A
P38647	Hspa9	Stress-70 protein, mitochondrial	73.4	47	470	27	N	N	N/A
Q9R111	Gda	Guanine deaminase	51	69	469	24	N	N	N/A
Q9D9V3	Echdc1	Ethylmalonyl-CoA decarboxylase	35.4	57	468	17	N	N	N/A
Q9Z2W0	Dnpep	Aspartyl aminopeptidase	52.2	55	467	18	N	N	N/A
Q9Z2U0	Psma7	Proteasome subunit alpha type-7	27.8	57	466	12	N	N	N/A
Q05920	Pc	Pyruvate carboxylase, mitochondrial	129.6	34	465	29	N	N	N/A
P05201	Got1	Aspartate aminotransferase, cytoplasmic	46.2	69	463	24	N	N	N/A
P20108	Prdx3	Thioredoxin-dependent peroxide reductase, mitochondrial	28.1	53	461	12	N	N	N/A
Q8VHX6	Flnc	Filamin-C	290.9	32	458	52	N	N	N/A
Q9CPV4	Glod4	Glyoxalase domain-containing protein 4	33.3	65	458	16	N	N	N/A
P31001	Des	Desmin	53.5	58	450	24	N	N	N/A
P99027	Rplp2	60S acidic ribosomal protein P2	11.6	90	450	11	N	N	N/A
P14869	Rplp0	60S acidic ribosomal protein P0	34.2	58	444	16	N	N	N/A
Q99L13	Hibadh	3-hydroxyisobutyrate dehydrogenase, mitochondrial	35.4	59	443	17	N	N	N/A
Q9WVA4	Tagln2	Transgelin-2	22.4	76	443	12	N	N	N/A
Q9D1A2	Cndp2	Cytosolic non-specific dipeptidase	52.7	66	441	28	N	N	N/A
Q8QZR5	Gpt	Alanine aminotransferase 1	55.1	51	438	18	N	N	N/A
P49722	Psma2	Proteasome subunit alpha type-2	25.9	49	434	9	N	N	N/A
Q9Z2U1	Psma5	Proteasome subunit alpha type-5	26.4	66	434	13	N	N	N/A
Q91VI7	Rnh1	Ribonuclease inhibitor	49.8	64	432	21	N	N	N/A
P05977	Myl1	Myosin light chain 1/3, skeletal muscle isoform	20.6	90	431	21	N	N	N/A
Q9JHW2	Nit2	Omega-amidase NIT2	30.5	80	431	17	N	N	N/A
P15532	Nme1	Nucleoside diphosphate kinase A	17.2	86	430	10	N	N	N/A
P68368	Tuba4a	Tubulin alpha-4A chain	49.9	53	429	3	N	N	N/A
P31786	Dbi	Acyl-CoA-binding protein	10	54	427	5	N	N	N/A
Q9QUM9	Psma6	Proteasome subunit alpha type-6	27.4	67	426	14	N	N	N/A
Q99PT1	Arhgdia	Rho GDP-dissociation inhibitor 1	23.4	61	425	11	N	N	N/A
P27546	Map4	Microtubule-associated protein 4	117.4	35	417	23	N	N	N/A
P18760	Cfl1	Cofilin-1	18.5	61	417	13	N	N	N/A
Q9DBF1	Aldh7a1	Alpha-aminoadipic semialdehyde dehydrogenase	58.8	46	416	18	N	N	N/A
P68040	Rack1	Receptor of activated protein C kinase 1	35.1	69	416	16	N	N	N/A
Q61171	Prdx2	Peroxiredoxin-2	21.8	70	415	12	N	N	N/A
P01872	Ighm	Immunoglobulin heavy constant mu	49.9	42	414	17	N	N	N/A
Q9DCW4	Etfb	Electron transfer flavoprotein subunit beta	27.6	73	412	17	N	N	N/A
Q9D6Y7	Msra	Mitochondrial peptide methionine sulfoxide reductase	26	64	412	12	N	N	N/A
P45376	Akr1b1	Aldose reductase	35.7	58	409	15	N	N	N/A
P61979	Hnrnpk	Heterogeneous nuclear ribonucleoprotein K	50.9	38	408	15	N	N	N/A
Q9ERD7	Tubb3	Tubulin beta-3 chain	50.4	59	407	6	N	N	N/A
P21107	Tpm3	Tropomyosin alpha-3 chain	33	60	407	11	N	N	N/A
P29758	Oat	Ornithine aminotransferase, mitochondrial	48.3	44	406	16	N	N	N/A
O55234	Psmb5	Proteasome subunit beta type-5	28.5	61	403	14	N	N	N/A
Q8R146	Apeh	Acylamino-acid-releasing enzyme	81.5	61	402	24	N	N	N/A
Q5SW19	Cluh	Clustered mitochondria protein homolog	148	34	401	34	N	N	N/A
Q63918	Cavin2	Caveolae-associated protein 2	46.7	66	398	20	N	N	N/A
Q9WVL0	Gstz1	Maleylacetoacetate isomerase	24.3	75	398	13	N	N	N/A
Q99LX0	Park7	Protein/nucleic acid deglycase DJ-1	20	72	398	11	N	N	N/A
P97372	Psme2	Proteasome activator complex subunit 2	27	67	398	14	N	N	N/A
Q8CAY6	Acat2	Acetyl-CoA acetyltransferase, cytosolic	41.3	67	397	14	N	N	N/A
Q99LC5	Etfa	Electron transfer flavoprotein subunit alpha, mitochondrial	35	64	397	14	N	N	N/A
O09061	Psmb1	Proteasome subunit beta type-1	26.4	60	396	14	N	N	N/A
O35215	Ddt	D-dopachrome decarboxylase	13.1	90	396	9	N	N	N/A
Q9Z0S1	Bpnt1	3'(2'),5'-bisphosphate nucleotidase 1	33.2	59	395	13	N	N	N/A
P24549	Aldh1a1	Retinal dehydrogenase 1	54.4	62	394	20	N	N	N/A
Q3ULD5	Mccc2	Methylcrotonoyl-CoA carboxylase beta chain, mitochondrial	61.3	57	394	22	N	N	N/A
P00329	Adh1	Alcohol dehydrogenase 1	39.7	52	393	15	N	N	N/A
P10518	Alad	Delta-aminolevulinic acid dehydratase	36	60	391	16	N	N	N/A
Q9JKF1	Iqgap1	Ras GTPase-activating-like protein IQGAP1	188.6	27	390	31	N	N	N/A
Q8BH95	Echs1	Enoyl-CoA hydratase, mitochondrial	31.5	46	385	15	N	N	N/A
Q9DCV4	Rmdn1	Regulator of microtubule dynamics protein 1	35	46	383	14	N	N	N/A
P62960	Ybx1	Nuclease-sensitive element-binding protein 1	35.7	49	382	9	N	N	N/A
Q99KJ8	Dctn2	Dynactin subunit 2	44.1	53	382	16	N	N	N/A
Q8R4N0	Clybl	Citramalyl-CoA lyase, mitochondrial	37.5	50	381	16	N	N	N/A
P45952	Acadm	Medium-chain specific acyl-CoA dehydrogenase, mitochondrial	46.5	43	380	19	N	N	N/A
P16332	Mut	Methylmalonyl-CoA mutase, mitochondrial	82.8	45	377	25	N	N	N/A
P37804	Tagln	Transgelin	22.6	82	377	19	N	N	N/A
Q04447	Ckb	Creatine kinase B-type	42.7	63	375	16	N	N	N/A
P30416	Fkbp4	Peptidyl-prolyl cis-trans isomerase FKBP4	51.5	45	375	20	N	N	N/A
P62983	Rps27a	Ubiquitin-40S ribosomal protein S27a	17.9	39	374	9	N	N	N/A
Q9CQN1	Trap1	Heat shock protein 75 kDa, mitochondrial	80.2	44	372	20	N	N	N/A
Q8R016	Blmh	Bleomycin hydrolase	52.5	51	370	18	N	N	N/A
P0DP26	Calm1	Calmodulin-1	16.8	48	368	7	N	N	N/A
Q61599	Arhgdib	Rho GDP-dissociation inhibitor 2	22.8	75	366	14	N	N	N/A
Q9JMH6	Txnrd1	Thioredoxin reductase 1, cytoplasmic	67	28	366	13	N	N	N/A
P49312	Hnrnpa1	Heterogeneous nuclear ribonucleoprotein A1	34.2	47	360	13	N	N	N/A
P52196	Tst	Thiosulfate sulfurtransferase	33.4	54	360	12	N	N	N/A
P51125	Cast	Calpastatin	84.9	42	358	19	N	N	N/A
Q9DBP5	Cmpk1	UMP-CMP kinase	22.2	60	358	11	N	N	N/A
Q62234	Myom1	Myomesin-1	185.3	50	357	62	N	N	N/A
Q923D2	Blvrb	Flavin reductase (NADPH)	22.2	86	355	14	N	N	N/A
Q9DBB8	Dhdh	Trans-1,2-dihydrobenzene-1,2-diol dehydrogenase	36.3	57	354	15	N	N	N/A
P26040	Ezr	Ezrin	69.4	30	353	9	N	N	N/A
Q8BVI4	Qdpr	Dihydropteridine reductase	25.6	59	350	10	N	N	N/A
Q9JJZ2	Tuba8	Tubulin alpha-8 chain	50	50	349	4	N	N	N/A
Q9DBE0	Csad	Cysteine sulfinic acid decarboxylase	55.1	38	348	18	N	N	N/A
P15331	Prph	Peripherin	54.2	31	347	14	N	N	N/A
P62806	Hist1h4a	Histone H4	11.4	53	347	10	N	N	N/A
Q8BFZ3	Actbl2	Beta-actin-like protein 2	42	27	345	2	N	N	N/A
P56399	Usp5	Ubiquitin carboxyl-terminal hydrolase 5	95.8	36	344	24	N	N	N/A
Q6IRU2	Tpm4	Tropomyosin alpha-4 chain	28.5	64	344	16	N	N	N/A
Q99KB8	Hagh	Hydroxyacylglutathione hydrolase, mitochondrial	34.1	41	344	9	N	N	N/A
P54310	Lipe	Hormone-sensitive lipase	83.3	49	343	27	N	N	N/A
Q99LP6	Grpel1	GrpE protein homolog 1, mitochondrial	24.3	60	342	14	N	N	N/A
Q8BKC5	Ipo5	Importin-5	123.5	24	340	19	N	N	N/A
P99029	Prdx5	Peroxiredoxin-5, mitochondrial	21.9	47	340	10	N	N	N/A
Q71RI9	Kyat3	Kynurenine--oxoglutarate transaminase 3	51.1	39	338	15	N	N	N/A
Q8BIJ6	Iars2	Isoleucine--tRNA ligase, mitochondrial	112.7	37	335	29	N	N	N/A
P54822	Adsl	Adenylosuccinate lyase	54.8	59	335	21	N	N	N/A
P32020	Scp2	Non-specific lipid-transfer protein	59.1	16	334	12	N	N	N/A
P62814	Atp6v1b2	V-type proton ATPase subunit B, brain isoform	56.5	40	330	14	N	N	N/A
Q8JZQ9	Eif3b	Eukaryotic translation initiation factor 3 subunit B	91.3	36	328	20	N	N	N/A
P47757	Capzb	F-actin-capping protein subunit beta	31.3	51	325	16	N	N	N/A
O55023	Impa1	Inositol monophosphatase 1	30.4	43	325	12	N	N	N/A
P17710	Hk1	Hexokinase-1	108.2	28	324	18	N	N	N/A
P97457	Mylpf	Myosin regulatory light chain 2, skeletal muscle isoform	18.9	89	322	22	N	N	N/A
O70435	Psma3	Proteasome subunit alpha type-3	28.4	46	322	12	N	N	N/A
P40336	Vps26a	Vacuolar protein sorting-associated protein 26A	38.1	58	321	14	N	N	N/A
Q60668	Hnrnpd	Heterogeneous nuclear ribonucleoprotein D0	38.3	31	321	10	N	N	N/A
O70423	Aoc3	Membrane primary amine oxidase	84.5	31	320	18	N	N	N/A
P17427	Ap2a2	AP-2 complex subunit alpha-2	104	39	313	21	N	N	N/A
Q9Z0F7	Sncg	Gamma-synuclein	13.2	81	313	12	N	N	N/A
O54754	Aox1	Aldehyde oxidase 1	146.6	30	311	26	N	N	N/A
Q8K183	Pdxk	Pyridoxal kinase	35	70	311	16	N	N	N/A
P09405	Ncl	Nucleolin	76.7	34	307	20	N	N	N/A
P51859	Hdgf	Hepatoma-derived growth factor	26.3	73	307	16	N	N	N/A
Q9DCM2	Gstk1	Glutathione S-transferase kappa 1	25.7	58	306	11	N	N	N/A
Q64433	Hspe1	10 kDa heat shock protein, mitochondrial	11	75	306	7	N	N	N/A
P26645	Marcks	Myristoylated alanine-rich C-kinase substrate	29.6	55	305	11	N	N	N/A
Q9R1P3	Psmb2	Proteasome subunit beta type-2	22.9	74	304	13	N	N	N/A
Q6ZQ38	Cand1	Cullin-associated NEDD8-dissociated protein 1	136.2	28	301	26	N	N	N/A
Q3TC72	Fahd2	Fumarylacetoacetate hydrolase domain-containing protein 2A	34.7	60	301	12	N	N	N/A
P47754	Capza2	F-actin-capping protein subunit alpha-2	32.9	58	298	9	N	N	N/A
Q9Z2X1	Hnrnpf	Heterogeneous nuclear ribonucleoprotein F	45.7	33	297	7	N	N	N/A
O09131	Gsto1	Glutathione S-transferase omega-1	27.5	54	296	12	N	N	N/A
P35979	Rpl12	60S ribosomal protein L12	17.8	59	296	7	N	N	N/A
Q8VCT3	Rnpep	Aminopeptidase B	72.4	43	295	19	N	N	N/A
P13634	Ca1	Carbonic anhydrase 1	28.3	62	294	10	N	N	N/A
P70195	Psmb7	Proteasome subunit beta type-7	29.9	57	293	11	N	N	N/A
Q99JY9	Actr3	Actin-related protein 3	47.3	53	293	13	N	N	N/A
O08788	Dctn1	Dynactin subunit 1	141.6	24	292	22	N	N	N/A
O08638	Myh11	Myosin-11	226.9	28	291	39	N	N	N/A
Q9CQ60	Pgls	6-phosphogluconolactonase	27.2	67	291	11	N	N	N/A
Q9R1P1	Psmb3	Proteasome subunit beta type-3	22.9	49	291	11	N	N	N/A
P14206	Rpsa	40S ribosomal protein SA	32.8	57	290	12	N	N	N/A
Q9DCS3	Mecr	Enoyl-[acyl-carrier-protein] reductase, mitochondrial	40.3	58	289	13	N	N	N/A
Q6ZWX6	Eif2s1	Eukaryotic translation initiation factor 2 subunit 1	36.1	53	288	16	N	N	N/A
P47934	Crat	Carnitine O-acetyltransferase	70.8	31	288	16	N	N	N/A
Q9CPU0	Glo1	Lactoylglutathione lyase	20.8	71	288	10	N	N	N/A
P48722	Hspa4l	Heat shock 70 kDa protein 4L	94.3	41	285	22	N	N	N/A
Q99KK7	Dpp3	Dipeptidyl peptidase 3	82.8	43	285	19	N	N	N/A
O55137	Acot1	Acyl-coenzyme A thioesterase 1	46.1	42	284	3	N	N	N/A
P60843	Eif4a1	Eukaryotic initiation factor 4A-I	46.1	57	283	9	N	N	N/A
P54071	Idh2	Isocitrate dehydrogenase [NADP], mitochondrial	50.9	44	282	18	N	N	N/A
O35350	Capn1	Calpain-1 catalytic subunit	82.1	40	281	23	N	N	N/A
Q8VDK1	Nit1	Deaminated glutathione amidase	35.7	50	280	12	N	N	N/A
P11404	Fabp3	Fatty acid-binding protein, heart	14.8	77	278	10	N	N	N/A
P62137	Ppp1ca	Serine/threonine-protein phosphatase PP1-alpha catalytic subunit	37.5	59	277	6	N	N	N/A
Q8R0N6	Adhfe1	Hydroxyacid-oxoacid transhydrogenase, mitochondrial	49.9	51	275	13	N	N	N/A
P05132	Prkaca	cAMP-dependent protein kinase catalytic subunit alpha	40.5	34	275	7	N	N	N/A
Q7TSV4	Pgm2	Phosphoglucomutase-2	68.7	31	275	17	N	N	N/A
P15508	Sptb	Spectrin beta chain, erythrocytic	245.1	10	270	12	N	N	N/A
P85094	Isoc2a	Isochorismatase domain-containing protein 2A	22.4	77	268	9	N	N	N/A
Q8BP40	Acp6	Lysophosphatidic acid phosphatase type 6	47.6	45	268	15	N	N	N/A
Q5XJY5	Arcn1	Coatomer subunit delta	57.2	41	268	20	N	N	N/A
Q99L47	St13	Hsc70-interacting protein	41.6	31	268	11	N	N	N/A
P63005	Pafah1b1	Platelet-activating factor acetylhydrolase IB subunit alpha	46.6	51	266	15	N	N	N/A
Q9EQH3	Vps35	Vacuolar protein sorting-associated protein 35	91.7	27	265	18	N	N	N/A
E9Q7G0	Numa1	Nuclear mitotic apparatus protein 1	235.5	17	264	25	N	N	N/A
P28474	Adh5	Alcohol dehydrogenase class-3	39.5	47	264	10	N	N	N/A
Q922F4	Tubb6	Tubulin beta-6 chain	50.1	30	263	2	N	N	N/A
Q71LX4	Tln2	Talin-2	253.5	23	261	29	N	N	N/A
P63242	Eif5a	Eukaryotic translation initiation factor 5A-1	16.8	51	261	9	N	N	N/A
P62631	Eef1a2	Elongation factor 1-alpha 2	50.4	41	261	5	N	N	N/A
P63028	Tpt1	Translationally-controlled tumor protein	19.5	56	261	7	N	N	N/A
Q91YI0	Asl	Argininosuccinate lyase	51.7	45	259	20	N	N	N/A
Q9R0P9	Uchl1	Ubiquitin carboxyl-terminal hydrolase isozyme L1	24.8	72	258	11	N	N	N/A
A3KMP2	Ttc38	Tetratricopeptide repeat protein 38	52.2	51	257	17	N	N	N/A
Q8R1G2	Cmbl	Carboxymethylenebutenolidase homolog	27.9	42	257	11	N	N	N/A
Q8BJU0	Sgta	Small glutamine-rich tetratricopeptide repeat-containing protein alpha	34.3	37	256	11	N	N	N/A
P15327	Bpgm	Bisphosphoglycerate mutase	30	45	256	10	N	N	N/A
Q8BWF0	Aldh5a1	Succinate-semialdehyde dehydrogenase, mitochondrial	55.9	45	255	17	N	N	N/A
Q6NSR8	Npepl1	Probable aminopeptidase NPEPL1	55.9	29	255	10	N	N	N/A
P56395	Cyb5a	Cytochrome b5	15.2	48	255	6	N	N	N/A
P70168	Kpnb1	Importin subunit beta-1	97.1	28	253	18	N	N	N/A
Q9QUR6	Prep	Prolyl endopeptidase	80.7	44	252	22	N	N	N/A
Q9CWJ9	Atic	Bifunctional purine biosynthesis protein PURH	64.2	39	252	15	N	N	N/A
Q80W21	Gstm7	Glutathione S-transferase Mu 7	25.7	56	252	4	N	N	N/A
P99026	Psmb4	Proteasome subunit beta type-4	29.1	41	252	8	N	N	N/A
Q9D2G2	Dlst	Dihydrolipoyllysine-residue succinyltransferase component of 2-oxoglutarate dehydrogenase complex, mitochondrial	49	31	251	11	N	N	N/A
Q8VDM4	Psmd2	26S proteasome non-ATPase regulatory subunit 2	100.1	28	251	18	N	N	N/A
P11352	Gpx1	Glutathione peroxidase 1	22.3	70	250	10	N	N	N/A
P47791	Gsr	Glutathione reductase, mitochondrial	53.6	44	249	15	N	N	N/A
P63158	Hmgb1	High mobility group protein B1	24.9	54	249	8	N	N	N/A
P61164	Actr1a	Alpha-centractin	42.6	44	249	4	N	N	N/A
P62141	Ppp1cb	Serine/threonine-protein phosphatase PP1-beta catalytic subunit	37.2	39	249	3	N	N	N/A
P53026	Rpl10a	60S ribosomal protein L10a	24.9	24	249	7	N	N	N/A
P26883	Fkbp1a	Peptidyl-prolyl cis-trans isomerase FKBP1A	11.9	42	248	5	N	N	N/A
P56394	Cox17	Cytochrome c oxidase copper chaperone	6.8	84	247	6	N	N	N/A
Q91WQ3	Yars	Tyrosine--tRNA ligase, cytoplasmic	59.1	30	247	13	N	N	N/A
Q7TNG8	Ldhd	Probable D-lactate dehydrogenase, mitochondrial	51.8	50	245	18	N	N	N/A
Q62188	Dpysl3	Dihydropyrimidinase-related protein 3	61.9	47	245	13	N	N	N/A
Q7TMK9	Syncrip	Heterogeneous nuclear ribonucleoprotein Q	69.6	29	245	16	N	N	N/A
Q9QYB1	Clic4	Chloride intracellular channel protein 4	28.7	59	245	10	N	N	N/A
P20065	Tmsb4x	Thymosin beta-4	5.7	50	242	5	N	N	N/A
Q8R5C5	Actr1b	Beta-centractin	42.3	40	241	4	N	N	N/A
Q9D0M5	Dynll2	Dynein light chain 2, cytoplasmic	10.3	64	239	2	N	N	N/A
P57776	Eef1d	Elongation factor 1-delta	31.3	46	238	9	N	N	N/A
Q11136	Pepd	Xaa-Pro dipeptidase	55	45	237	17	N	N	N/A
Q99MN1	Kars	Lysine--tRNA ligase	67.8	26	237	15	N	N	N/A
P10630	Eif4a2	Eukaryotic initiation factor 4A-II	46.4	44	236	9	N	N	N/A
Q5XKE0	Mybpc2	Myosin-binding protein C, fast-type	127.3	65	234	57	N	N	N/A
P63087	Ppp1cc	Serine/threonine-protein phosphatase PP1-gamma catalytic subunit	37	48	234	2	N	N	N/A
P47753	Capza1	F-actin-capping protein subunit alpha-1	32.9	56	233	9	N	N	N/A
Q9D6J6	Ndufv2	NADH dehydrogenase [ubiquinone] flavoprotein 2, mitochondrial	27.3	51	233	10	N	N	N/A
Q61699	Hsph1	Heat shock protein 105 kDa	96.3	29	231	16	N	N	N/A
Q8VCI5	Pex19	Peroxisomal biogenesis factor 19	32.7	54	230	10	N	N	N/A
Q9JMA1	Usp14	Ubiquitin carboxyl-terminal hydrolase 14	56	39	229	15	N	N	N/A
O88456	Capns1	Calpain small subunit 1	28.4	38	226	8	N	N	N/A
Q9CQI6	Cotl1	Coactosin-like protein	15.9	63	226	11	N	N	N/A
Q91VD9	Ndufs1	NADH-ubiquinone oxidoreductase 75 kDa subunit, mitochondrial	79.7	40	223	21	N	N	N/A
Q9CR68	Uqcrfs1	Cytochrome b-c1 complex subunit Rieske, mitochondrial	29.3	53	223	10	N	N	N/A
P42932	Cct8	T-complex protein 1 subunit theta	59.5	39	222	17	N	N	N/A
Q9CQM9	Glrx3	Glutaredoxin-3	37.8	37	222	11	N	N	N/A
P45591	Cfl2	Cofilin-2	18.7	58	221	10	N	N	N/A
P00493	Hprt1	Hypoxanthine-guanine phosphoribosyltransferase	24.6	79	220	13	N	N	N/A
P60335	Pcbp1	Poly(rC)-binding protein 1	37.5	33	218	6	N	N	N/A
Q9WTX5	Skp1	S-phase kinase-associated protein 1	18.7	56	217	9	N	N	N/A
Q62348	Tsn	Translin	26.2	49	216	10	N	N	N/A
P28063	Psmb8	Proteasome subunit beta type-8	30.2	57	215	14	N	N	N/A
P12382	Pfkl	ATP-dependent 6-phosphofructokinase, liver type	85.3	28	215	12	N	N	N/A
Q3TXS7	Psmd1	26S proteasome non-ATPase regulatory subunit 1	105.7	25	215	16	N	N	N/A
Q8BL66	Eea1	Early endosome antigen 1	160.8	20	213	22	N	N	N/A
Q9JLV1	Bag3	BAG family molecular chaperone regulator 3	61.8	23	212	9	N	N	N/A
Q62264	Thrsp	Thyroid hormone-inducible hepatic protein	17.1	67	211	8	N	N	N/A
P19157	Gstp1	Glutathione S-transferase P 1	23.6	48	209	7	N	N	N/A
Q60710	Samhd1	Deoxynucleoside triphosphate triphosphohydrolase SAMHD1	72.6	38	208	19	N	N	N/A
Q9JKB3	Ybx3	Y-box-binding protein 3	38.8	36	208	6	N	N	N/A
Q91Z53	Grhpr	Glyoxylate reductase/hydroxypyruvate reductase	35.3	47	207	12	N	N	N/A
Q9R062	Gyg1	Glycogenin-1	37.4	34	207	9	N	N	N/A
Q9WUM5	Suclg1	Succinate--CoA ligase [ADP/GDP-forming] subunit alpha, mitochondrial	36.1	34	207	11	N	N	N/A
Q9CR21	Ndufab1	Acyl carrier protein, mitochondrial	17.4	24	207	7	N	N	N/A
O35737	Hnrnph1	Heterogeneous nuclear ribonucleoprotein H	49.2	25	207	2	N	N	N/A
Q9Z204	Hnrnpc	Heterogeneous nuclear ribonucleoproteins C1/C2	34.4	26	207	8	N	N	N/A
Q61937	Npm1	Nucleophosmin	32.5	45	206	9	N	N	N/A
O88544	Cops4	COP9 signalosome complex subunit 4	46.3	46	205	12	N	N	N/A
P17225	Ptbp1	Polypyrimidine tract-binding protein 1	56.4	30	205	7	N	N	N/A
P62774	Mtpn	Myotrophin	12.9	75	205	6	N	N	N/A
Q9JJU8	Sh3bgrl	SH3 domain-binding glutamic acid-rich-like protein	12.8	85	205	7	N	N	N/A
Q9CZ44	Nsfl1c	NSFL1 cofactor p47	40.7	51	204	13	N	N	N/A
P70404	Idh3g	Isocitrate dehydrogenase [NAD] subunit gamma 1, mitochondrial	42.8	41	204	9	N	N	N/A
P61161	Actr2	Actin-related protein 2	44.7	31	203	11	N	N	N/A
P59017	Bcl2l13	Bcl-2-like protein 13	46.7	33	203	9	N	N	N/A
Q99NB1	Acss1	Acetyl-coenzyme A synthetase 2-like, mitochondrial	74.6	39	202	21	N	N	N/A
Q91XV3	Basp1	Brain acid soluble protein 1	22.1	65	201	9	N	N	N/A
Q62465	Vat1	Synaptic vesicle membrane protein VAT-1 homolog	43.1	47	200	13	N	N	N/A
Q9R0X4	Acot9	Acyl-coenzyme A thioesterase 9, mitochondrial	50.5	34	198	14	N	N	N/A
Q64010	Crk	Adapter molecule crk	33.8	48	197	12	N	N	N/A
Q922U2	Krt5	Keratin, type II cytoskeletal 5	61.7	14	196	6	N	N	N/A
P68037	Ube2l3	Ubiquitin-conjugating enzyme E2 L3	17.9	71	195	9	N	N	N/A
O35295	Purb	Transcriptional activator protein Pur-beta	33.9	43	195	10	N	N	N/A
P58389	Ptpa	Serine/threonine-protein phosphatase 2A activator	36.7	36	194	9	N	N	N/A
P42703	Lifr	Leukemia inhibitory factor receptor	122.5	17	193	17	N	N	N/A
Q91YP2	Nln	Neurolysin, mitochondrial	80.4	30	192	15	N	N	N/A
Q7TNG5	Eml2	Echinoderm microtubule-associated protein-like 2	70.7	40	191	18	N	N	N/A
Q9Z2I8	Suclg2	Succinate--CoA ligase [GDP-forming] subunit beta, mitochondrial	46.8	34	191	12	N	N	N/A
Q9WVQ5	Apip	Methylthioribulose-1-phosphate dehydratase	26.9	54	191	9	N	N	N/A
Q62446	Fkbp3	Peptidyl-prolyl cis-trans isomerase FKBP3	25.1	48	191	9	N	N	N/A
P24472	Gsta4	Glutathione S-transferase A4	25.5	33	191	6	N	N	N/A
Q6NZJ6	Eif4g1	Eukaryotic translation initiation factor 4 gamma 1	176	14	190	16	N	N	N/A
P21619	Lmnb2	Lamin-B2	67.3	32	190	14	N	N	N/A
O70251	Eef1b	Elongation factor 1-beta	24.7	55	190	8	N	N	N/A
P97493	Txn2	Thioredoxin, mitochondrial	18.2	42	189	5	N	N	N/A
P24452	Capg	Macrophage-capping protein	39.2	28	189	7	N	N	N/A
Q99020	Hnrnpab	Heterogeneous nuclear ribonucleoprotein A/B	30.8	33	189	8	N	N	N/A
P50580	Pa2g4	Proliferation-associated protein 2G4	43.7	34	189	10	N	N	N/A
Q9JKS4	Ldb3	LIM domain-binding protein 3	76.4	39	188	20	N	N	N/A
Q3UPL0	Sec31a	Protein transport protein Sec31A	133.5	16	188	13	N	N	N/A
P41216	Acsl1	Long-chain-fatty-acid--CoA ligase 1	77.9	40	186	18	N	N	N/A
Q8CHP8	Pgp	Glycerol-3-phosphate phosphatase	34.5	46	186	10	N	N	N/A
P52825	Cpt2	Carnitine O-palmitoyltransferase 2, mitochondrial	73.9	34	185	15	N	N	N/A
Q9CVB6	Arpc2	Actin-related protein 2/3 complex subunit 2	34.3	33	185	11	N	N	N/A
Q9JLJ2	Aldh9a1	4-trimethylaminobutyraldehyde dehydrogenase	53.5	37	184	15	N	N	N/A
O08997	Atox1	Copper transport protein AT	7.3	76	184	6	N	N	N/A
Q9CYW4	Hdhd3	Haloacid dehalogenase-like hydrolase domain-containing protein 3	28	53	184	9	N	N	N/A
Q8BWY3	Etf1	Eukaryotic peptide chain release factor subunit 1	49	31	184	12	N	N	N/A
O88851	Rbbp9	Putative hydrolase RBBP9	20.9	63	184	9	N	N	N/A
Q99KR3	Lactb2	Endoribonuclease LACTB2	32.7	35	184	7	N	N	N/A
Q9Z1N5	Ddx39b	Spliceosome RNA helicase Ddx39b	49	29	184	11	N	N	N/A
C0HKE3	Hist1h2ad	Histone H2A type 1-D	14.1	35	181	2	N	N	N/A
P61089	Ube2n	Ubiquitin-conjugating enzyme E2 N	17.1	59	180	9	N	N	N/A
P56391	Cox6b1	Cytochrome c oxidase subunit 6B1	10.1	71	180	8	N	N	N/A
Q924M7	Mpi	Mannose-6-phosphate isomerase	46.5	56	179	14	N	N	N/A
O55029	Copb2	Coatomer subunit beta'	102.4	36	179	21	N	N	N/A
Q8K4F5	Abhd11	Protein ABHD11	33.5	63	179	10	N	N	N/A
Q9DAR7	Dcps	m7GpppX diphosphatase	39	43	179	11	N	N	N/A
P47955	Rplp1	60S acidic ribosomal protein P1	11.5	68	179	4	N	N	N/A
Q60692	Psmb6	Proteasome subunit beta type-6	25.4	63	178	10	N	N	N/A
O88543	Cops3	COP9 signalosome complex subunit 3	47.8	39	178	10	N	N	N/A
Q3U0V1	Khsrp	Far upstream element-binding protein 2	76.7	26	177	13	N	N	N/A
Q60605	Myl6	Myosin light polypeptide 6	16.9	58	177	6	N	N	N/A
P51660	Hsd17b4	Peroxisomal multifunctional enzyme type 2	79.4	31	176	16	N	N	N/A
Q60676	Ppp5c	Serine/threonine-protein phosphatase 5	56.8	36	176	12	N	N	N/A
Q9QYG0	Ndrg2	Protein NDRG2	40.8	58	175	12	N	N	N/A
Q9WU78	Pdcd6ip	Programmed cell death 6-interacting protein	96	22	175	14	N	N	N/A
Q6WVG3	Kctd12	BTB/POZ domain-containing protein KCTD12	35.9	29	174	8	N	N	N/A
Q01405	Sec23a	Protein transport protein Sec23A	86.1	27	173	14	N	N	N/A
Q64442	Sord	Sorbitol dehydrogenase	38.2	45	173	11	N	N	N/A
Q8BJY1	Psmd5	26S proteasome non-ATPase regulatory subunit 5	55.9	35	173	12	N	N	N/A
Q7TQI3	Otub1	Ubiquitin thioesterase OTUB1	31.3	42	173	10	N	N	N/A
P62908	Rps3	40S ribosomal protein S3	26.7	56	173	11	N	N	N/A
O70468	Mybpc3	Myosin-binding protein C, cardiac-type	140.5	39	172	35	N	N	N/A
Q8BX70	Vps13c	Vacuolar protein sorting-associated protein 13C	419.8	10	171	28	N	N	N/A
P53810	Pitpna	Phosphatidylinositol transfer protein alpha isoform	31.9	52	171	12	N	N	N/A
P56375	Acyp2	Acylphosphatase-2	11.9	53	171	8	N	N	N/A
P62075	Timm13	Mitochondrial import inner membrane translocase subunit Tim13	10.5	62	171	6	N	N	N/A
P10639	Txn	Thioredoxin	11.7	58	171	6	N	N	N/A
Q9JHR7	Ide	Insulin-degrading enzyme	117.7	24	170	21	N	N	N/A
Q3UEB3	Puf60	Poly(U)-binding-splicing factor PUF60	60.2	27	170	12	N	N	N/A
P61202	Cops2	COP9 signalosome complex subunit 2	51.6	27	170	11	N	N	N/A
P70349	Hint1	Histidine triad nucleotide-binding protein 1	13.8	71	169	7	N	N	N/A
Q6P8J7	Ckmt2	Creatine kinase S-type, mitochondrial	47.4	47	168	15	N	N	N/A
P00015	Cyct	Cytochrome c, testis-specific	11.7	23	168	2	N	N	N/A
Q61696	Hspa1a	Heat shock 70 kDa protein 1A	70	21	167	5	N	N	N/A
O35381	Anp32a	Acidic leucine-rich nuclear phosphoprotein 32 family member A	28.5	30	167	6	N	N	N/A
Q05D44	Eif5b	Eukaryotic translation initiation factor 5B	137.5	17	166	16	N	N	N/A
Q9JI75	Nqo2	Ribosyldihydronicotinamide dehydrogenase [quinone]	26.2	66	166	15	N	N	N/A
O89079	Cope	Coatomer subunit epsilon	34.5	47	166	7	N	N	N/A
Q9D0R2	Tars	Threonine--tRNA ligase, cytoplasmic	83.3	17	166	11	N	N	N/A
O88487	Dync1i2	Cytoplasmic dynein 1 intermediate chain 2	68.4	27	165	9	N	N	N/A
P14685	Psmd3	26S proteasome non-ATPase regulatory subunit 3	60.7	33	165	14	N	N	N/A
P61205	Arf3	ADP-ribosylation factor 3	20.6	46	165	7	N	N	N/A
Q8BGD9	Eif4b	Eukaryotic translation initiation factor 4B	68.8	22	165	11	N	N	N/A
Q99LD4	Gps1	COP9 signalosome complex subunit 1	53.4	32	164	12	N	N	N/A
P97855	G3bp1	Ras GTPase-activating protein-binding protein 1	51.8	25	164	9	N	N	N/A
P56213	Gfer	FAD-linked sulfhydryl oxidase ALR	22.9	56	164	7	N	N	N/A
Q9Z0P5	Twf2	Twinfilin-2	39.4	38	163	8	N	N	N/A
Q9D1P4	Chordc1	Cysteine and histidine-rich domain-containing protein 1	37.3	45	163	10	N	N	N/A
Q8BMF4	Dlat	Dihydrolipoyllysine-residue acetyltransferase component of pyruvate dehydrogenase complex, mitochondrial	67.9	34	162	15	N	N	N/A
Q9CXW3	Cacybp	Calcyclin-binding protein	26.5	51	162	9	N	N	N/A
Q8CDN6	Txnl1	Thioredoxin-like protein 1	32.2	62	161	12	N	N	N/A
P52503	Ndufs6	NADH dehydrogenase [ubiquinone] iron-sulfur protein 6, mitochondrial	13	66	161	7	N	N	N/A
Q9CY64	Blvra	Biliverdin reductase A	33.5	54	160	14	N	N	N/A
Q921M7	Fam49b	Protein FAM49B	36.8	50	160	11	N	N	N/A
P62874	Gnb1	Guanine nucleotide-binding protein G(I)/G(S)/G(T) subunit beta-1	37.4	36	160	4	N	N	N/A
P47968	Rpia	Ribose-5-phosphate isomerase	32.4	33	160	7	N	N	N/A
Q9WV55	Vapa	Vesicle-associated membrane protein-associated protein A	27.8	16	160	3	N	N	N/A
Q99K85	Psat1	Phosphoserine aminotransferase	40.4	48	159	14	N	N	N/A
P31230	Aimp1	Aminoacyl tRNA synthase complex-interacting multifunctional protein 1	34	45	159	9	N	N	N/A
Q60972	Rbbp4	Histone-binding protein RBBP4	47.6	44	159	7	N	N	N/A
Q9WVK4	Ehd1	EH domain-containing protein 1	60.6	41	158	8	N	N	N/A
P42669	Pura	Transcriptional activator protein Pur-alpha	34.9	62	158	10	N	N	N/A
Q8C1A5	Thop1	Thimet oligopeptidase	78	23	157	11	N	N	N/A
Q9Z0E6	Gbp2	Guanylate-binding protein 2	66.7	21	157	8	N	N	N/A
Q8BG05	Hnrnpa3	Heterogeneous nuclear ribonucleoprotein A3	39.6	34	157	9	N	N	N/A
Q9JKB1	Uchl3	Ubiquitin carboxyl-terminal hydrolase isozyme L3	26.1	47	156	11	N	N	N/A
P58044	Idi1	Isopentenyl-diphosphate Delta-isomerase 1	26.3	67	156	11	N	N	N/A
Q60631	Grb2	Growth factor receptor-bound protein 2	25.2	33	156	8	N	N	N/A
Q9Z1E4	Gys1	Glycogen [starch] synthase, muscle	83.9	38	155	18	N	N	N/A
Q8CIN4	Pak2	Serine/threonine-protein kinase PAK 2	57.9	27	155	10	N	N	N/A
Q9CPW4	Arpc5	Actin-related protein 2/3 complex subunit 5	16.3	52	155	7	N	N	N/A
Q9WV32	Arpc1b	Actin-related protein 2/3 complex subunit 1B	41	33	155	8	N	N	N/A
Q9CR00	Psmd9	26S proteasome non-ATPase regulatory subunit 9	24.7	42	155	8	N	N	N/A
O88958	Gnpda1	Glucosamine-6-phosphate isomerase 1	32.5	63	154	10	N	N	N/A
Q8K370	Acad10	Acyl-CoA dehydrogenase family member 10	118.9	20	154	18	N	N	N/A
P48758	Cbr1	Carbonyl reductase [NADPH] 1	30.6	55	154	11	N	N	N/A
P24369	Ppib	Peptidyl-prolyl cis-trans isomerase B	23.7	49	154	10	N	N	N/A
Q9D2R0	Aacs	Acetoacetyl-CoA synthetase	75.2	22	154	12	N	N	N/A
P97379	G3bp2	Ras GTPase-activating protein-binding protein 2	54.1	23	154	7	N	N	N/A
Q8BJW6	Eif2a	Eukaryotic translation initiation factor 2A	64.4	25	154	11	N	N	N/A
P97315	Csrp1	Cysteine and glycine-rich protein 1	20.6	55	153	8	N	N	N/A
Q9CWK8	Snx2	Sorting nexin-2	58.4	31	152	13	N	N	N/A
P04104	Krt1	Keratin, type II cytoskeletal 1	65.6	5	152	4	N	N	N/A
P19973	Lsp1	Lymphocyte-specific protein 1	36.7	49	150	9	N	N	N/A
Q9JIY5	Htra2	Serine protease HTRA2, mitochondrial	49.3	29	150	9	N	N	N/A
P11679	Krt8	Keratin, type II cytoskeletal 8	54.5	41	149	17	N	N	N/A
P97447	Fhl1	Four and a half LIM domains protein 1	31.9	50	149	11	N	N	N/A
P08553	Nefm	Neurofilament medium polypeptide	95.9	17	149	11	N	N	N/A
Q9CQA3	Sdhb	Succinate dehydrogenase [ubiquinone] iron-sulfur subunit, mitochondrial	31.8	29	149	8	N	N	N/A
Q9D8W5	Psmd12	26S proteasome non-ATPase regulatory subunit 12	52.9	25	148	9	N	N	N/A
Q8CG76	Akr7a2	Aflatoxin B1 aldehyde reductase member 2	40.6	34	147	10	N	N	N/A
Q9Z1Z0	Uso1	General vesicular transport factor p115	106.9	23	147	13	N	N	N/A
Q99P72	Rtn4	Reticulon-4	126.5	18	147	10	N	N	N/A
Q9WUM3	Coro1b	Coronin-1B	53.9	14	147	7	N	N	N/A
O89053	Coro1a	Coronin-1A	51	34	146	12	N	N	N/A
Q91V64	Isoc1	Isochorismatase domain-containing protein 1	32	32	146	7	N	N	N/A
O35864	Cops5	COP9 signalosome complex subunit 5	37.5	43	145	11	N	N	N/A
Q9QZA0	Ca5b	Carbonic anhydrase 5B, mitochondrial	36.6	43	144	9	N	N	N/A
P62317	Snrpd2	Small nuclear ribonucleoprotein Sm D2	13.5	56	144	7	N	N	N/A
P14873	Map1b	Microtubule-associated protein 1B	270.1	22	143	31	N	N	N/A
Q7TNP2	Ppp2r1b	Serine/threonine-protein phosphatase 2A 65 kDa regulatory subunit A beta isoform	65.9	24	143	5	N	N	N/A
O08539	Bin1	Myc box-dependent-interacting protein 1	64.4	35	142	14	N	N	N/A
P47199	Cryz	Quinone oxidoreductase	35.2	39	142	8	N	N	N/A
Q9Z1Z2	Strap	Serine-threonine kinase receptor-associated protein	38.4	36	142	9	N	N	N/A
Q920E5	Fdps	Farnesyl pyrophosphate synthase	40.6	39	141	10	N	N	N/A
Q922B2	Dars	Aspartate--tRNA ligase, cytoplasmic	57.1	31	141	12	N	N	N/A
Q3UHX2	Pdap1	28 kDa heat- and acid-stable phosphoprotein	20.6	34	140	7	N	N	N/A
Q99KR7	Ppif	Peptidyl-prolyl cis-trans isomerase F, mitochondrial	21.7	51	140	7	N	N	N/A
Q91VW3	Sh3bgrl3	SH3 domain-binding glutamic acid-rich-like protein 3	10.5	32	140	4	N	N	N/A
O08756	Hsd17b10	3-hydroxyacyl-CoA dehydrogenase type-2	27.4	48	139	9	N	N	N/A
Q60973	Rbbp7	Histone-binding protein RBBP7	47.8	34	139	6	N	N	N/A
Q9D1I5	Mcee	Methylmalonyl-CoA epimerase, mitochondrial	19	49	138	5	N	N	N/A
Q9DAK9	Phpt1	14 kDa phosphohistidine phosphatase	14	52	138	6	N	N	N/A
Q8R081	Hnrnpl	Heterogeneous nuclear ribonucleoprotein L	63.9	29	137	10	N	N	N/A
P27612	Plaa	Phospholipase A-2-activating protein	87.2	27	137	14	N	N	N/A
P45377	Akr1b8	Aldose reductase-related protein 2	36.1	44	137	6	N	N	N/A
P58871	Tnks1bp1	182 kDa tankyrase-1-binding protein	181.7	23	136	21	N	N	N/A
P17426	Ap2a1	AP-2 complex subunit alpha-1	107.6	18	136	8	N	N	N/A
P48774	Gstm5	Glutathione S-transferase Mu 5	26.6	39	136	8	N	N	N/A
Q99JI4	Psmd6	26S proteasome non-ATPase regulatory subunit 6	45.5	29	136	8	N	N	N/A
O08663	Metap2	Methionine aminopeptidase 2	52.9	31	135	10	N	N	N/A
P01867	Igh-3	Ig gamma-2B chain C region	44.2	29	135	7	N	N	N/A
Q91WK5	Gcsh	Glycine cleavage system H protein, mitochondrial	18.6	42	135	4	N	N	N/A
Q91YR1	Twf1	Twinfilin-1	40.1	34	134	8	N	N	N/A
Q8VIJ6	Sfpq	Splicing factor, proline- and glutamine-rich	75.4	19	133	10	N	N	N/A
Q91WJ8	Fubp1	Far upstream element-binding protein 1	68.5	19	133	9	N	N	N/A
Q1XH17	Trim72	Tripartite motif-containing protein 72	52.8	60	132	19	N	N	N/A
P70670	Naca	Nascent polypeptide-associated complex subunit alpha, muscle-specific form	220.4	13	132	18	N	N	N/A
Q9QZE5	Copg1	Coatomer subunit gamma-1	97.5	27	132	13	N	N	N/A
P83940	Eloc	Elongin-C	12.5	51	132	4	N	N	N/A
P02535	Krt10	Keratin, type I cytoskeletal 10	57.7	11	132	4	N	N	N/A
P09541	Myl4	Myosin light chain 4	21.1	76	131	12	N	N	N/A
P12367	Prkar2a	cAMP-dependent protein kinase type II-alpha regulatory subunit	45.4	30	131	5	N	N	N/A
P49442	Inpp1	Inositol polyphosphate 1-phosphatase	43.3	41	131	12	N	N	N/A
Q8C0M9	Asrgl1	Isoaspartyl peptidase/L-asparaginase	33.9	38	131	9	N	N	N/A
O88587	Comt	COP9 signalosome complex subunit 5	29.5	50	131	11	N	N	N/A
Q9QY76	Vapb	Vesicle-associated membrane protein-associated protein B	26.9	32	131	5	N	N	N/A
Q9JM76	Arpc3	Actin-related protein 2/3 complex subunit 3	20.5	38	131	6	N	N	N/A
Q8K411	Pitrm1	Presequence protease, mitochondrial	117.3	22	130	16	N	N	N/A
Q9D8U8	Snx5	Sorting nexin-5	46.8	24	130	11	N	N	N/A
O88685	Psmc3	26S proteasome regulatory subunit 6A	49.5	33	130	11	N	N	N/A
P51150	Rab7a	Ras-related protein Rab-7a	23.5	42	130	7	N	N	N/A
Q8R1B4	Eif3c	Eukaryotic translation initiation factor 3 subunit C	105.5	20	129	13	N	N	N/A
Q8VDQ1	Ptgr2	Prostaglandin reductase 2	38	58	129	12	N	N	N/A
Q9D1K7	1	UPF0687 protein C20orf27 homolog	19.5	55	129	7	N	N	N/A
Q99LD8	Ddah2	N(G),N(G)-dimethylarginine dimethylaminohydrolase 2	29.6	35	129	6	N	N	N/A
O88545	Cops6	COP9 signalosome complex subunit 6	35.9	35	129	8	N	N	N/A
P23116	Eif3a	Eukaryotic translation initiation factor 3 subunit A	161.8	18	128	20	N	N	N/A
Q64516	Gk	Glycerol kinase	61.2	31	128	13	N	N	N/A
Q9D0I9	Rars	Arginine--tRNA ligase, cytoplasmic	75.6	30	128	14	N	N	N/A
O55131	2007-09-01	Septin-7	50.5	37	128	10	N	N	N/A
Q8CIB5	Fermt2	Fermitin family homolog 2	77.8	19	128	8	N	N	N/A
Q9JIF7	Copb1	Coatomer subunit beta	107	25	127	15	N	N	N/A
Q3UGR5	Hdhd2	Haloacid dehalogenase-like hydrolase domain-containing protein 2	28.7	51	127	7	N	N	N/A
Q9QZD9	Eif3i	Eukaryotic translation initiation factor 3 subunit I	36.4	47	127	10	N	N	N/A
Q9CQX2	Cyb5b	Cytochrome b5 type B	16.3	51	127	5	N	N	N/A
Q9DB29	Iah1	Isoamyl acetate-hydrolyzing esterase 1 homolog	28	37	127	6	N	N	N/A
Q91VM9	Ppa2	Inorganic pyrophosphatase 2, mitochondrial	38.1	54	126	17	N	N	N/A
Q8CGC7	Eprs	Bifunctional glutamate/proline--tRNA ligase	170	13	126	14	N	N	N/A
P62196	Psmc5	26S proteasome regulatory subunit 8	45.6	36	126	9	N	N	N/A
Q8VCR7	Abhd14b	Protein ABHD14B	22.4	38	125	6	N	N	N/A
Q9CR51	Atp6v1g1	V-type proton ATPase subunit G 1	13.7	31	125	5	N	N	N/A
Q8CIE6	Copa	Coatomer subunit alpha	138.3	25	124	21	N	N	N/A
O35678	Mgll	Monoglyceride lipase	33.4	61	124	15	N	N	N/A
Q9DB05	Napa	Alpha-soluble NSF attachment protein	33.2	65	124	13	N	N	N/A
P51855	Gss	Glutathione synthetase	52.2	28	124	10	N	N	N/A
Q8BG32	Psmd11	26S proteasome non-ATPase regulatory subunit 11	47.4	26	124	9	N	N	N/A
Q3ULJ0	Gpd1l	Glycerol-3-phosphate dehydrogenase 1-like protein	38.2	21	124	5	N	N	N/A
Q9QX60	Dguok	Deoxyguanosine kinase, mitochondrial	32.3	44	123	7	N	N	N/A
Q8R3P0	Aspa	Aspartoacylase	35.3	49	123	10	N	N	N/A
O88696	Clpp	ATP-dependent Clp protease proteolytic subunit, mitochondrial	29.8	32	123	6	N	N	N/A
Q8R3Q6	Ccdc58	Coiled-coil domain-containing protein 58	16.7	53	123	6	N	N	N/A
Q9CZ13	Uqcrc1	Cytochrome b-c1 complex subunit 1, mitochondrial	52.8	42	122	12	N	N	N/A
P61087	Ube2k	Ubiquitin-conjugating enzyme E2 K	22.4	44	122	9	N	N	N/A
P35235	Ptpn11	Tyrosine-protein phosphatase non-receptor type 11	68.4	31	122	12	N	N	N/A
P47962	Rpl5	60S ribosomal protein L5	34.4	37	121	11	N	N	N/A
O35857	Timm44	Mitochondrial import inner membrane translocase subunit TIM44	51.1	26	121	12	N	N	N/A
P23506	Pcmt1	Protein-L-isoaspartate(D-aspartate)	24.6	62	121	10	N	N	N/A
Q61553	Fscn1	Fascin	54.5	35	121	12	N	N	N/A
P50171	Hsd17b8	Estradiol 17-beta-dehydrogenase 8	26.6	53	120	8	N	N	N/A
P97823	Lypla1	Acyl-protein thioesterase 1	24.7	49	120	7	N	N	N/A
Q9Z1Q9	Vars	Valine--tRNA ligase	140.1	12	120	11	N	N	N/A
P36993	Ppm1b	Protein phosphatase 1B	42.8	43	120	8	N	N	N/A
Q9WV98	Timm9	Mitochondrial import inner membrane translocase subunit Tim9	10.3	62	120	5	N	N	N/A
P52760	Rida	2-iminobutanoate/2-iminopropanoate deaminase	14.2	60	120	7	N	N	N/A
Q9WUM4	Coro1c	Coronin-1C	53.1	21	120	8	N	N	N/A
P56376	Acyp1	Acylphosphatase-1	11.2	57	120	6	N	N	N/A
E9Q5C9	Nolc1	Nucleolar and coiled-body phosphoprotein 1	73.7	23	119	13	N	N	N/A
Q61133	Gstt2	Glutathione S-transferase theta-2	27.6	35	119	7	N	N	N/A
Q8BTY1	Kyat1	Kynurenine--oxoglutarate transaminase 1	47.5	31	119	8	N	N	N/A
P62880	Gnb2	Guanine nucleotide-binding protein G(I)/G(S)/G(T) subunit beta-2	37.3	29	119	4	N	N	N/A
Q9R0P5	Dstn	Destrin	18.5	32	119	4	N	N	N/A
B7ZMP1	Xpnpep3	Xaa-Pro aminopeptidase 3	56.6	31	118	10	N	N	N/A
Q9D7J9	Echdc3	Enoyl-CoA hydratase domain-containing protein 3, mitochondrial	32.4	41	117	9	N	N	N/A
Q9CXA2	L3hypdh	Trans-L-3-hydroxyproline dehydratase	37.8	36	117	8	N	N	N/A
Q8BMF3	Me3	NADP-dependent malic enzyme, mitochondrial	67.1	37	116	14	N	N	N/A
Q8VEK3	Hnrnpu	Heterogeneous nuclear ribonucleoprotein U	87.9	15	116	8	N	N	N/A
P58281	Opa1	Dynamin-like 120 kDa protein, mitochondrial	111.3	29	114	21	N	N	N/A
Q9EPB5	Serhl	Serine hydrolase-like protein	35.3	42	114	11	N	N	N/A
Q9QXG4	Acss2	Acetyl-coenzyme A synthetase, cytoplasmic	78.8	24	114	11	N	N	N/A
Q8BK64	Ahsa1	Activator of 90 kDa heat shock protein ATPase homolog 1	38.1	38	114	10	N	N	N/A
P62827	Ran	GTP-binding nuclear protein Ran	24.4	41	114	10	N	N	N/A
Q9Z2D6	Mecp2	Methyl-CpG-binding protein 2	52.3	28	114	7	N	N	N/A
Q8CI51	Pdlim5	PDZ and LIM domain protein 5	63.3	24	113	9	N	N	N/A
Q3UM45	Ppp1r7	Protein phosphatase 1 regulatory subunit 7	41.3	37	113	11	N	N	N/A
Q8R317	Ubqln1	Ubiquilin-1	61.9	12	113	4	N	N	N/A
P62320	Snrpd3	Small nuclear ribonucleoprotein Sm D3	13.9	48	113	4	N	N	N/A
Q9WTP7	Ak3	GTP:AMP phosphotransferase AK3, mitochondrial	25.4	46	113	8	N	N	N/A
P48193	Epb41	Protein 4.1	95.9	9	113	4	N	N	N/A
P28650	Adssl1	Adenylosuccinate synthetase isozyme 1	50.2	42	112	14	N	N	N/A
Q8C1B7	Septin11	Septin-11	49.7	42	112	7	N	N	N/A
Q9Z2C8	Ybx2	Y-box-binding protein 2	38.2	25	112	4	N	N	N/A
P42208	Septin2	Septin-2	41.5	33	112	9	N	N	N/A
P80313	Cct7	T-complex protein 1 subunit eta	59.6	22	112	9	N	N	N/A
Q9D8S9	Bola1	BolA-like protein 1	14.4	56	112	5	N	N	N/A
O70258	Sgce	Epsilon-sarcoglycan	49.7	14	112	5	N	N	N/A
Q9DB15	Mrpl12	39S ribosomal protein L12, mitochondrial	21.7	37	112	6	N	N	N/A
Q921M3	Sf3b3	Splicing factor 3B subunit 3	135.5	16	111	13	N	N	N/A
Q60823	Akt2	RAC-beta serine/threonine-protein kinase	55.7	26	111	9	N	N	N/A
P46471	Psmc2	26S proteasome regulatory subunit 7	48.6	32	111	10	N	N	N/A
P63323	Rps12	40S ribosomal protein S12	14.5	39	111	7	N	N	N/A
P49443	Ppm1a	Protein phosphatase 1A	42.4	45	110	11	N	N	N/A
P46935	Nedd4	E3 ubiquitin-protein ligase NEDD4	102.6	16	110	10	N	N	N/A
Q9CYZ2	Tpd52l2	Tumor protein D54	24	39	110	7	N	N	N/A
Q9QZ47	Tnnt3	Troponin T, fast skeletal muscle	32.2	38	109	14	N	N	N/A
Q9JL35	Hmgn5	High mobility group nucleosome-binding domain-containing protein 5	45.3	27	109	8	N	N	N/A
P13412	Tnni2	Troponin I, fast skeletal muscle	21.3	43	108	11	N	N	N/A
Q5SUR0	Pfas	Phosphoribosylformylglycinamidine synthase	144.5	25	108	19	N	N	N/A
P35585	Ap1m1	AP-1 complex subunit mu-1	48.5	45	108	12	N	N	N/A
Q8BVE3	Atp6v1h	V-type proton ATPase subunit H	55.8	30	108	10	N	N	N/A
Q9DCC4	Pycr3	Pyrroline-5-carboxylate reductase 3	28.7	36	108	7	N	N	N/A
P62270	Rps18	40S ribosomal protein S18	17.7	33	108	6	N	N	N/A
P29595	Nedd8	NEDD8	9	51	108	4	N	N	N/A
Q8BZF8	Pgm5	Phosphoglucomutase-like protein 5	62.2	32	107	15	N	N	N/A
Q9QYC0	Add1	Alpha-adducin	80.6	27	106	14	N	N	N/A
P61971	Nutf2	Nuclear transport factor 2	14.5	51	106	4	N	N	N/A
Q9WV02	Rbmx	RNA-binding motif protein, X chromosome	42.3	12	106	4	N	N	N/A
Q6IFX2	Krt42	Keratin, type I cytoskeletal 42	50.1	26	105	6	N	N	N/A
Q07417	Acads	Short-chain specific acyl-CoA dehydrogenase, mitochondrial	44.9	33	105	9	N	N	N/A
Q8VE95	N/A	UPF0598 protein C8orf82 homolog	24.3	36	105	7	N	N	N/A
Q99P30	Nudt7	Peroxisomal coenzyme A diphosphatase NUDT7	26.8	32	105	5	N	N	N/A
P42567	Eps15	Epidermal growth factor receptor substrate 15	98.4	27	104	16	N	N	N/A
Q922J3	Clip1	CAP-Gly domain-containing linker protein 1	155.7	14	104	13	N	N	N/A
P23591	Tsta3	GDP-L-fucose synthase	35.9	39	104	9	N	N	N/A
P97427	Crmp1	Dihydropyrimidinase-related protein 1	62.1	27	104	6	N	N	N/A
P01869	Ighg1	Ig gamma-1 chain C region, membrane-bound form	43.4	31	104	7	N	N	N/A
Q9CQ92	Fis1	Mitochondrial fission 1 protein	17	33	104	6	N	N	N/A
Q9D7G0	Prps1	Ribose-phosphate pyrophosphokinase 1	34.8	32	104	7	N	N	N/A
P12787	Cox5a	Cytochrome c oxidase subunit 5A, mitochondrial	16.1	54	103	7	N	N	N/A
Q8BUV3	Gphn	Gephyrin	83.2	18	103	9	N	N	N/A
Q8VEA4	Chchd4	Mitochondrial intermembrane space import and assembly protein 40	15.5	42	103	5	N	N	N/A
P62334	Psmc6	26S proteasome regulatory subunit 10B	44.1	34	103	9	N	N	N/A
Q9CQR2	Rps21	40S ribosomal protein S21	9.1	41	103	4	N	N	N/A
P63163	Snrpn	Small nuclear ribonucleoprotein-associated protein N	24.6	25	103	7	N	N	N/A
Q9R0Y5	Ak1	Adenylate kinase isoenzyme 1	21.5	57	102	8	N	N	N/A
P14901	Hmox1	Heme oxygenase 1	32.9	50	102	9	N	N	N/A
P80318	Cct3	T-complex protein 1 subunit gamma	60.6	25	101	10	N	N	N/A
Q61033	Tmpo	Lamina-associated polypeptide 2, isoforms alpha/zeta	75.1	14	101	6	N	N	N/A
P06837	Gap43	Neuromodulin	23.6	61	100	8	N	N	N/A
Q9DBL1	Acadsb	Short/branched chain specific acyl-CoA dehydrogenase, mitochondrial	47.8	26	100	8	N	N	N/A
Q9WVE8	Pacsin2	Protein kinase C and casein kinase substrate in neurons protein 2	55.8	15	100	6	N	N	N/A
Q8JZU0	Nudt13	Nucleoside diphosphate-linked moiety X motif 13	39.1	36	100	9	N	N	N/A
P10853	Hist1h2bf	Histone H2B type 1-F/J/L	13.9	44	100	5	N	N	N/A
P20801	Tnnc2	Troponin C, skeletal muscle	18.1	18	100	2	N	N	N/A
P01878	N/A	Ig alpha chain C region	36.9	29	99	7	N	N	N/A
O09174	Amacr	Alpha-methylacyl-CoA racemase	41.7	35	99	10	N	N	N/A
Q8C0C7	Farsa	Phenylalanine--tRNA ligase alpha subunit	57.6	18	99	8	N	N	N/A
Q9QUI0	Rhoa	Transforming protein RhoA	21.8	33	99	6	N	N	N/A
Q61753	Phgdh	D-3-phosphoglycerate dehydrogenase	56.5	32	98	14	N	N	N/A
P26231	Ctnna1	Catenin alpha-1	100	22	98	12	N	N	N/A
P08607	C4bpa	C4b-binding protein	51.5	25	98	9	N	N	N/A
Q60865	Caprin1	Caprin-1	78.1	14	98	6	N	N	N/A
Q9D273	Mmab	Cob(I)yrinic acid a,c-diamide adenosyltransferase, mitochondrial	26.3	45	98	8	N	N	N/A
P35486	Pdha1	Pyruvate dehydrogenase E1 component subunit alpha, somatic form, mitochondrial	43.2	31	98	8	N	N	N/A
O08715	Akap1	A-kinase anchor protein 1, mitochondrial	92.1	16	98	7	N	N	N/A
Q80Y98	Ddhd2	Phospholipase DDHD2	79.5	35	97	15	N	N	N/A
Q8R0F8	Fahd1	Acylpyruvase FAHD1, mitochondrial	25.2	58	97	7	N	N	N/A
Q8QZY1	Eif3l	Eukaryotic translation initiation factor 3 subunit L	66.6	22	97	10	N	N	N/A
Q9CQ22	Lamtor1	Ragulator complex protein LAMT	17.7	58	97	5	N	N	N/A
Q99LB7	Sardh	Sarcosine dehydrogenase, mitochondrial	101.6	20	96	14	N	N	N/A
Q9DCJ9	Npl	N-acetylneuraminate lyase	35.1	46	96	13	N	N	N/A
Q8BH69	Sephs1	Selenide, water dikinase 1	42.9	39	96	8	N	N	N/A
Q9DCB8	Isca2	Iron-sulfur cluster assembly 2 homolog, mitochondrial	16.7	45	96	6	N	N	N/A
Q9D880	Timm50	Mitochondrial import inner membrane translocase subunit TIM50	39.8	19	96	5	N	N	N/A
O88653	Lamtor3	Ragulator complex protein LAMTOR3	13.5	63	96	4	N	N	N/A
Q9QYB5	Add3	Gamma-adducin	78.7	21	95	10	N	N	N/A
Q8VBV7	Cops8	COP9 signalosome complex subunit 8	23.2	49	95	6	N	N	N/A
P62192	Psmc1	26S proteasome regulatory subunit 4	49.2	19	95	6	N	N	N/A
P17095	Hmga1	High mobility group protein HMG-I/HMG-Y	11.6	41	95	3	N	N	N/A
P26350	Ptma	Prothymosin alpha	12.2	23	95	3	N	N	N/A
P09542	Myl3	Myosin light chain 3	22.4	58	94	7	N	N	N/A
Q61081	Cdc37	Hsp90 co-chaperone Cdc37	44.6	35	94	12	N	N	N/A
Q8BMS1	Hadha	Trifunctional enzyme subunit alpha, mitochondrial	82.6	24	94	10	N	N	N/A
O35658	C1qbp	Complement component 1 Q subcomponent-binding protein, mitochondrial	31	26	94	6	N	N	N/A
Q78ZA7	Nap1l4	Nucleosome assembly protein 1-like 4	42.7	25	94	5	N	N	N/A
P35278	Rab5c	Ras-related protein Rab-5C	23.4	38	94	3	N	N	N/A
P55264	Adk	Adenosine kinase	40.1	33	93	9	N	N	N/A
P11103	Parp1	Poly [ADP-ribose] polymerase 1	113	12	93	10	N	N	N/A
Q9EQU5	Set	Protein SET	33.4	27	93	5	N	N	N/A
Q8BJ56	Pnpla2	Patatin-like phospholipase domain-containing protein 2	53.6	21	93	9	N	N	N/A
P46638	Rab11b	Ras-related protein Rab-11B	24.5	39	93	7	N	N	N/A
Q68FL4	Ahcyl2	Putative adenosylhomocysteinase 3	66.9	21	92	3	N	N	N/A
Q9QWL7	Krt17	Keratin, type I cytoskeletal 17	48.1	20	92	4	N	N	N/A
P54728	Rad23b	UV excision repair protein RAD23 homolog B	43.5	34	92	9	N	N	N/A
Q9D967	Mdp1	Magnesium-dependent phosphatase 1	18.6	37	92	5	N	N	N/A
Q91VJ2	Cavin3	Caveolae-associated protein 3	27.8	59	91	10	N	N	N/A
Q8K157	Galm	Aldose 1-epimerase	37.8	32	91	5	N	N	N/A
Q9D892	Itpa	Inosine triphosphate pyrophosphatase	21.9	33	90	4	N	N	N/A
Q9CZY3	Ube2v1	Ubiquitin-conjugating enzyme E2 variant 1	16.3	49	90	2	N	N	N/A
P54726	Rad23a	UV excision repair protein RAD23 homolog A	39.7	29	90	5	N	N	N/A
Q61107	Gbp4	Guanylate-binding protein 4	70.8	29	89	15	N	N	N/A
Q91YT0	Ndufv1	NADH dehydrogenase [ubiquinone] flavoprotein 1, mitochondrial	50.8	46	89	15	N	N	N/A
P46664	Adss	Adenylosuccinate synthetase isozyme 2	50	32	89	9	N	N	N/A
P05063	Aldoc	Fructose-bisphosphate aldolase C	39.4	25	89	3	N	N	N/A
P56959	Fus	RNA-binding protein FUS	52.6	13	89	5	N	N	N/A
Q9CQE1	Nipsnap3b	Protein NipSnap homolog 3B	28.3	37	89	5	N	N	N/A
O55013	Trappc3	Trafficking protein particle complex subunit 3	20.3	31	89	5	N	N	N/A
P19536	Cox5b	Cytochrome c oxidase subunit 5B, mitochondrial	13.8	30	89	5	N	N	N/A
Q9QZQ8	H2afy	Core histone macro-H2A.1	39.7	38	88	12	N	N	N/A
Q64514	Tpp2	Tripeptidyl-peptidase 2	139.8	13	88	11	N	N	N/A
Q8JZV7	Amdhd2	N-acetylglucosamine-6-phosphate deacetylase	43.5	39	88	9	N	N	N/A
P14148	Rpl7	60S ribosomal protein L7	31.4	36	88	10	N	N	N/A
Q9CR16	Ppid	Peptidyl-prolyl cis-trans isomerase D	40.7	33	88	8	N	N	N/A
Q78PY7	Snd1	Staphylococcal nuclease domain-containing protein 1	102	27	87	16	N	N	N/A
P62073	Timm10	Mitochondrial import inner membrane translocase subunit Tim10	10.3	40	87	6	N	N	N/A
P62821	Rab1A	Ras-related protein Rab-1A	22.7	58	87	3	N	N	N/A
Q99LS3	Psph	Phosphoserine phosphatase	25.1	38	87	6	N	N	N/A
Q61792	Lasp1	LIM and SH3 domain protein 1	30	29	87	8	N	N	N/A
Q9R1Z7	Pts	6-pyruvoyl tetrahydrobiopterin synthase	16.2	35	87	5	N	N	N/A
O08585	Clta	Clathrin light chain A	25.6	16	87	6	N	N	N/A
P84089	Erh	Enhancer of rudimentary homolog	12.3	31	87	3	N	N	N/A
O54931	Akap2	A-kinase anchor protein 2	98.5	16	86	9	N	N	N/A
Q99L45	Eif2s2	Eukaryotic translation initiation factor 2 subunit 2	38.1	20	86	5	N	N	N/A
Q9CYR0	Ssbp1	Single-stranded DNA-binding protein, mitochondrial	17.3	39	86	5	N	N	N/A
O35226	Psmd4	26S proteasome non-ATPase regulatory subunit 4	40.7	23	86	6	N	N	N/A
P01843	N/A	Ig lambda-1 chain C region	11.6	81	86	5	N	N	N/A
P23198	Cbx3	Chromobox protein homolog 3	20.8	30	86	4	N	N	N/A
P54775	Psmc4	26S proteasome regulatory subunit 6B	47.4	34	86	9	N	N	N/A
P62264	Rps14	40S ribosomal protein S14	16.3	40	86	6	N	N	N/A
P61924	Copz1	Coatomer subunit zeta-1	20.2	27	86	4	N	N	N/A
P08074	Cbr2	Carbonyl reductase [NADPH] 2	25.9	49	85	9	N	N	N/A
Q64737	Gart	Trifunctional purine biosynthetic protein adenosine-3	107.4	14	85	9	N	N	N/A
Q9EPC1	Parva	Alpha-parvin	42.3	23	85	7	N	N	N/A
Q6P542	Abcf1	ATP-binding cassette sub-family F member 1	94.9	6	85	5	N	N	N/A
Q9D1G1	Rab1b	Ras-related protein Rab-1B	22.2	56	85	3	N	N	N/A
P06330	N/A	Ig heavy chain V region AC38 205.12	12.9	49	85	4	N	N	N/A
Q8BKZ9	Pdhx	Pyruvate dehydrogenase protein X component, mitochondrial	54	28	84	9	N	N	N/A
Q9D1M0	Sec13	Protein SEC13 homolog	35.5	43	84	8	N	N	N/A
Q9DBG5	Plin3	Perilipin-3	47.2	18	84	5	N	N	N/A
Q60714	Slc27a1	Long-chain fatty acid transport protein 1	71.2	12	84	5	N	N	N/A
Q99JX3	Gorasp2	Golgi reassembly-stacking protein 2	47	17	84	4	N	N	N/A
Q9CQR6	Ppp6c	Serine/threonine-protein phosphatase 6 catalytic subunit	35.1	17	84	4	N	N	N/A
P53996	Cnbp	Cellular nucleic acid-binding protein	19.6	22	84	3	N	N	N/A
P0C0S6	H2afz	Histone H2A.Z	13.5	31	84	2	N	N	N/A
Q8BG07	Pld4	Phospholipase D4	56.1	27	83	10	N	N	N/A
P52623	Uck1	Uridine-cytidine kinase 1	31	33	83	9	N	N	N/A
Q9D1X0	Nol3	Nucleolar protein 3	24.6	50	83	6	N	N	N/A
P30115	Gsta3	Glutathione S-transferase A3	25.3	23	83	4	N	N	N/A
P48428	Tbca	Tubulin-specific chaperone A	12.8	46	83	6	N	N	N/A
Q6P069	Sri	Sorcin	21.6	36	83	6	N	N	N/A
F6ZDS4	Tpr	Nucleoprotein TPR	273.8	10	82	15	N	N	N/A
P97449	Anpep	Aminopeptidase N	109.6	15	82	9	N	N	N/A
Q64674	Srm	Spermidine synthase	34	31	82	7	N	N	N/A
Q9WVA2	Timm8a1	Mitochondrial import inner membrane translocase subunit Tim8 A	11	49	82	4	N	N	N/A
Q62048	Pea15	Astrocytic phosphoprotein PEA-15	15	45	82	4	N	N	N/A
A2AUC9	Klhl41	Kelch-like protein 41	68.1	24	81	14	N	N	N/A
P11983	Tcp1	T-complex protein 1 subunit alpha	60.4	22	81	11	N	N	N/A
Q9DCJ5	Ndufa8	NADH dehydrogenase [ubiquinone] 1 alpha subcomplex subunit 8	20	45	81	7	N	N	N/A
Q9CXY6	Ilf2	Interleukin enhancer-binding factor 2	43	29	81	7	N	N	N/A
Q61990	Pcbp2	Poly(rC)-binding protein 2	38.2	19	81	2	N	N	N/A
P62858	Rps28	40S ribosomal protein S28	7.8	36	81	3	N	N	N/A
Q99MR8	Mccc1	Methylcrotonoyl-CoA carboxylase subunit alpha, mitochondrial	79.3	32	80	13	N	N	N/A
P97470	Ppp4c	Serine/threonine-protein phosphatase 4 catalytic subunit	35.1	17	80	3	N	N	N/A
Q3TTY5	Krt2	Keratin, type II cytoskeletal 2 epidermal	70.9	6	80	4	N	N	N/A
P19001	Krt19	Keratin, type I cytoskeletal 19	44.5	41	79	11	N	N	N/A
P70372	Elavl1	ELAV-like protein 1	36.1	30	79	7	N	N	N/A
Q99JY0	Hadhb	Trifunctional enzyme subunit beta, mitochondrial	51.4	33	79	10	N	N	N/A
Q8K4Z5	Sf3a1	Splicing factor 3A subunit 1	88.5	11	79	7	N	N	N/A
Q91YR9	Ptgr1	Prostaglandin reductase 1	35.5	25	79	7	N	N	N/A
Q6P1F6	Ppp2r2a	Serine/threonine-protein phosphatase 2A 55 kDa regulatory subunit B alpha isoform	51.7	15	79	5	N	N	N/A
Q9QVP4	Myl7	Myosin regulatory light chain 2, atrial isoform	19.4	66	78	9	N	N	N/A
P30681	Hmgb2	High mobility group protein B2	24.1	50	78	7	N	N	N/A
O35343	Kpna4	Importin subunit alpha-3	57.9	28	78	4	N	N	N/A
Q99LY9	Ndufs5	NADH dehydrogenase [ubiquinone] iron-sulfur protein 5	12.6	47	78	5	N	N	N/A
P26516	Psmd7	26S proteasome non-ATPase regulatory subunit 7	36.5	31	78	6	N	N	N/A
P40936	Inmt	Indolethylamine N-methyltransferase	29.4	36	78	6	N	N	N/A
Q9CQW1	Ykt6	Synaptobrevin homolog YKT6	22.3	37	78	5	N	N	N/A
P01864	N/A	Ig gamma-2A chain C region secreted form	36.6	15	78	3	N	N	N/A
O35943	Fxn	Frataxin, mitochondrial	22.9	25	78	4	N	N	N/A
Q62417	Sorbs1	Sorbin and SH3 domain-containing protein 1	143	9	77	9	N	N	N/A
P14602	Hspb1	Heat shock protein beta-1	23	35	77	4	N	N	N/A
P62627	Dynlrb1	Dynein light chain roadblock-type 1	11	51	77	3	N	N	N/A
Q9CQX8	Mrps36	28S ribosomal protein S36, mitochondrial	11.1	71	76	5	N	N	N/A
Q8VCF0	Mavs	Mitochondrial antiviral-signaling protein	53.4	36	76	8	N	N	N/A
Q3TMH2	Scrn3	Secernin-3	47.6	23	76	6	N	N	N/A
Q9D1L0	Chchd2	Coiled-coil-helix-coiled-coil-helix domain-containing protein 2	15.7	31	76	3	N	N	N/A
Q80SW1	Ahcyl1	S-adenosylhomocysteine hydrolase-like protein 1	58.9	24	75	3	N	N	N/A
Q91XE4	Acy3	N-acyl-aromatic-L-amino acid amidohydrolase (carboxylate-forming)	35.3	48	75	9	N	N	N/A
D3Z6Q9	Bin2	Bridging integrator 2	52.5	23	75	6	N	N	N/A
Q80XU3	Nucks1	Nuclear ubiquitous casein and cyclin-dependent kinase substrate 1	26.3	40	75	7	N	N	N/A
P50446	Krt6a	Keratin, type II cytoskeletal 6A	59.3	14	75	4	N	N	N/A
P01837	Igkc	Immunoglobulin kappa constant	11.9	74	75	6	N	N	N/A
Q8CC86	Naprt	Nicotinate phosphoribosyltransferase	58.2	20	75	8	N	N	N/A
O35685	Nudc	Nuclear migration protein nudC	38.3	33	75	9	N	N	N/A
Q9QZE7	Tsnax	Translin-associated protein X	32.9	28	75	6	N	N	N/A
Q9CX80	Cygb	Cytoglobin	21.5	35	75	5	N	N	N/A
P47857	Pfkm	ATP-dependent 6-phosphofructokinase, muscle type	85.2	21	74	9	N	N	N/A
Q8CHH9	Septin8	Septin-8	49.8	24	74	5	N	N	N/A
P47811	Mapk14	Mitogen-activated protein kinase 14	41.3	33	74	7	N	N	N/A
Q9QXK3	Copg2	Coatomer subunit gamma-2	97.6	9	74	5	N	N	N/A
P01644	N/A	Ig kappa chain V-V region HP R16.7	11.9	44	74	2	N	N	N/A
Q9CR98	Fam136a	Protein FAM136A	15.7	51	74	5	N	N	N/A
Q9CQP3	Chchd5	Coiled-coil-helix-coiled-coil-helix domain-containing protein 5	12.3	40	74	3	N	N	N/A
P05784	Krt18	Keratin, type I cytoskeletal 18	47.5	54	73	15	N	N	N/A
P53811	Pitpnb	Phosphatidylinositol transfer protein beta isoform	31.5	44	73	8	N	N	N/A
Q60902	Eps15l1	Epidermal growth factor receptor substrate 15-like 1	99.2	14	73	10	N	N	N/A
Q9R059	Fhl3	Four and a half LIM domains protein 3	31.8	26	73	5	N	N	N/A
Q99KP3	Cryl1	Lambda-crystallin homolog	35.2	33	73	6	N	N	N/A
P49817	Cav1	Caveolin-1	20.5	29	73	4	N	N	N/A
Q9DCH4	Eif3f	Eukaryotic translation initiation factor 3 subunit F	38	27	73	7	N	N	N/A
O88952	Lin7c	Protein lin-7 homolog C	21.8	32	73	6	N	N	N/A
Q03265	Atp5f1a	ATP synthase subunit alpha, mitochondrial	59.7	26	72	11	N	N	N/A
Q8BFS6	Cpped1	Serine/threonine-protein phosphatase CPPED1	35.2	28	72	5	N	N	N/A
Q8WTY4	Ciapin1	Anamorsin	33.4	32	72	7	N	N	N/A
P63328	Ppp3ca	Serine/threonine-protein phosphatase 2B catalytic subunit alpha isoform	58.6	22	72	4	N	N	N/A
Q62093	Srsf2	Serine/arginine-rich splicing factor 2	25.5	12	72	3	N	N	N/A
Q6IRU5	Cltb	Clathrin light chain B	25.2	23	72	7	N	N	N/A
Q9WV35	Apobec2	C->U-editing enzyme APOBEC-2	25.6	64	71	8	N	N	N/A
Q8K1M6	Dnm1l	Dynamin-1-like protein	82.6	15	71	10	N	N	N/A
P97351	Rps3a	40S ribosomal protein S3a	29.9	30	71	8	N	N	N/A
Q9CRC9	Gnpda2	Glucosamine-6-phosphate isomerase 2	31.1	42	71	5	N	N	N/A
Q62318	Trim28	Transcription intermediary factor 1-beta	88.8	15	71	8	N	N	N/A
Q61335	Bcap31	B-cell receptor-associated protein 31	27.9	16	71	4	N	N	N/A
Q9R0P3	Esd	S-formylglutathione hydrolase	31.3	41	70	7	N	N	N/A
Q9Z2K1	Krt16	Keratin, type I cytoskeletal 16	51.6	15	70	3	N	N	N/A
Q9JLZ3	Auh	Methylglutaconyl-CoA hydratase, mitochondrial	33.4	21	70	6	N	N	N/A
Q8JZN5	Acad9	Acyl-CoA dehydrogenase family member 9, mitochondrial	68.7	20	70	9	N	N	N/A
Q9QZ23	Nfu1	NFU1 iron-sulfur cluster scaffold homolog, mitochondrial	28.5	31	70	6	N	N	N/A
Q9EQ80	Nif3l1	NIF3-like protein 1	41.7	30	70	7	N	N	N/A
Q91WK2	Eif3h	Eukaryotic translation initiation factor 3 subunit H	39.8	28	70	7	N	N	N/A
Q8BGB7	Enoph1	Enolase-phosphatase E1	28.6	26	70	4	N	N	N/A
Q8BP48	Metap1	Methionine aminopeptidase 1	43.2	25	69	6	N	N	N/A
O54984	Asna1	ATPase Asna1	38.8	32	69	7	N	N	N/A
Q9WUA3	Pfkp	ATP-dependent 6-phosphofructokinase, platelet type	85.4	9	69	3	N	N	N/A
P62307	Snrpf	Small nuclear ribonucleoprotein F	9.7	24	69	3	N	N	N/A
Q921T2	Tor1aip1	Torsin-1A-interacting protein 1	66.7	13	69	4	N	N	N/A
Q62523	Zyx	Zyxin	60.5	11	69	4	N	N	N/A
Q9QYR6	Map1a	Microtubule-associated protein 1A	300	12	68	20	N	N	N/A
Q9CQE5	Rgs10	Regulator of G-protein signaling 10	21.1	54	68	8	N	N	N/A
Q9DCL8	Ppp1r2	Protein phosphatase inhibitor 2	23.1	58	68	6	N	N	N/A
P61290	Psme3	Proteasome activator complex subunit 3	29.5	30	68	6	N	N	N/A
Q9R1T2	Sae1	SUMO-activating enzyme subunit 1	38.6	36	68	8	N	N	N/A
Q8R550	Sh3kbp1	SH3 domain-containing kinase-binding protein 1	78.1	10	68	5	N	N	N/A
Q9JKX6	Nudt5	ADP-sugar pyrophosphatase	24	17	68	3	N	N	N/A
Q9QZ88	Vps29	Vacuolar protein sorting-associated protein 29	20.5	48	67	7	N	N	N/A
Q06138	Cab39	Calcium-binding protein 39	39.8	23	67	7	N	N	N/A
Q9CQI3	Gmfb	Glia maturation factor beta	16.7	49	67	2	N	N	N/A
Q9CY58	Serbp1	Plasminogen activator inhibitor 1 RNA-binding protein	44.7	9	67	4	N	N	N/A
O35900	Lsm2	U6 snRNA-associated Sm-like protein LSm2	10.8	73	66	4	N	N	N/A
O35344	Kpna3	Importin subunit alpha-4	57.7	24	66	5	N	N	N/A
Q9Z1R2	Bag6	Large proline-rich protein BAG6	121	15	66	9	N	N	N/A
P32067	Ssb	Lupus La protein homolog	47.7	13	66	4	N	N	N/A
P47911	Rpl6	60S ribosomal protein L6	33.5	21	66	7	N	N	N/A
P35980	Rpl18	60S ribosomal protein L18	21.6	24	66	4	N	N	N/A
Q9D8S4	Rexo2	Oligoribonuclease, mitochondrial	26.7	23	66	4	N	N	N/A
P47963	Rpl13	60S ribosomal protein L13	24.3	19	66	4	N	N	N/A
P48787	Tnni3	Troponin I, cardiac muscle	24.2	45	65	9	N	N	N/A
D3YXK2	Safb	Scaffold attachment factor B1	105	15	65	4	N	N	N/A
Q64105	Spr	Sepiapterin reductase	27.9	40	65	7	N	N	N/A
P63085	Mapk1	Mitogen-activated protein kinase 1	41.2	29	65	4	N	N	N/A
Q91V41	Rab14	Ras-related protein Rab-14	23.9	40	65	5	N	N	N/A
P97364	Sephs2	Selenide, water dikinase 2	47.8	19	65	5	N	N	N/A
Q8CHT0	Aldh4a1	Delta-1-pyrroline-5-carboxylate dehydrogenase, mitochondrial	61.8	10	65	4	N	N	N/A
Q5DTY9	Kctd16	BTB/POZ domain-containing protein KCTD16	48.9	4	65	2	N	N	N/A
Q61035	Hars	Histidine--tRNA ligase, cytoplasmic	57.4	27	64	9	N	N	N/A
P83917	Cbx1	Chromobox protein homolog 1	21.4	31	64	5	N	N	N/A
Q8R3B1	Plcd1	1-phosphatidylinositol 4,5-bisphosphate phosphodiesterase delta-1	85.8	21	64	9	N	N	N/A
Q00PI9	Hnrnpul2	Heterogeneous nuclear ribonucleoprotein U-like protein 2	84.9	11	64	4	N	N	N/A
Q64339	Isg15	Ubiquitin-like protein ISG15	17.9	53	64	5	N	N	N/A
Q9Z0R4	Itsn1	Intersectin-1	194.2	6	64	6	N	N	N/A
Q9CPQ3	Tomm22	Mitochondrial import receptor subunit TOM22 homolog	15.5	26	64	2	N	N	N/A
Q9D5V6	Syap1	Synapse-associated protein 1	41.3	21	64	6	N	N	N/A
P53994	Rab2a	Ras-related protein Rab-2A	23.5	25	64	4	N	N	N/A
Q8R0P4	Aamdc	Mth938 domain-containing protein	13.2	30	64	3	N	N	N/A
Q62418	Dbnl	Drebrin-like protein	48.7	31	63	9	N	N	N/A
Q9CYR6	Pgm3	Phosphoacetylglucosamine mutase	59.4	12	63	5	N	N	N/A
P97450	Atp5j	ATP synthase-coupling factor 6, mitochondrial	12.5	35	63	5	N	N	N/A
Q8CAK1	Iba57	Putative transferase CAF17 homolog, mitochondrial	38.4	20	63	6	N	N	N/A
P70441	Slc9a3r1	Na(+)/H(+) exchange regulatory cofactor NHE-RF1	38.6	15	63	3	N	N	N/A
Q3UZA1	Rcsd1	CapZ-interacting protein	44.1	17	63	4	N	N	N/A
Q6P8I4	Pcnp	PEST proteolytic signal-containing nuclear protein	19	18	63	2	N	N	N/A
P60766	Cdc42	Cell division control protein 42 homolog	21.2	17	63	2	N	N	N/A
Q3UJU9	Rmdn3	Regulator of microtubule dynamics protein 3	52	30	62	11	N	N	N/A
Q8VDJ3	Hdlbp	Vigilin	141.7	13	62	11	N	N	N/A
Q8R2K1	Fuom	Fucose mutarotase	16.8	50	62	4	N	N	N/A
Q60876	Eif4ebp1	Eukaryotic translation initiation factor 4E-binding protein 1	12.3	47	62	4	N	N	N/A
Q6PAM1	Txlna	Alpha-taxilin	62.3	7	62	3	N	N	N/A
A2AAJ9	Obscn	Mitochondrial import receptor subunit TOM22 homolog	965.8	7	61	21	N	N	N/A
P32921	Wars	Tryptophan--tRNA ligase, cytoplasmic	54.3	28	61	10	N	N	N/A
Q8BHG1	Nrdc	Nardilysin	132.8	9	61	9	N	N	N/A
P10637	Mapt	Microtubule-associated protein tau	76.2	20	61	8	N	N	N/A
P22907	Hmbs	Porphobilinogen deaminase	39.3	18	61	4	N	N	N/A
Q6P1B1	Xpnpep1	Xaa-Pro aminopeptidase 1	69.5	17	61	7	N	N	N/A
Q9CZ04	Cops7a	COP9 signalosome complex subunit 7a	30.2	31	61	5	N	N	N/A
Q63844	Mapk3	Mitogen-activated protein kinase 3	43	23	61	2	N	N	N/A
Q99J39	Mlycd	Malonyl-CoA decarboxylase, mitochondrial	54.7	27	60	9	N	N	N/A
P80314	Cct2	T-complex protein 1 subunit beta	57.4	36	60	12	N	N	N/A
Q91ZP3	Lpin1	Phosphatidate phosphatase LPIN1	101.9	10	60	5	N	N	N/A
P80315	Cct4	T-complex protein 1 subunit delta	58	26	60	9	N	N	N/A
Q02248	Ctnnb1	Catenin beta-1	85.4	16	60	8	N	N	N/A
Q0VGB7	Ppp4r2	Serine/threonine-protein phosphatase 4 regulatory subunit 2	46.5	25	60	5	N	N	N/A
Q6PD03	Ppp2r5a	Serine/threonine-protein phosphatase 2A 56 kDa regulatory subunit alpha isoform	56.3	15	60	6	N	N	N/A
P62315	Snrpd1	Small nuclear ribonucleoprotein Sm D1	13.3	38	60	3	N	N	N/A
Q60936	Coq8a	Atypical kinase COQ8A, mitochondrial	71.7	9	60	4	N	N	N/A
P61021	Rab5b	Ras-related protein Rab-5B	23.7	29	60	2	N	N	N/A
Q9Z1D1	Eif3g	Eukaryotic translation initiation factor 3 subunit G	35.6	25	60	6	N	N	N/A
P99028	Uqcrh	Cytochrome b-c1 complex subunit 6, mitochondrial	10.4	57	60	3	N	N	N/A
Q6PDL0	Dync1li2	Cytoplasmic dynein 1 light intermediate chain 2	54.2	10	60	4	N	N	N/A
Q9EPB4	Pycard	Apoptosis-associated speck-like protein containing a CARD	21.4	61	59	8	N	N	N/A
Q8K1J6	Trnt1	CCA tRNA nucleotidyltransferase 1, mitochondrial	49.9	22	59	7	N	N	N/A
P34022	Ranbp1	Ran-specific GTPase-activating protein	23.6	53	59	6	N	N	N/A
Q8BH04	Pck2	Phosphoenolpyruvate carboxykinase [GTP], mitochondrial	70.5	14	59	5	N	N	N/A
P57746	Atp6v1d	V-type proton ATPase subunit D	28.4	26	59	4	N	N	N/A
Q3B7Z2	Osbp	Oxysterol-binding protein 1	88.7	11	59	6	N	N	N/A
Q9D1L9	Lamtor5	Ragulator complex protein LAMTOR5	9.6	33	59	2	N	N	N/A
Q8CG72	Adprhl2	Poly(ADP-ribose) glycohydrolase ARH3	39.4	14	59	4	N	N	N/A
Q9CX34	Sugt1	Protein SGT1 homolog	38.1	19	59	5	N	N	N/A
Q811D0	Dlg1	Disks large homolog 1	100.1	17	58	9	N	N	N/A
Q61166	Mapre1	Microtubule-associated protein RP/EB family member 1	30	32	58	6	N	N	N/A
Q9D7X8	Ggct	Gamma-glutamylcyclotransferase	21.2	44	58	6	N	N	N/A
P54731	Faf1	FAS-associated factor 1	73.8	12	58	6	N	N	N/A
P28656	Nap1l1	Nucleosome assembly protein 1-like 1	45.3	14	58	3	N	N	N/A
Q3UW53	Fam129a	Protein Niban	102.6	8	57	4	N	N	N/A
P38060	Hmgcl	Hydroxymethylglutaryl-CoA lyase, mitochondrial	34.2	23	57	6	N	N	N/A
Q921H9	Coa7	Cytochrome c oxidase assembly factor 7	25.6	26	57	4	N	N	N/A
P62702	Rps4x	40S ribosomal protein S4, X isoform	29.6	26	57	6	N	N	N/A
Q9QZM0	Ubqln2	Ubiquilin-2	67.3	9	57	2	N	N	N/A
Q6ZWM4	Lsm8	U6 snRNA-associated Sm-like protein LSm8	10.4	52	57	3	N	N	N/A
P56812	Pdcd5	Programmed cell death protein 5	14.3	37	57	4	N	N	N/A
P53986	Slc16a1	Monocarboxylate transporter 1	53.2	11	57	3	N	N	N/A
Q9Z1P6	Ndufa7	NADH dehydrogenase [ubiquinone] 1 alpha subcomplex subunit 7	12.6	34	57	3	N	N	N/A
Q3THE2	Myl12b	Myosin regulatory light chain 12B	19.8	51	56	4	N	N	N/A
Q62393	Tpd52	Tumor protein D52	24.3	51	56	6	N	N	N/A
Q9WUR2	Eci2	Enoyl-CoA delta isomerase 2, mitochondrial	43.2	31	56	8	N	N	N/A
Q9Z0P4	Palm	Paralemmin-1	41.6	27	56	7	N	N	N/A
Q8VDQ8	Sirt2	NAD-dependent protein deacetylase sirtuin-2	43.2	19	56	5	N	N	N/A
P59999	Arpc4	Actin-related protein 2/3 complex subunit 4	19.7	43	56	6	N	N	N/A
P63254	Crip1	Cysteine-rich protein 1	8.5	49	56	2	N	N	N/A
Q8BGQ7	Aars	Alanine--tRNA ligase, cytoplasmic	106.8	12	55	9	N	N	N/A
Q7TMY8	Huwe1	E3 ubiquitin-protein ligase HUWE1	482.3	2	55	7	N	N	N/A
P49710	Hcls1	Hematopoietic lineage cell-specific protein	54.2	17	55	6	N	N	N/A
Q9WV80	Snx1	Sorting nexin-1	58.9	20	55	7	N	N	N/A
P46656	Fdx1	Adrenodoxin, mitochondrial	20.1	31	55	5	N	N	N/A
Q922D4	Ppp6r3	Serine/threonine-protein phosphatase 6 regulatory subunit 3	94.6	7	55	5	N	N	N/A
Q9DD18	Dtd1	D-aminoacyl-tRNA deacylase 1	23.4	15	55	2	N	N	N/A
P08032	Spta1	Spectrin alpha chain, erythrocytic 1	279.7	5	54	8	N	N	N/A
P19123	Tnnc1	Troponin C, slow skeletal and cardiac muscles	18.4	30	54	4	N	N	N/A
Q8K0U4	Hspa12a	Heat shock 70 kDa protein 12A	74.8	13	54	7	N	N	N/A
P98078	Dab2	Disabled homolog 2	82.3	14	54	7	N	N	N/A
Q8VBW6	Nae1	NEDD8-activating enzyme E1 regulatory subunit	60.2	20	54	6	N	N	N/A
Q8BGD8	Coa6	Cytochrome c oxidase assembly factor 6 homolog	9.3	49	54	3	N	N	N/A
Q6ZWU9	Rps27	40S ribosomal protein S27	9.5	40	54	3	N	N	N/A
Q60866	Pter	Phosphotriesterase-related protein	39.2	11	54	3	N	N	N/A
Q9DC61	Pmpca	Mitochondrial-processing peptidase subunit alpha	58.2	17	53	6	N	N	N/A
P46061	Rangap1	Ran GTPase-activating protein 1	63.5	15	53	7	N	N	N/A
O55135	Eif6	Eukaryotic translation initiation factor 6	26.5	29	53	4	N	N	N/A
Q8VEE0	Rpe	Ribulose-phosphate 3-epimerase	24.9	25	53	3	N	N	N/A
O54774	Ap3d1	AP-3 complex subunit delta-1	135	4	53	4	N	N	N/A
P28076	Psmb9	Proteasome subunit beta type-9	23.4	33	53	4	N	N	N/A
P0DOV2	Ifi204	Interferon-activable protein 204	69.4	17	52	4	N	N	N/A
Q9R1E6	Enpp2	Ectonucleotide pyrophosphatase/phosphodiesterase family member 2	98.8	14	52	11	N	N	N/A
O70433	Fhl2	Four and a half LIM domains protein 2	32.1	34	52	8	N	N	N/A
Q8BHA3	Dtd2	D-aminoacyl-tRNA deacylase 2	18.2	39	52	4	N	N	N/A
Q63739	Ptp4a1	Protein tyrosine phosphatase type IVA 1	19.8	32	52	2	N	N	N/A
Q6A0A9	FAM120A	Constitutive coactivator of PPAR-gamma-like protein 1	121.6	9	52	5	N	N	N/A
Q80Y14	Glrx5	Glutaredoxin-related protein 5, mitochondrial	16.3	22	52	2	N	N	N/A
Q8K2C6	Sirt5	NAD-dependent protein deacylase sirtuin-5, mitochondrial	34.1	32	51	7	N	N	N/A
Q8CHR6	Dpyd	Dihydropyrimidine dehydrogenase [NADP(+)]	111.2	9	51	6	N	N	N/A
Q9CQ89	Cuta	Protein CutA	18.9	27	51	5	N	N	N/A
Q9CT10	Ranbp3	Ran-binding protein 3	52.5	11	51	4	N	N	N/A
Q9QXE0	Hacl1	2-hydroxyacyl-CoA lyase 1	63.6	9	51	3	N	N	N/A
P82349	Sgcb	Beta-sarcoglycan	34.9	18	51	4	N	N	N/A
Q01730	Rsu1	Ras suppressor protein 1	31.5	32	51	6	N	N	N/A
P61967	Ap1s1	AP-1 complex subunit sigma-1A	18.7	20	51	3	N	N	N/A
Q9ER00	Stx12	Syntaxin-12	31.2	12	51	2	N	N	N/A
P50462	Csrp3	Cysteine and glycine-rich protein 3	20.9	33	50	6	N	N	N/A
Q61074	Ppm1g	Protein phosphatase 1G	58.7	22	50	9	N	N	N/A
Q99JX4	Eif3m	Eukaryotic translation initiation factor 3 subunit M	42.5	27	50	7	N	N	N/A
P46460	Nsf	Vesicle-fusing ATPase	82.6	19	50	11	N	N	N/A
Q8BGC4	Zadh2	Prostaglandin reductase-3	40.5	20	50	5	N	N	N/A
P22892	Ap1g1	AP-1 complex subunit gamma-1	91.3	10	50	7	N	N	N/A
Q91W89	Man2c1	Alpha-mannosidase 2C1	115.6	6	50	4	N	N	N/A
O70439	Stx7	Syntaxin-7	29.8	25	50	4	N	N	N/A
Q9DBC7	Prkar1a	cAMP-dependent protein kinase type I-alpha regulatory subunit	43.2	10	50	4	N	N	N/A
Q9D3D9	Atp5f1d	ATP synthase subunit delta, mitochondrial	17.6	38	50	3	N	N	N/A
Q9D1E6	Tbcb	Tubulin-folding cofactor B	27.4	16	50	3	N	N	N/A
O70194	Eif3d	Eukaryotic translation initiation factor 3 subunit D	63.9	21	49	7	N	N	N/A
Q923G2	Polr2h	DNA-directed RNA polymerases I, II, and III subunit RPABC3	17.1	45	49	5	N	N	N/A
Q8BVQ5	Ppme1	Protein phosphatase methylesterase 1	42.2	20	49	6	N	N	N/A
Q80X50	Ubap2l	Ubiquitin-associated protein 2-like	116.7	8	49	5	N	N	N/A
Q8R1Q8	Dync1li1	Cytoplasmic dynein 1 light intermediate chain 1	56.6	15	49	5	N	N	N/A
Q9DCL9	Paics	Multifunctional protein ADE2	47	33	48	10	N	N	N/A
Q9D051	Pdhb	Pyruvate dehydrogenase E1 component subunit beta, mitochondrial	38.9	27	48	7	N	N	N/A
Q9D662	Sec23b	Protein transport protein Sec23B	86.4	18	48	8	N	N	N/A
P08551	Nefl	Neurofilament light polypeptide	61.5	19	48	10	N	N	N/A
Q9Z2Y8	Plpbp	Pyridoxal phosphate homeostasis protein	30	31	48	6	N	N	N/A
Q8CEI1	Bola3	BolA-like protein 3	12.2	35	48	4	N	N	N/A
Q58A65	Spag9	C-Jun-amino-terminal kinase-interacting protein 4	146.1	8	48	7	N	N	N/A
P60229	Eif3e	Eukaryotic translation initiation factor 3 subunit E	52.2	20	48	7	N	N	N/A
P47941	Crkl	Crk-like protein	33.8	23	48	4	N	N	N/A
Q91YN5	Uap1	UDP-N-acetylhexosamine pyrophosphorylase	58.6	11	48	4	N	N	N/A
Q9QZ73	Dcun1d1	DCN1-like protein 1	30.1	26	48	6	N	N	N/A
Q8C0E2	Vps26b	Vacuolar protein sorting-associated protein 26B	39.1	18	48	3	N	N	N/A
Q9JHU9	Isyna1	Inositol-3-phosphate synthase 1	60.9	10	48	4	N	N	N/A
Q9R1Q8	Tagln3	Transgelin-3	22.5	31	48	3	N	N	N/A
Q8CBY8	Dctn4	Dynactin subunit 4	53	15	48	5	N	N	N/A
Q9CWZ3	Rbm8a	RNA-binding protein 8A	19.9	17	48	2	N	N	N/A
Q9CRB6	Tppp3	Tubulin polymerization-promoting protein family member 3	19	30	48	6	N	N	N/A
Q8C650	Septin10	Septin-10	52.4	13	48	3	N	N	N/A
Q91UZ5	Impa2	Inositol monophosphatase 2	31.7	18	48	4	N	N	N/A
Q80VP1	Epn1	Epsin-1	60.2	10	48	2	N	N	N/A
Q9QXZ0	Macf1	Microtubule-actin cross-linking factor 1	831.4	3	47	15	N	N	N/A
Q9CQR4	Acot13	Acyl-coenzyme A thioesterase 13	15.2	47	47	4	N	N	N/A
Q61545	Ewsr1	RNA-binding protein EWS	68.4	10	47	4	N	N	N/A
Q60739	Bag1	BAG family molecular chaperone regulator 1	39.7	10	47	3	N	N	N/A
P43276	Hist1h1b	Histone H1.5	22.6	13	47	3	N	N	N/A
Q9JKV1	Adrm1	Proteasomal ubiquitin receptor ADRM1	42	7	47	2	N	N	N/A
P21300	Akr1b7	Aldose reductase-related protein 1	36	56	46	12	N	N	N/A
P50752	Tnnt2	Troponin T, cardiac muscle	35.8	36	46	13	N	N	N/A
Q9CYT6	Cap2	Adenylyl cyclase-associated protein 2	52.8	23	46	6	N	N	N/A
P56380	Nudt2	Bis(5'-nucleosyl)-tetraphosphatase [asymmetrical]	17	52	46	5	N	N	N/A
Q80UG5	Septin9	Septin-9	65.5	17	46	5	N	N	N/A
Q9R1T4	Septin6	Septin-6	49.6	26	46	2	N	N	N/A
Q62422	Ostf1	Osteoclast-stimulating factor 1	23.8	30	46	4	N	N	N/A
Q8K1B8	Fermt3	Fermitin family homolog 3	75.6	10	46	5	N	N	N/A
Q8BI72	Cdkn2aip	CDKN2A-interacting protein	59.7	10	46	3	N	N	N/A
Q9JI46	Nudt3	Diphosphoinositol polyphosphate phosphohydrolase 1	19	36	46	4	N	N	N/A
Q2TPA8	Hsdl2	Hydroxysteroid dehydrogenase-like protein 2	54.2	16	46	4	N	N	N/A
Q8K274	Fn3krp	Ketosamine-3-kinase	34.4	7	46	2	N	N	N/A
O35593	Psmd14	26S proteasome non-ATPase regulatory subunit 14	34.6	15	46	3	N	N	N/A
Q921F2	Tardbp	TAR DNA-binding protein 43	44.5	13	46	4	N	N	N/A
P34884	Mif	Macrophage migration inhibitory factor	12.5	17	46	2	N	N	N/A
P61961	Ufm1	Ubiquitin-fold modifier 1	9.1	68	46	3	N	N	N/A
Q80WJ7	Mtdh	Protein LYRIC	63.8	6	46	2	N	N	N/A
P97494	Gclc	Glutamate--cysteine ligase catalytic subunit	72.5	23	45	9	N	N	N/A
P50431	Shmt1	Serine hydroxymethyltransferase, cytosolic	52.6	15	45	6	N	N	N/A
Q9JHS3	Lamtor2	Ragulator complex protein LAMTOR2	13.5	46	45	5	N	N	N/A
Q8BH58	Tiprl	TIP41-like protein	31.2	31	45	5	N	N	N/A
Q6P9R2	Oxsr1	Serine/threonine-protein kinase OSR1	58.2	10	45	4	N	N	N/A
Q8VC30	Tkfc	Triokinase/FMN cyclase	59.7	12	45	5	N	N	N/A
Q9QZH3	Ppie	Peptidyl-prolyl cis-trans isomerase E	33.4	16	45	2	N	N	N/A
Q9R0Q7	Ptges3	Prostaglandin E synthase 3	18.7	23	45	3	N	N	N/A
A2APT9	Klhdc7a	Kelch domain-containing protein 7A	83.5	18	44	5	N	N	N/A
Q61768	Kif5b	Kinesin-1 heavy chain	109.5	9	44	5	N	N	N/A
Q60598	Cttn	Src substrate cortactin	61.2	18	44	6	N	N	N/A
P50518	Atp6v1e1	V-type proton ATPase subunit E 1	26.1	30	44	7	N	N	N/A
P46660	Ina	Alpha-internexin	55.3	9	44	2	N	N	N/A
Q6ZQ58	Larp1	La-related protein 1	121.1	4	44	4	N	N	N/A
P63325	Rps10	40S ribosomal protein S10	18.9	24	44	4	N	N	N/A
P62869	Elob	Elongin-B	13.2	56	44	3	N	N	N/A
Q8BK30	Ndufv3	NADH dehydrogenase [ubiquinone] flavoprotein 3, mitochondrial	11.8	37	44	2	N	N	N/A
Q9WUZ7	Sh3bgr	SH3 domain-binding glutamic acid-rich protein	23.1	43	43	6	N	N	N/A
Q571I9	Aldh16a1	Aldehyde dehydrogenase family 16 member A1	84.7	12	43	7	N	N	N/A
Q64471	Gstt1	Glutathione S-transferase theta-1	27.4	27	43	7	N	N	N/A
Q9WVJ2	Psmd13	26S proteasome non-ATPase regulatory subunit 13	42.8	22	43	7	N	N	N/A
P70460	Vasp	Vasodilator-stimulated phosphoprotein	39.6	16	43	4	N	N	N/A
Q9QZN4	Fbxo6	F-box only protein 6	34.5	16	43	4	N	N	N/A
P63001	Rac1	Ras-related C3 botulinum toxin substrate 1	21.4	30	43	4	N	N	N/A
Q60870	Reep5	Receptor expression-enhancing protein 5	21	16	43	3	N	N	N/A
P32848	Pvalb	Parvalbumin alpha	11.9	67	42	12	N	N	N/A
Q9JIF9	Myot	Myotilin	55.3	24	42	11	N	N	N/A
Q9Z2I0	Letm1	Mitochondrial proton/calcium exchanger protein	82.9	24	42	8	N	N	N/A
Q6PDN3	Mylk	Myosin light chain kinase, smooth muscle	212.8	5	42	7	N	N	N/A
P0DOV1	Mnda	Interferon-activable protein 205-B	46.9	25	42	3	N	N	N/A
Q91WU5	As3mt	Arsenite methyltransferase	41.8	23	42	7	N	N	N/A
Q922S4	Pde2a	cGMP-dependent 3',5'-cyclic phosphodiesterase	105.6	10	42	5	N	N	N/A
P28352	Apex1	DNA-(apurinic or apyrimidinic site) lyase	35.5	20	42	5	N	N	N/A
Q61024	Asns	Asparagine synthetase [glutamine-hydrolyzing]	64.2	13	42	5	N	N	N/A
P26638	Sars	Serine--tRNA ligase, cytoplasmic	58.4	16	42	6	N	N	N/A
Q9D7I5	Lhpp	Phospholysine phosphohistidine inorganic pyrophosphate phosphatase	29.1	36	42	5	N	N	N/A
Q9CQH7	Btf3l4	Transcription factor BTF3 homolog 4	17.3	37	42	3	N	N	N/A
Q8JZR0	Acsl5	Long-chain-fatty-acid--CoA ligase 5	76.2	11	42	4	N	N	N/A
Q80Y81	Elac2	Zinc phosphodiesterase ELAC protein 2	92.7	11	42	6	N	N	N/A
P70303	Ctps2	CTP synthase 2	65.5	14	42	6	N	N	N/A
Q8VE88	Fam114a2	Protein FAM114A2	54	20	42	6	N	N	N/A
Q8BHG2	Czib	UPF0587 protein C1orf123 homolog	18	35	42	4	N	N	N/A
Q9CQT1	Mri1	Methylthioribose-1-phosphate isomerase	39.4	14	42	4	N	N	N/A
Q9JJV2	Pfn2	Profilin-2	15	26	42	3	N	N	N/A
P70695	Fbp2	Fructose-1,6-bisphosphatase isozyme 2	36.9	32	41	7	N	N	N/A
Q8BRF7	Scfd1	Sec1 family domain-containing protein 1	72.3	23	41	10	N	N	N/A
Q8C878	Uba3	NEDD8-activating enzyme E1 catalytic subunit	51.7	31	41	9	N	N	N/A
Q6PHZ2	Camk2d	Calcium/calmodulin-dependent protein kinase type II subunit delta	56.3	20	41	8	N	N	N/A
Q8VDG5	Ppcs	Phosphopantothenate--cysteine ligase	33.8	25	41	7	N	N	N/A
Q9CQM5	Txndc17	Thioredoxin domain-containing protein 17	14	41	41	4	N	N	N/A
O54988	Slk	STE20-like serine/threonine-protein kinase	141.4	6	41	4	N	N	N/A
Q9JHJ0	Tmod3	Tropomodulin-3	39.5	17	41	5	N	N	N/A
Q9D0B5	Tstd3	Thiosulfate sulfurtransferase/rhodanese-like domain-containing protein 3	17.3	37	41	4	N	N	N/A
Q8CES0	Naa30	N-alpha-acetyltransferase 30	39.4	9	41	2	N	N	N/A
Q9JII5	Dazap1	DAZ-associated protein 1	43.2	14	41	3	N	N	N/A
Q4VAA2	Cdv3	Protein CDV3	29.7	22	41	2	N	N	N/A
Q9CPZ8	Cmc1	COX assembly mitochondrial protein homolog	12.5	18	41	2	N	N	N/A
Q9JIX8	Acin1	Apoptotic chromatin condensation inducer in the nucleus	150.6	7	40	6	N	N	N/A
Q8CC21	Ttc19	Tetratricopeptide repeat protein 19, mitochondrial	41.2	15	40	4	N	N	N/A
Q9WTX6	Cul1	Cullin-1	89.6	7	40	5	N	N	N/A
Q8BTZ7	Gmppb	Mannose-1-phosphate guanyltransferase beta	39.9	17	40	4	N	N	N/A
Q9WVA3	Bub3	Mitotic checkpoint protein BUB3	36.9	21	40	5	N	N	N/A
P62077	Timm8b	Mitochondrial import inner membrane translocase subunit Tim8 B	9.3	35	40	3	N	N	N/A
Q3THS6	Mat2a	S-adenosylmethionine synthase isoform type-2	43.7	10	40	3	N	N	N/A
Q8JZL3	Thtpa	Thiamine-triphosphatase	24.2	13	40	2	N	N	N/A
P24529	Th	Tyrosine 3-monooxygenase	56	48	39	14	N	N	N/A
Q8C196	Cps1	Carbamoyl-phosphate synthase [ammonia], mitochondrial	164.5	14	39	15	N	N	N/A
O35955	Psmb10	Proteasome subunit beta type-10	29	21	39	4	N	N	N/A
Q9Z2N8	Actl6a	Actin-like protein 6A	47.4	20	39	5	N	N	N/A
Q07813	Bax	Apoptosis regulator BAX	21.4	30	39	5	N	N	N/A
Q8BG95	Ppp1r12b	Protein phosphatase 1 regulatory subunit 12B	109	7	39	5	N	N	N/A
Q9ERT9	Ppp1r1a	Protein phosphatase 1 regulatory subunit 1A	18.7	42	39	3	N	N	N/A
Q9DCT8	Crip2	Cysteine-rich protein 2	22.7	34	39	3	N	N	N/A
Q91XF0	Pnpo	Pyridoxine-5'-phosphate oxidase	30.1	26	39	5	N	N	N/A
C0HKD9	Mfap1b	Microfibrillar-associated protein 1B	51.9	9	39	3	N	N	N/A
Q99L88	Sntb1	Beta-1-syntrophin	58	7	39	3	N	N	N/A
P61957	Sumo2	Small ubiquitin-related modifier 2	10.9	27	39	2	N	N	N/A
P70402	Mybph	Myosin-binding protein H	52.6	53	38	15	N	N	N/A
Q8C8R3	Ank2	Ankyrin-2	426	4	38	8	N	N	N/A
Q6P8X1	Snx6	Sorting nexin-6	46.6	16	38	5	N	N	N/A
P48453	Ppp3cb	Serine/threonine-protein phosphatase 2B catalytic subunit beta isoform	59.1	14	38	2	N	N	N/A
Q99K48	Nono	Non-POU domain-containing octamer-binding protein	54.5	10	38	5	N	N	N/A
P01801	N/A	Ig heavy chain V-III region J606	12.8	45	38	5	N	N	N/A
Q99KP6	Prpf19	Pre-mRNA-processing factor 19	55.2	17	38	4	N	N	N/A
Q9CPR4	Rpl17	60S ribosomal protein L17	21.4	14	38	3	N	N	N/A
Q06185	Atp5i	ATP synthase subunit e, mitochondrial	8.2	32	38	3	N	N	N/A
O08583	Alyref	THO complex subunit 4	26.9	8	38	2	N	N	N/A
Q9EQF6	Dpysl5	Dihydropyrimidinase-related protein 5	61.5	39	37	12	N	N	N/A
Q9CQ19	Myl9	Myosin regulatory light polypeptide 9	19.8	56	37	2	N	N	N/A
Q99PR8	Hspb2	Heat shock protein beta-2	20.4	41	37	5	N	N	N/A
P16406	Enpep	Glutamyl aminopeptidase	107.9	11	37	9	N	N	N/A
P42225	Stat1	Signal transducer and activator of transcription 1	87.1	11	37	6	N	N	N/A
Q99J09	Wdr77	Methylosome protein 50	36.9	18	37	4	N	N	N/A
Q91YH5	Atl3	Atlastin-3	60.5	14	37	4	N	N	N/A
Q91W50	Csde1	Cold shock domain-containing protein E1	88.7	9	37	5	N	N	N/A
Q9DCC7	Isoc2b	Isochorismatase domain-containing protein 2B	23.1	36	37	4	N	N	N/A
Q9ERG2	Strn3	Striatin-3	87.1	7	37	5	N	N	N/A
P97461	Rps5	40S ribosomal protein S5	22.9	21	37	3	N	N	N/A
P31938	Map2k1	Dual specificity mitogen-activated protein kinase kinase 1	43.4	6	37	3	N	N	N/A
O70493	Snx12	Sorting nexin-12	19.1	11	37	2	N	N	N/A
Q8BH86	Dglucy	D-glutamate cyclase, mitochondrial	66.3	22	36	9	N	N	N/A
Q8BML9	Qars	Glutamine--tRNA ligase	87.6	14	36	8	N	N	N/A
Q9Z2H5	Epb41l1	Band 4.1-like protein 1	98.3	8	36	5	N	N	N/A
Q9CZL5	Pcbd2	Pterin-4-alpha-carbinolamine dehydratase 2	14.8	36	36	4	N	N	N/A
Q5EBG6	Hspb6	Heat shock protein beta-6	17.5	21	36	3	N	N	N/A
Q9CR09	Ufc1	Ubiquitin-fold modifier-conjugating enzyme 1	19.5	14	36	2	N	N	N/A
Q64437	Adh7	Alcohol dehydrogenase class 4 mu/sigma chain	39.9	48	35	9	N	N	N/A
Q9EQK5	Mvp	Major vault protein	95.9	18	35	11	N	N	N/A
Q9CQF4	Mtres1	Uncharacterized protein C6orf203 homolog	27.8	21	35	4	N	N	N/A
Q3UPH1	Prrc1	Protein PRRC1	46.3	23	35	6	N	N	N/A
O08911	Mapk12	Mitogen-activated protein kinase 12	42	23	35	5	N	N	N/A
Q9JLV5	Cul3	Cullin-3	88.9	7	35	4	N	N	N/A
Q8VE47	Uba5	Ubiquitin-like modifier-activating enzyme 5	44.8	15	35	3	N	N	N/A
A0JNU3	Aspg	60 kDa lysophospholipase	60.6	10	35	4	N	N	N/A
Q9DCZ1	Gmpr	GMP reductase 1	37.5	14	35	4	N	N	N/A
Q99JT9	Adi1	1,2-dihydroxy-3-keto-5-methylthiopentene dioxygenase	21.5	27	35	4	N	N	N/A
Q9D0W5	Ppil1	Peptidyl-prolyl cis-trans isomerase-like 1	18.2	19	35	2	N	N	N/A
Q6P3D0	Nudt16	U8 snoRNA-decapping enzyme	21.8	11	35	2	N	N	N/A
Q3UZ39	Lrrfip1	Leucine-rich repeat flightless-interacting protein 1	79.2	25	34	7	N	N	N/A
Q9ER72	Cars	Cysteine--tRNA ligase, cytoplasmic	94.8	11	34	6	N	N	N/A
Q9D2V7	Coro7	Coronin-7	100.7	10	34	6	N	N	N/A
O89106	Fhit	Bis(5'-adenosyl)-triphosphatase	17.2	66	34	8	N	N	N/A
P70290	Mpp1	55 kDa erythrocyte membrane protein	52.2	17	34	6	N	N	N/A
Q9WTL7	Lypla2	Acyl-protein thioesterase 2	24.8	30	34	4	N	N	N/A
Q9CZM2	Rpl15	60S ribosomal protein L15	24.1	31	34	5	N	N	N/A
Q9JIK5	Ddx21	Nucleolar RNA helicase 2	93.5	9	34	5	N	N	N/A
P62245	Rps15a	40S ribosomal protein S15a	14.8	32	34	4	N	N	N/A
Q9D0E1	Hnrnpm	Heterogeneous nuclear ribonucleoprotein M	77.6	5	34	3	N	N	N/A
Q91VZ6	Smap1	Stromal membrane-associated protein 1	47.6	8	34	2	N	N	N/A
P60840	Ensa	Alpha-endosulfine	13.3	22	34	2	N	N	N/A
Q4KML4	Abracl	Costars family protein ABRACL	9	27	34	2	N	N	N/A
Q8BJE2	Btnl9	Butyrophilin-like protein 9	60.5	5	34	2	N	N	N/A
Q9JK48	Sh3glb1	Endophilin-B1	40.8	7	34	2	N	N	N/A
O88533	Ddc	Aromatic-L-amino-acid decarboxylase	53.8	26	33	8	N	N	N/A
Q91V12	Acot7	Cytosolic acyl coenzyme A thioester hydrolase	42.5	18	33	5	N	N	N/A
P01643	N/A	Ig kappa chain V-V region MOPC 173	11.8	56	33	2	N	N	N/A
P63280	Ube2i	SUMO-conjugating enzyme UBC9	18	34	33	5	N	N	N/A
Q8BFY9	Tnpo1	Transportin-1	102.3	11	33	4	N	N	N/A
P23927	Cryab	Alpha-crystallin B chain	20.1	32	33	5	N	N	N/A
Q6ZWY8	Tmsb10	Thymosin beta-10	5	43	33	2	N	N	N/A
Q6PDI6	Mindy2	Ubiquitin carboxyl-terminal hydrolase MINDY-2	65.6	11	33	3	N	N	N/A
Q9WUA2	Farsb	Phenylalanine--tRNA ligase beta subunit	65.7	12	33	6	N	N	N/A
Q921H8	Acaa1a	3-ketoacyl-CoA thiolase A, peroxisomal	43.9	15	33	2	N	N	N/A
Q9CQC7	Ndufb4	NADH dehydrogenase [ubiquinone] 1 beta subcomplex subunit 4	15.1	20	33	2	N	N	N/A
Q8BUK6	Hook3	Protein Hook homolog 3	83.2	6	33	3	N	N	N/A
P60670	Nploc4	Nuclear protein localization protein 4 homolog	68	7	33	3	N	N	N/A
Q8N7N5	Dcaf8	DDB1- and CUL4-associated factor 8	66	8	33	4	N	N	N/A
Q9EST5	Anp32b	Acidic leucine-rich nuclear phosphoprotein 32 family member B	31.1	14	33	2	N	N	N/A
P62242	Rps8	40S ribosomal protein S8	24.2	44	32	7	N	N	N/A
O55042	Snca	Alpha-synuclein	14.5	27	32	3	N	N	N/A
Q3URE1	Acsf3	Acyl-CoA synthetase family member 3, mitochondrial	65	19	32	8	N	N	N/A
O70209	Pdlim3	PDZ and LIM domain protein 3	34.3	25	32	4	N	N	N/A
Q5HZI1	Mtus1	Microtubule-associated tumor suppressor 1 homolog	134.3	6	32	6	N	N	N/A
Q80TB8	Vat1l	Synaptic vesicle membrane protein VAT-1 homolog-like	45.8	25	32	5	N	N	N/A
Q9D6S7	Mrrf	Ribosome-recycling factor, mitochondrial	29	28	32	4	N	N	N/A
Q9EQP2	Ehd4	EH domain-containing protein 4	61.4	13	32	3	N	N	N/A
Q9CQJ6	Denr	Density-regulated protein	22.2	22	32	4	N	N	N/A
Q52KI8	Srrm1	Serine/arginine repetitive matrix protein 1	106.8	3	32	2	N	N	N/A
Q62433	Ndrg1	Protein NDRG1	43	16	32	4	N	N	N/A
Q9JHW9	Aldh1a3	Aldehyde dehydrogenase family 1 member A3	56.1	9	32	2	N	N	N/A
Q8K3C3	Lzic	Protein LZIC	21.5	18	32	3	N	N	N/A
Q9CXZ1	Ndufs4	NADH dehydrogenase [ubiquinone] iron-sulfur protein 4, mitochondrial	19.8	14	32	2	N	N	N/A
P70362	Ufd1	Ubiquitin recognition factor in ER-associated degradation protein 1	34.5	19	32	4	N	N	N/A
Q6R0H7	Gnas	Guanine nucleotide-binding protein G(s) subunit alpha isoforms XLas	121.4	4	32	4	N	N	N/A
Q3UMF0	Cobll1	Cordon-bleu protein-like 1	137.3	17	31	11	N	N	N/A
Q91VC4	Plvap	Plasmalemma vesicle-associated protein	49.9	20	31	8	N	N	N/A
G3X982	Aox3	Aldehyde oxidase 3	146.8	9	31	6	N	N	N/A
Q99NB9	Sf3b1	Splicing factor 3B subunit 1	145.7	8	31	8	N	N	N/A
Q64012	Raly	RNA-binding protein Raly	33.2	29	31	4	N	N	N/A
Q9DC77	Smpx	Small muscular protein	9.2	49	31	4	N	N	N/A
Q99JW2	Acy1	Aminoacylase-1	45.8	17	31	6	N	N	N/A
Q91VT4	Cbr4	Carbonyl reductase family member 4	25.4	31	31	5	N	N	N/A
Q9JHU2	Palmd	Palmdelphin	62.7	13	31	4	N	N	N/A
Q9CXT8	Pmpcb	Mitochondrial-processing peptidase subunit beta	54.6	15	31	5	N	N	N/A
Q9D358	Acp1	Low molecular weight phosphotyrosine protein phosphatase	18.2	30	31	4	N	N	N/A
Q8CGA0	Ppm1f	Protein phosphatase 1F	49.6	12	31	3	N	N	N/A
O54962	Banf1	Barrier-to-autointegration factor	10.1	43	31	3	N	N	N/A
O35841	Api5	Apoptosis inhibitor 5	56.8	7	31	3	N	N	N/A
Q8C6I2	Sdhaf2	Succinate dehydrogenase assembly factor 2, mitochondrial	19.4	14	31	3	N	N	N/A
Q9WU84	Ccs	Copper chaperone for superoxide dismutase	28.9	16	31	3	N	N	N/A
Q66JS6	Eif3j2	Eukaryotic translation initiation factor 3 subunit J-B	29.5	12	31	2	N	N	N/A
O08784	Tcof1	Treacle protein	134.9	18	30	10	N	N	N/A
Q4KMM3	Oxr1	Oxidation resistance protein 1	95.9	16	30	8	N	N	N/A
Q8VD75	Hip1	Huntingtin-interacting protein 1	115.1	9	30	6	N	N	N/A
Q8BVW0	Ganc	Neutral alpha-glucosidase C	101.9	10	30	6	N	N	N/A
P70429	Evl	Ena/VASP-like protein	44.3	19	30	5	N	N	N/A
P84091	Ap2m1	AP-2 complex subunit mu	49.6	15	30	5	N	N	N/A
Q9DBZ5	Eif3k	Eukaryotic translation initiation factor 3 subunit K	25.1	20	30	4	N	N	N/A
Q8BK72	Mrps27	28S ribosomal protein S27, mitochondrial	47.7	19	30	5	N	N	N/A
Q70IV5	Synm	Synemin	173.1	6	30	5	N	N	N/A
Q8K1R7	Nek9	Serine/threonine-protein kinase Nek9	107.1	6	30	3	N	N	N/A
P01631	N/A	Ig kappa chain V-II region 26-10	12.3	33	30	2	N	N	N/A
Q9QZ06	Tollip	Toll-interacting protein	30.3	16	30	3	N	N	N/A
Q9Z0Y1	Dctn3	Dynactin subunit 3	21	21	30	3	N	N	N/A
Q8QZY9	Sf3b4	Splicing factor 3B subunit 4	44.3	9	30	2	N	N	N/A
Q9CQC9	Sar1b	GTP-binding protein SAR1b	22.4	17	30	3	N	N	N/A
Q9JK37	Myoz1	Myozenin-1	31.4	28	29	4	N	N	N/A
Q6P5F9	Xpo1	Exportin-1	123	11	29	9	N	N	N/A
P04919	Slc4a1	Band 3 anion transport protein	103.1	10	29	6	N	N	N/A
Q99JY3	Gimap4	GTPase IMAP family member 4	24.5	33	29	5	N	N	N/A
P50096	Impdh1	Inosine-5'-monophosphate dehydrogenase 1	55.2	20	29	6	N	N	N/A
Q3U5Q7	Cmpk2	UMP-CMP kinase 2, mitochondrial	50	22	29	7	N	N	N/A
Q6PB44	Ptpn23	Tyrosine-protein phosphatase non-receptor type 23	185.1	6	29	6	N	N	N/A
A2AN08	Ubr4	E3 ubiquitin-protein ligase UBR4	571.9	2	29	4	N	N	N/A
Q9D1J1	Necap2	Adaptin ear-binding coat-associated protein 2	28.6	19	29	3	N	N	N/A
Q9QUH0	Glrx	Glutaredoxin-1	11.9	28	29	2	N	N	N/A
P62754	Rps6	40S ribosomal protein S6	28.7	20	29	5	N	N	N/A
Q921C5	Bicd2	Protein bicaudal D homolog 2	93.3	6	29	4	N	N	N/A
P51432	Plcb3	1-phosphatidylinositol 4,5-bisphosphate phosphodiesterase beta-3	139.4	5	29	6	N	N	N/A
P11930	Nudt19	Nucleoside diphosphate-linked moiety X motif 19	40.3	30	29	6	N	N	N/A
O70400	Pdlim1	PDZ and LIM domain protein 1	35.8	17	29	3	N	N	N/A
Q8C5H8	Nadk2	NAD kinase 2, mitochondrial	50.8	13	29	4	N	N	N/A
Q9EQS3	Mycbp	c-Myc-binding protein	12	47	29	3	N	N	N/A
Q9WVC3	Cav2	Caveolin-2	18.2	23	29	2	N	N	N/A
Q921G7	Etfdh	Electron transfer flavoprotein-ubiquinone oxidoreductase, mitochondrial	68	18	28	8	N	N	N/A
Q08093	Cnn2	Calponin-2	33.1	10	28	3	N	N	N/A
P28843	Dpp4	Dipeptidyl peptidase 4	87.4	11	28	6	N	N	N/A
P39054	Dnm2	Dynamin-2	98.1	8	28	5	N	N	N/A
Q9ES46	Parvb	Beta-parvin	41.6	18	28	5	N	N	N/A
Q3TRM8	Hk3	Hexokinase-3	100	6	28	2	N	N	N/A
Q62448	Eif4g2	Eukaryotic translation initiation factor 4 gamma 2	102	7	28	5	N	N	N/A
P80316	Cct5	T-complex protein 1 subunit epsilon	59.6	12	28	4	N	N	N/A
Q8K009	Aldh1l2	Mitochondrial 10-formyltetrahydrofolate dehydrogenase	101.5	7	28	2	N	N	N/A
Q9ERL7	Gmfg	Glia maturation factor gamma	16.7	57	28	3	N	N	N/A
Q64337	Sqstm1	Sequestosome-1	48.1	15	28	3	N	N	N/A
O88746	Tom1	Target of Myb protein 1	54.3	10	28	3	N	N	N/A
Q5SVR0	Tbc1d9b	TBC1 domain family member 9B	141.7	4	28	3	N	N	N/A
Q922H4	Gmppa	Mannose-1-phosphate guanyltransferase alpha	46.2	8	28	2	N	N	N/A
P84096	Rhog	Rho-related GTP-binding protein RhoG	21.3	31	28	3	N	N	N/A
Q9CQ75	Ndufa2	NADH dehydrogenase [ubiquinone] 1 alpha subcomplex subunit 2	10.9	33	28	3	N	N	N/A
Q3V1L4	Nt5c2	Cytosolic purine 5'-nucleotidase	64.8	13	28	4	N	N	N/A
Q9CQC6	Bzw1	Basic leucine zipper and W2 domain-containing protein 1	48	8	28	3	N	N	N/A
Q8K310	Matr3	Matrin-3	94.6	4	28	2	N	N	N/A
Q3TLH4	Prrc2c	Protein PRRC2C	310.7	1	28	3	N	N	N/A
Q9DBB5	Eif4e3	Eukaryotic translation initiation factor 4E type 3	22.8	13	28	2	N	N	N/A
O88986	Gcat	2-amino-3-ketobutyrate coenzyme A ligase, mitochondrial	44.9	31	27	7	N	N	N/A
Q922D8	Mthfd1	C-1-tetrahydrofolate synthase, cytoplasmic	101.1	10	27	7	N	N	N/A
P03987	N/A	Ig gamma-3 chain C region	43.9	38	27	7	N	N	N/A
Q9JM62	Reep6	Receptor expression-enhancing protein 6	22.2	19	27	3	N	N	N/A
Q9Z1F9	Uba2	SUMO-activating enzyme subunit 2	70.5	10	27	4	N	N	N/A
Q9D7X3	Dusp3	Dual specificity protein phosphatase 3	20.5	16	27	2	N	N	N/A
Q8BG73	Sh3bgrl2	SH3 domain-binding glutamic acid-rich-like protein 2	12.2	43	27	3	N	N	N/A
P39447	Tjp1	Tight junction protein ZO-1	194.6	3	27	3	N	N	N/A
Q9R190	Mta2	Metastasis-associated protein MTA2	75	6	27	3	N	N	N/A
Q3UMY5	Eml4	Echinoderm microtubule-associated protein-like 4	110	4	27	4	N	N	N/A
Q91ZE0	Tmlhe	Trimethyllysine dioxygenase, mitochondrial	49.6	8	27	4	N	N	N/A
Q8VCR8	Mylk2	Myosin light chain kinase 2, skeletal/cardiac muscle	65.9	17	26	4	N	N	N/A
Q61206	Pafah1b2	Platelet-activating factor acetylhydrolase IB subunit beta	25.6	21	26	3	N	N	N/A
Q3TCN2	Plbd2	Putative phospholipase B-like 2	66.2	8	26	4	N	N	N/A
Q9Z2A7	Dgat1	Diacylglycerol O-acyltransferase 1	56.8	6	26	2	N	N	N/A
Q7TNC4	Luc7l2	Putative RNA-binding protein Luc7-like 2	46.6	11	26	2	N	N	N/A
P35279	Rab6a	Ras-related protein Rab-6A	23.6	17	26	2	N	N	N/A
Q8R429	Atp2a1	Sarcoplasmic/endoplasmic reticulum calcium ATPase 1	109.4	22	25	10	N	N	N/A
O70475	Ugdh	UDP-glucose 6-dehydrogenase	54.8	20	25	8	N	N	N/A
Q922V4	Plrg1	Pleiotropic regulator 1	56.9	22	25	7	N	N	N/A
Q8CI95	Osbpl11	Oxysterol-binding protein-related protein 11	83.6	9	25	4	N	N	N/A
E9Q1P8	Irf2bp2	Interferon regulatory factor 2-binding protein 2	59.3	9	25	3	N	N	N/A
P62889	Rpl30	60S ribosomal protein L30	12.8	50	25	4	N	N	N/A
Q9DA03	Lyrm7	Complex III assembly factor LYRM7	12	44	25	3	N	N	N/A
P17918	Pcna	Proliferating cell nuclear antigen	28.8	16	25	3	N	N	N/A
Q9CQE8	RTRAF	RNA transcription, translation and transport factor protein	28.1	17	25	3	N	N	N/A
P97765	Wbp2	WW domain-binding protein 2	28	9	25	2	N	N	N/A
P11531	Dmd	Dystrophin	425.6	6	24	15	N	N	N/A
Q7TSJ2	Map6	Microtubule-associated protein 6	96.4	16	24	7	N	N	N/A
P11031	Sub1	Activated RNA polymerase II transcriptional coactivator p15	14.4	53	24	7	N	N	N/A
Q9D8E6	Rpl4	60S ribosomal protein L4	47.1	29	24	9	N	N	N/A
Q7M6Y3	Picalm	Phosphatidylinositol-binding clathrin assembly protein	71.5	17	24	8	N	N	N/A
Q99J77	Nans	Sialic acid synthase	40	23	24	6	N	N	N/A
P63276	Rps17	40S ribosomal protein S17	15.5	53	24	7	N	N	N/A
Q8VCA8	Scrn2	Secernin-2	46.6	24	24	5	N	N	N/A
Q99J99	Mpst	3-mercaptopyruvate sulfurtransferase	33.1	25	24	5	N	N	N/A
Q64237	Dbh	Dopamine beta-hydroxylase	70.3	11	24	5	N	N	N/A
P08752	Gnai2	Guanine nucleotide-binding protein G(i) subunit alpha-2	40.5	16	24	4	N	N	N/A
Q99P31	Hspbp1	Hsp70-binding protein 1	39.1	13	24	3	N	N	N/A
Q99LI8	Hgs	Hepatocyte growth factor-regulated tyrosine kinase substrate	86	6	24	4	N	N	N/A
Q8K2L8	Trappc12	Trafficking protein particle complex subunit 12	87.6	6	24	2	N	N	N/A
Q6W8Q3	Pcp4l1	Purkinje cell protein 4-like protein 1	7.5	49	24	2	N	N	N/A
Q8BGC0	Htatsf1	HIV Tat-specific factor 1 homolog	86.2	4	24	2	N	N	N/A
Q8BFW7	Lpp	Lipoma-preferred partner homolog	65.8	17	23	7	N	N	N/A
P26369	U2af2	Splicing factor U2AF 65 kDa subunit	53.5	20	23	5	N	N	N/A
Q8C129	Lnpep	Leucyl-cystinyl aminopeptidase	117.2	6	23	4	N	N	N/A
Q9CZC8	Scrn1	Secernin-1	46.3	17	23	5	N	N	N/A
Q3THK7	Gmps	GMP synthase [glutamine-hydrolyzing]	76.7	12	23	6	N	N	N/A
Q99JI6	Rap1b	Ras-related protein Rap-1b	20.8	21	23	3	N	N	N/A
Q8K1L5	Ppp1r11	E3 ubiquitin-protein ligase PPP1R11	14.5	34	23	4	N	N	N/A
P19246	Nefh	Neurofilament heavy polypeptide	116.9	5	23	3	N	N	N/A
Q05421	Cyp2e1	Cytochrome P450 2E1	56.8	12	23	6	N	N	N/A
Q05909	Ptprg	Receptor-type tyrosine-protein phosphatase gamma	161.1	5	23	4	N	N	N/A
Q569Z6	Thrap3	Thyroid hormone receptor-associated protein 3	108.1	6	23	4	N	N	N/A
O35143	Atpif1	ATPase inhibitor, mitochondrial	12.2	24	23	3	N	N	N/A
Q9D8Z2	Triap1	TP53-regulated inhibitor of apoptosis 1	8.8	50	23	4	N	N	N/A
Q9WUK2	Eif4h	Eukaryotic translation initiation factor 4H	27.3	15	23	2	N	N	N/A
Q8VDN2	Atp1a1	Sodium/potassium-transporting ATPase subunit alpha-1	112.9	3	23	2	N	N	N/A
Q8VE62	Paip1	Polyadenylate-binding protein-interacting protein 1	45.7	5	23	2	N	N	N/A
Q91ZR2	Snx18	Sorting nexin-18	67.9	5	23	2	N	N	N/A
Q8CCS6	Pabpn1	Polyadenylate-binding protein 2	32.3	35	22	3	N	N	N/A
O70305	Atxn2	Ataxin-2	136.4	5	22	4	N	N	N/A
P53395	Dbt	Lipoamide acyltransferase component of branched-chain alpha-keto acid dehydrogenase complex, mitochondrial	53.2	12	22	5	N	N	N/A
Q9WV92	Epb41l3	Band 4.1-like protein 3	103.3	9	22	5	N	N	N/A
Q8BR92	Palm2	Paralemmin-2	42.1	9	22	2	N	N	N/A
P61759	Vbp1	Prefoldin subunit 3	22.4	32	22	5	N	N	N/A
P18608	Hmgn1	Non-histone chromosomal protein HMG-14	10.1	36	22	2	N	N	N/A
O54879	Hmgb3	High mobility group protein B3	23	27	22	3	N	N	N/A
Q9CSU0	Rprd1b	Regulation of nuclear pre-mRNA domain-containing protein 1B	36.9	13	22	3	N	N	N/A
O55201	Supt5h	Transcription elongation factor SPT5	120.6	7	22	4	N	N	N/A
Q9CZD3	Gars	Glycine--tRNA ligase	81.8	10	22	5	N	N	N/A
Q9Z1Q5	Clic1	Chloride intracellular channel protein 1	27	21	22	3	N	N	N/A
Q6DFW4	Nop58	Nucleolar protein 58	60.3	5	22	2	N	N	N/A
P62257	Ube2h	Ubiquitin-conjugating enzyme E2 H	20.6	16	22	2	N	N	N/A
O89086	Rbm3	RNA-binding protein 3	16.6	33	22	2	N	N	N/A
P62830	Rpl23	60S ribosomal protein L23	14.9	25	22	2	N	N	N/A
Q9D5J6	Shpk	Sedoheptulokinase	51.3	9	22	3	N	N	N/A
P62852	Rps25	40S ribosomal protein S25	13.7	16	22	2	N	N	N/A
Q505F5	Lrrc47	Leucine-rich repeat-containing protein 47	63.6	4	22	2	N	N	N/A
Q91VH6	Memo1	Protein MEMO1	33.7	33	21	5	N	N	N/A
Q9D281	Fam114a1	Protein Noxp20	61	14	21	5	N	N	N/A
Q9JIQ3	Diablo	Diablo homolog, mitochondrial	26.8	25	21	4	N	N	N/A
Q3TJD7	Pdlim7	PDZ and LIM domain protein 7	50.1	12	21	3	N	N	N/A
Q99JP4	Cdc26	Anaphase-promoting complex subunit CDC26	9.8	29	21	2	N	N	N/A
Q8BYJ6	Tbc1d4	TBC1 domain family member 4	147.4	7	21	6	N	N	N/A
Q3UQ84	Tars2	Threonine--tRNA ligase, mitochondrial	81.6	10	21	5	N	N	N/A
Q9DBL9	Abhd5	1-acylglycerol-3-phosphate O-acyltransferase ABHD5	39.1	15	21	3	N	N	N/A
P01844	Iglc2	Ig lambda-2 chain C region	11.2	32	21	2	N	N	N/A
Q64213	Sf1	Splicing factor 1	70.4	8	21	3	N	N	N/A
P80317	Cct6a	T-complex protein 1 subunit zeta	58	12	21	5	N	N	N/A
P35922	Fmr1	Synaptic functional regulator FMR1	68.9	4	21	2	N	N	N/A
Q9Z0H4	Celf2	CUGBP Elav-like family member 2	54.2	8	21	3	N	N	N/A
Q9DB26	Phyhd1	Phytanoyl-CoA dioxygenase domain-containing protein 1	32.5	10	21	2	N	N	N/A
Q9JLQ0	Cd2ap	CD2-associated protein	70.4	6	21	3	N	N	N/A
P84104	Srsf3	Serine/arginine-rich splicing factor 3	19.3	18	21	2	N	N	N/A
Q14DH7	Acss3	Acyl-CoA synthetase short-chain family member 3, mitochondrial	74.5	14	20	6	N	N	N/A
P62488	Polr2g	DNA-directed RNA polymerase II subunit RPB7	19.3	50	20	6	N	N	N/A
Q9CRD0	Ociad1	OCIA domain-containing protein 1	27.6	27	20	3	N	N	N/A
Q91WM2	Hdhd5	Haloacid dehalogenase-like hydrolase domain-containing 5	46.3	16	20	4	N	N	N/A
Q9Z1K5	Arih1	E3 ubiquitin-protein ligase ARIH1	64	12	20	4	N	N	N/A
Q9D8Y0	Efhd2	EF-hand domain-containing protein D2	26.8	17	20	4	N	N	N/A
P27659	Rpl3	60S ribosomal protein L3	46.1	18	20	5	N	N	N/A
Q922Q8	Lrrc59	Leucine-rich repeat-containing protein 59	34.9	20	20	5	N	N	N/A
Q923X4	Glrx2	Glutaredoxin-2, mitochondrial	17.3	41	20	4	N	N	N/A
Q3TW96	Uap1l1	UDP-N-acetylhexosamine pyrophosphorylase-like protein 1	56.6	16	20	6	N	N	N/A
P62281	Rps11	40S ribosomal protein S11	18.4	25	20	3	N	N	N/A
O55229	Chkb	Choline/ethanolamine kinase	45.1	18	20	6	N	N	N/A
Q91VA6	Poldip2	Polymerase delta-interacting protein 2	41.8	16	20	5	N	N	N/A
P25444	Rps2	40S ribosomal protein S2	31.2	17	20	4	N	N	N/A
Q8BFQ8	Gatd1	Glutamine amidotransferase-like class 1 domain-containing protein 1	23.3	20	20	2	N	N	N/A
P56392	Cox7a1	Cytochrome c oxidase subunit 7A1, mitochondrial	9	29	20	2	N	N	N/A
Q9D8L5	Ccdc91	Coiled-coil domain-containing protein 91	50	4	20	2	N	N	N/A
Q8R0H9	Gga1	ADP-ribosylation factor-binding protein GGA1	69.9	6	20	2	N	N	N/A
P63166	Sumo1	Small ubiquitin-related modifier 1	11.6	19	20	2	N	N	N/A
P70677	Casp3	Caspase-3	31.5	7	20	2	N	N	N/A
Q8BWR2	Pithd1	PITH domain-containing protein 1	24.2	11	20	2	N	N	N/A
E9Q3E1	Aldh3b2	Aldehyde dehydrogenase family 3 member B2	52.9	16	19	5	N	N	N/A
Q9WUZ5	Tnni1	Troponin I, slow skeletal muscle	21.7	21	19	5	N	N	N/A
P70202	Lxn	Latexin	25.5	20	19	4	N	N	N/A
Q08857	Cd36	Platelet glycoprotein 4	52.7	13	19	5	N	N	N/A
Q9CU62	Smc1a	Structural maintenance of chromosomes protein 1A	143.1	6	19	4	N	N	N/A
Q9D855	Uqcrb	Cytochrome b-c1 complex subunit 7	13.5	22	19	2	N	N	N/A
Q8BU30	Iars	Isoleucine--tRNA ligase, cytoplasmic	144.2	6	19	5	N	N	N/A
Q99LB6	Mat2b	Methionine adenosyltransferase 2 subunit beta	37.4	11	19	2	N	N	N/A
Q9CYH2	Fam213a	Redox-regulatory protein FAM213A	24.4	22	19	4	N	N	N/A
O55057	Pde6d	Retinal rod rhodopsin-sensitive cGMP 3',5'-cyclic phosphodiesterase subunit delta	17.3	29	19	3	N	N	N/A
P63073	Eif4e	Eukaryotic translation initiation factor 4E	25	15	19	3	N	N	N/A
[truncated: 408 more rows]

## Sheet: PVAT vs. NON-PVAT
UNIPROT ACCESSION	GENE NAME	PROTEIN NAME	M.W. (kDa)	SEQUENCE COVERAGE (%)	# TOTAL PSMS	UNIQUE PEPTIDES	logFC (PVATvs.NON-PVAT)	P.Value	adj.P.Val
P13595	Ncam1	Neural cell adhesion molecule 1	119.4	31	227	23	3.56677	6.60743e-12	1.19925e-09
P11627	L1cam	Neural cell adhesion molecule L1	140.9	20	182	17	2.88077	5.88338e-12	1.19925e-09
P70232	Chl1	Neural cell adhesion molecule L1-like protein	135	28	133	21	3.22293	4.77549e-10	5.77834e-08
A2ASQ1	Agrn	Agrin	207.4	16	154	20	2.10218	1.01683e-08	9.22769e-07
O88507	Cntfr	Ciliary neurotrophic factor receptor subunit alpha	40.8	21	43	5	2.10292	1.80093e-08	1.22557e-06
O54901	Cd200	OX-2 membrane glycoprotein	31.2	13	8	3	1.95793	2.02573e-08	1.22557e-06
P32507	Nectin2	Nectin-2	57.3	18	62	5	1.79257	2.43107e-07	1.26068e-05
Q8CIZ8	Vwf	von Willebrand factor	309.1	6	65	12	2.37265	3.42481e-07	1.38134e-05
Q8R2Z5	Vwa1	von Willebrand factor A domain-containing protein 1	44.7	20	25	4	2.12372	3.0896e-07	1.38134e-05
P35330	Icam2	Intercellular adhesion molecule 2	31.4	18	47	5	1.16169	5.6585e-07	2.05404e-05
Q9R069	Bcam	Basal cell adhesion molecule	67.6	47	525	20	1.15924	6.769e-07	2.23377e-05
P28653	Bgn	Biglycan	41.6	37	92	9	3.43087	7.68371e-07	2.32432e-05
Q01721	Gas1	Growth arrest-specific protein 1	35.7	20	79	3	1.49388	1.36091e-06	3.80007e-05
Q9QUR8	Sema7a	Semaphorin-7A	74.9	24	59	10	1.70789	1.54867e-06	4.01549e-05
O35988	Sdc4	Syndecan-4	21.5	15	10	2	1.3457	1.7766e-06	4.29938e-05
Q80YC5	F12	Coagulation factor XII	65.7	18	25	6	-2.26083	1.99593e-06	4.52826e-05
P07758	Serpina1a	Alpha-1-antitrypsin 1-1	46	56	1144	8	-2.11526	2.18169e-06	4.65855e-05
Q08481	Pecam1	Platelet endothelial cell adhesion molecule	81.2	25	268	13	1.10331	2.38314e-06	4.71032e-05
P23953	Ces1c	Carboxylesterase 1C	61	44	553	18	-2.2277	2.46546e-06	4.71032e-05
P22599	Serpina1b	Alpha-1-antitrypsin 1-2	45.9	54	1122	8	-1.89363	2.75137e-06	4.99375e-05
Q61001	Lama5	Laminin subunit alpha-5	403.8	2	35	5	1.4564	3.07585e-06	5.31682e-05
P07724	Alb	Serum albumin	68.6	92	6336	86	-1.92337	3.41568e-06	5.63586e-05
Q9WVH9	Fbln5	Fibulin-5	50.2	30	212	10	3.11235	4.07508e-06	5.68944e-05
Q99M71	Epdr1	Mammalian ependymin-related protein 1	25.5	16	11	3	1.64401	4.05082e-06	5.68944e-05
Q61730	Il1rap	Interleukin-1 receptor accessory protein	65.7	16	46	7	-1.85696	3.91686e-06	5.68944e-05
Q00898	Serpina1e	Alpha-1-antitrypsin 1-5	45.9	43	1049	9	-2.09827	3.99604e-06	5.68944e-05
Q921I1	Tf	Serotransferrin	76.7	67	2425	58	-2.00471	4.44658e-06	5.97818e-05
Q8R121	Serpina10	Protein Z-dependent protease inhibitor	51.8	15	33	5	-1.38874	5.51481e-06	7.14956e-05
Q8K4G1	Ltbp4	Latent-transforming growth factor beta-binding protein 4	178.5	29	339	30	3.39203	7.15321e-06	8.95384e-05
P52795	Efnb1	Ephrin-B1	37.8	13	19	2	1.6636	8.03648e-06	9.47803e-05
Q91X72	Hpx	Hemopexin	51.3	55	1030	29	-1.98458	8.09418e-06	9.47803e-05
A6H6E2	Mmrn2	Multimerin-2	105.1	12	39	9	1.73453	8.73819e-06	9.75243e-05
Q60590	Orm1	Alpha-1-acid glycoprotein 1	23.9	32	112	7	-1.83427	8.86585e-06	9.75243e-05
P31725	S100a9	Protein S100-A9	13	23	44	2	2.12949	9.20224e-06	9.82474e-05
Q00897	Serpina1d	Alpha-1-antitrypsin 1-4	46	54	1064	7	-1.64532	1.10175e-05	0.000111093
O89020	Afm	Afamin	69.3	32	220	15	-2.22035	1.09099e-05	0.000111093
Q8K4Z3	Naxe	NAD(P)H-hydrate epimerase	31	30	199	6	0.931935	1.30157e-05	0.000124334
P07309	Ttr	Transthyretin	15.8	67	288	8	-1.79667	1.27642e-05	0.000124334
P50608	Fmod	Fibromodulin	43	7	7	2	2.09887	1.38033e-05	0.000128477
Q64695	Procr	Endothelial protein C receptor	27.2	12	47	2	1.28535	1.47382e-05	0.000133749
P97333	Nrp1	Neuropilin-1	102.9	32	175	16	1.10392	1.98517e-05	0.00017576
Q00493	Cpe	Carboxypeptidase E	53.2	32	54	10	4.76173	2.08294e-05	0.000180025
P18572	Bsg	Basigin	42.4	19	121	7	1.18957	2.18775e-05	0.000181985
Q8VHY0	Cspg4	Chondroitin sulfate proteoglycan 4	252.2	38	1546	62	0.878067	2.20588e-05	0.000181985
Q64726	Azgp1	Zinc-alpha-2-glycoprotein	35.3	36	77	9	-2.42051	2.48368e-05	0.00020035
O08677	Kng1	Kininogen-1	73.1	34	393	19	-1.85299	2.67153e-05	0.000210818
Q9DBD0	Ica	Inhibitor of carbonic anhydrase	76.7	47	266	24	-1.62876	2.97381e-05	0.000229679
P29699	Ahsg	Alpha-2-HS-glycoprotein	37.3	46	402	11	-1.94302	3.13471e-05	0.000237063
Q06770	Serpina6	Corticosteroid-binding globulin	44.7	12	46	4	-2.77577	3.4277e-05	0.00025393
Q9DBB9	Cpn2	Carboxypeptidase N subunit 2	60.4	23	83	9	-1.9845	3.96884e-05	0.000288138
O88792	F11r	Junctional adhesion molecule A	32.4	16	41	3	2.19312	4.23448e-05	0.000296361
Q62165	Dag1	Dystroglycan	96.8	18	202	13	0.925833	4.24539e-05	0.000296361
P07759	Serpina3k	Serine protease inhibitor A3K	46.9	40	1074	10	-1.61847	4.49143e-05	0.000307621
Q9QXC1	Fetub	Fetuin-B	42.7	32	123	7	-2.16262	5.189e-05	0.000348816
Q61247	Serpinf2	Alpha-2-antiplasmin	54.9	36	164	12	-1.64071	5.58077e-05	0.000368331
P06683	C9	Complement component C9	62	25	69	11	-1.6657	6.39245e-05	0.000414368
P20060	Hexb	Beta-hexosaminidase subunit beta	61.1	17	50	6	1.74136	7.64422e-05	0.000486816
Q03734	Serpina3m	Serine protease inhibitor A3M	47	31	526	4	-4.38455	8.13522e-05	0.000509152
P97352	S100a13	Protein S100-A13	11.2	34	136	5	1.27638	0.000110509	0.000679913
P22777	Serpine1	Plasminogen activator inhibitor 1	45.1	46	231	16	2.23709	0.000119374	0.000722214
P08505	Il6	Interleukin-6	24.4	22	54	3	4.34193	0.000132501	0.000788491
Q8K182	C8a	Complement component C8 alpha chain	66	31	197	13	-1.81729	0.000180079	0.00105433
Q61129	Cfi	Complement factor I	67.2	27	106	10	-1.78142	0.000191342	0.0011025
Q925F2	Esam	Endothelial cell-selective adhesion molecule	41.8	10	33	3	1.65314	0.000203095	0.00115193
Q9WTR5	Cdh13	Cadherin-13	78.1	24	126	12	1.00382	0.000210486	0.00117548
P10889	Cxcl2	C-X-C motif chemokine 2	10.6	36	41	2	2.37127	0.000228564	0.0012571
P21614	Gc	Vitamin D-binding protein	53.6	62	691	27	-1.51812	0.000274453	0.00148696
Q01279	Egfr	Epidermal growth factor receptor	134.8	19	214	18	-1.68902	0.00028996	0.00154787
Q9D1H9	Mfap4	Microfibril-associated glycoprotein 4	28.9	19	20	3	4.382	0.000308193	0.00159275
P28665	Mug1	Murinoglobulin-1	165.2	52	1663	40	-1.27795	0.000303556	0.00159275
P06728	Apoa4	Apolipoprotein A-IV	45	65	433	23	-1.75578	0.00031153	0.00159275
Q9WV85	Nme3	Nucleoside diphosphate kinase 3	19.1	47	65	6	0.818277	0.000360057	0.00181529
O55026	Entpd2	Ectonucleoside triphosphate diphosphohydrolase 2	54.3	19	32	6	1.88566	0.000397049	0.00197437
P11859	Agt	Angiotensinogen	52	28	69	11	-4.08605	0.000411411	0.00201814
O55111	Dsg2	Desmoglein-2	122.3	11	20	8	1.1978	0.000447911	0.00216789
Q6W5C0	Cxcl3	C-X-C motif chemokine 3	10.7	50	55	3	2.06853	0.000466268	0.00222704
P21845	Tpsb2	Tryptase beta-2	30.9	30	109	6	2.10116	0.000613753	0.00289341
O89103	Cd93	Complement component C1q receptor	69.3	17	186	8	0.605601	0.000648921	0.00301998
Q91ZW2	Pofut1	GDP-fucose protein O-fucosyltransferase 1	44.7	12	12	3	1.14965	0.000671289	0.00308453
P50228	Cxcl5	C-X-C motif chemokine 5	14.2	33	58	4	4.04235	0.000692661	0.00314295
P70274	Selenop	Selenoprotein P	42.7	13	52	4	-1.62594	0.000785484	0.00352013
Q99N28	Cadm3	Cell adhesion molecule 3	42.9	28	41	7	1.90862	0.00091064	0.00393527
Q9D1N2	Gpihbp1	Glycosylphosphatidylinositol-anchored high density lipoprotein-binding protein 1	24.6	29	58	3	-1.03094	0.000905224	0.00393527
Q00623	Apoa1	Apolipoprotein A-I	30.6	54	612	17	-1.08028	0.000905181	0.00393527
P26262	Klkb1	Plasma kallikrein	71.3	43	199	18	-1.4543	0.000982805	0.00419716
P10923	Spp1	Osteopontin	32.4	27	36	5	3.76793	0.0010545	0.00429828
O35375	Nrp2	Neuropilin-2	104.6	12	39	6	1.11114	0.00106569	0.00429828
Q9ESB3	Hrg	Histidine-rich glycoprotein	59.1	22	163	12	-1.18824	0.00104887	0.00429828
Q8VCG4	C8g	Complement component C8 gamma chain	22.5	50	66	7	-1.42819	0.00102298	0.00429828
Q8BH35	C8b	Complement component C8 beta chain	66.2	28	181	14	-1.65624	0.00106007	0.00429828
P28654	Dcn	Decorin	39.8	38	107	11	2.75974	0.00110455	0.00440606
Q61838	Pzp	Pregnancy zone protein	165.7	60	2306	65	0.688303	0.00120473	0.00475345
P39061	Col18a1	Collagen alpha-1(XVIII) chain	182.1	12	155	14	1.40978	0.00125863	0.00491271
P70389	Igfals	Insulin-like growth factor-binding protein complex acid labile subunit	66.9	14	24	6	-4.01684	0.00134349	0.00518817
Q61147	Cp	Ceruloplasmin	121.1	53	905	47	-1.19857	0.00155285	0.00593352
P11589	Mup2	Major urinary protein 2	20.7	74	264	5	-1.60644	0.00175945	0.00665294
P08071	Ltf	Lactotransferrin	77.8	35	93	18	1.74802	0.00193193	0.00722978
O09164	Sod3	Extracellular superoxide dismutase [Cu-Zn]	27.4	53	289	9	0.877197	0.00196027	0.007261
A6X935	Itih4	Inter alpha-trypsin inhibitor, heavy chain 4	104.6	23	165	16	-0.846487	0.00201033	0.00737122
P55284	Cdh5	Cadherin-5	87.8	21	133	13	0.746601	0.0038603	0.0140129
P12032	Timp1	Metalloproteinase inhibitor 1	22.6	33	21	4	3.64122	0.00410813	0.0147649
P18242	Ctsd	Cathepsin D	44.9	49	454	18	0.552444	0.00423186	0.0150604
Q62000	Ogn	Mimecan	34	45	368	12	1.48983	0.00451716	0.0159197
Q61490	Alcam	CD166 antigen	65.1	16	14	6	3.27846	0.00511926	0.0178682
P49182	Serpind1	Heparin cofactor 2	54.5	13	52	6	-1.29582	0.00676226	0.0233781
A2A8L5	Ptprf	Receptor-type tyrosine-protein phosphatase F	211.4	4	14	4	0.86261	0.00711031	0.0243495
Q8BJD1	Itih5	Inter-alpha-trypsin inhibitor heavy chain H5	106.7	14	31	10	-0.797857	0.00752436	0.0255266
Q00724	Rbp4	Retinol-binding protein 4	23.2	45	110	6	-1.09663	0.00781738	0.0262751
P15379	Cd44	CD44 antigen	85.6	3	15	2	1.17509	0.00795164	0.0264812
Q61704	Itih3	Inter-alpha-trypsin inhibitor heavy chain H3	99.3	15	90	8	-1.99509	0.00834857	0.0275503
Q9D154	Serpinb1a	Leukocyte elastase inhibitor A	42.5	52	306	16	1.33101	0.00864977	0.0282871
P11672	Lcn2	Neutrophil gelatinase-associated lipocalin	22.9	11	19	2	1.22098	0.00939373	0.0304457
Q05793	Hspg2	Basement membrane-specific heparan sulfate proteoglycan core protein	398	40	2146	94	0.617646	0.0107024	0.0343803
Q05186	Rcn1	Reticulocalbin-1	38.1	11	22	3	3.00295	0.0109646	0.03461
Q3UQ28	Pxdn	Peroxidasin homolog	165	13	108	11	-0.791515	0.0109208	0.03461
P12850	Cxcl1	Growth-regulated alpha protein	10.2	46	72	3	1.72302	0.0117304	0.0366037
Q91WG0	Ces2c	Acylcarnitine hydrolase	62.4	8	9	2	1.32021	0.0120767	0.0366037
Q9R0E2	Plod1	Procollagen-lysine,2-oxoglutarate 5-dioxygenase 1	83.5	10	37	5	1.16806	0.0120623	0.0366037
O55186	Cd59a	CD59A glycoprotein	13.6	21	77	2	-0.586727	0.01193	0.0366037
P51910	Apod	Apolipoprotein D	21.5	14	5	2	-3.24573	0.0121004	0.0366037
P47878	Igfbp3	Insulin-like growth factor-binding protein 3	31.7	15	19	3	3.21482	0.0128192	0.0384577
P21981	Tgm2	Protein-glutamine gamma-glutamyltransferase 2	77	25	107	12	1.64011	0.0132707	0.0391646
O35887	Calu	Calumenin	37	51	171	13	0.858135	0.0132045	0.0391646
P28862	Mmp3	Stromelysin-1	53.8	31	177	16	2.22524	0.0149161	0.0433728
Q8BPB5	Efemp1	EGF-containing fibulin-like extracellular matrix protein 1	54.9	57	334	18	1.60154	0.0149355	0.0433728
Q61112	Sdf4	45 kDa calcium-binding protein	42	14	5	3	2.90344	0.016456	0.0466681
Q8VCI0	Plbd1	Phospholipase B-like 1	63	25	65	9	1.10294	0.0163691	0.0466681
Q9WUU7	Ctsz	Cathepsin Z	34	32	142	8	0.754288	0.0162419	0.0466681
P35441	Thbs1	Thrombospondin-1	129.6	33	466	28	1.7366	0.0165937	0.046694
P08905	Lyz2	Lysozyme C-2	16.7	63	90	4	1.96315	0.0180608	0.0504313
Q8VCS0	Pglyrp2	N-acetylmuramoyl-L-alanine amidase	57.7	10	15	3	-0.932532	0.0183696	0.050902
Q8K426	Retnlg	Resistin-like gamma	12.5	23	14	2	2.81006	0.0192389	0.0529069
Q9CXI5	Manf	Mesencephalic astrocyte-derived neurotrophic factor	20.4	44	110	9	0.811303	0.0195542	0.0533698
P43025	Clec3b	Tetranectin	22.2	41	87	5	-1.28201	0.0200701	0.0543689
Q07456	Ambp	Protein AMBP	39	23	65	6	-1.12091	0.0216545	0.0582265
P20918	Plg	Plasminogen	90.7	65	838	42	-0.987823	0.0231452	0.0617773
O35744	Chil3	Chitinase-like protein 3	44.4	58	76	17	2.02135	0.0243506	0.0645201
O35206	Col15a1	Collagen alpha-1(XV) chain	140.4	17	489	18	0.825892	0.0253258	0.066618
Q04857	Col6a1	Collagen alpha-1(VI) chain	108.4	6	50	4	2.6776	0.0271552	0.0709161
Q80X19	Col14a1	Collagen alpha-1(XIV) chain	192.9	36	379	39	1.03875	0.0300764	0.0774307
Q80Z24	Negr1	Neuronal growth regulator 1	37.9	18	45	5	0.502634	0.0299596	0.0774307
Q61581	Igfbp7	Insulin-like growth factor-binding protein 7	29	54	252	13	1.16296	0.0314645	0.0804338
P52430	Pon1	Serum paraoxonase/arylesterase 1	39.5	12	15	3	-1.2031	0.03181	0.0807484
Q922R8	Pdia6	Protein disulfide-isomerase A6	48.1	49	395	17	1.03277	0.032957	0.0830792
Q62059	Vcan	Versican core protein	366.6	2	96	5	1.1832	0.0354391	0.0881122
Q640N1	Aebp1	Adipocyte enhancer-binding protein 1	128.3	16	139	15	1.14673	0.0352395	0.0881122
P19324	Serpinh1	Serpin H1	46.5	48	192	15	0.877271	0.0359905	0.0888744
P50428	Arsa	Arylsulfatase A	53.7	12	49	3	0.597019	0.0364177	0.0893219
Q8BH97	Rcn3	Reticulocalbin-3	38	38	57	7	1.36632	0.0406982	0.0986414
P55302	Lrpap1	Alpha-2-macroglobulin receptor-associated protein	42.2	21	43	5	0.610661	0.0407609	0.0986414
Q9CYA0	Creld2	Cysteine-rich with EGF-like domain protein 2	38.2	16	15	5	0.999173	0.0429623	0.10328
P50114	S100b	Protein S100-B	10.7	40	38	2	1.00384	0.0433449	0.103514
O88207	Col5a1	Collagen alpha-1(V) chain	183.6	6	36	4	2.40943	0.0437188	0.103707
P45878	Fkbp2	Peptidyl-prolyl cis-trans isomerase FKBP2	15.3	63	140	9	0.531613	0.0439971	0.103707
B5X0G2	Mup17	Major urinary protein 17	20.6	73	272	3	-0.845407	0.045845	0.106678
P19221	F2	Prothrombin	70.2	43	191	22	-0.903568	0.0455812	0.106678
P97927	Lama4	Laminin subunit alpha-4	201.7	36	1145	53	0.615621	0.0467526	0.107424
P31428	Dpep1	Dipeptidase 1	45.7	38	96	11	-0.934894	0.0467575	0.107424
Q9EPX2	Papln	Papilin	138.8	10	49	9	0.933846	0.047499	0.108441
P12804	Fgl2	Fibroleukin	48.9	11	29	4	2.42391	0.0499731	0.112672
Q61703	Itih2	Inter-alpha-trypsin inhibitor heavy chain H2	105.9	24	183	13	-0.717217	0.0497154	0.112672
Q9QXT0	Cnpy2	Protein canopy homolog 2	20.8	51	230	10	0.560281	0.0507016	0.112724
Q99KC8	Vwa5a	von Willebrand factor A domain-containing protein 5A	87.1	36	400	22	-0.384023	0.0507016	0.112724
P11152	Lpl	Lipoprotein lipase	53.1	21	76	7	-0.835529	0.0509276	0.112724
Q61576	Fkbp10	Peptidyl-prolyl cis-trans isomerase FKBP10	64.7	9	20	4	2.32903	0.0539684	0.117924
P29533	Vcam1	Vascular cell adhesion protein 1	81.3	22	53	12	1.08201	0.0542852	0.117924
P21460	Cst3	Cystatin-C	15.5	55	189	8	0.78011	0.0545764	0.117924
P16045	Lgals1	Galectin-1	14.9	73	535	8	-0.412011	0.0545736	0.117924
Q08879	Fbln1	Fibulin-1	78	20	129	11	0.611017	0.0554848	0.119177
P06684	C5	Complement C5	188.8	28	215	32	-0.815035	0.0567967	0.121278
O08795	Prkcsh	Glucosidase 2 subunit beta	58.8	23	175	11	0.90861	0.0581403	0.123421
Q9Z1P8	Angptl4	Angiopoietin-related protein 4	45.5	7	33	2	2.23961	0.0594856	0.125425
P01642	Gm10881	Ig kappa chain V-V region L7 (Fragment)	12.6	23	18	2	-0.802163	0.0597757	0.125425
P82198	Tgfbi	Transforming growth factor-beta-induced protein ig-h3	74.6	40	255	20	0.905359	0.0635893	0.13266
O08807	Prdx4	Peroxiredoxin-4	31	51	137	10	1.07513	0.0653254	0.133972
Q3U962	Col5a2	Collagen alpha-2(V) chain	144.9	16	57	11	1.00167	0.065297	0.133972
Q8CFX1	H6pd	GDH/6PGL endoplasmic bifunctional protein	88.9	20	173	13	0.752328	0.0652877	0.133972
O88668	Creg1	Protein CREG1	24.4	13	24	2	0.424402	0.0661793	0.134961
Q9CQU0	Txndc12	Thioredoxin domain-containing protein 12	19	55	105	5	0.43698	0.0679142	0.137725
P51885	Lum	Lumican	38.2	37	526	13	0.775335	0.0724784	0.146165
Q9JKR6	Hyou1	Hypoxia up-regulated protein 1	111.1	12	28	8	0.899027	0.0755756	0.151166
P14211	Calr	Calreticulin	48	54	799	22	0.719078	0.0757913	0.151166
Q60715	P4ha1	Prolyl 4-hydroxylase subunit alpha-1	60.9	10	42	4	2.3242	0.0790085	0.156722
P50543	S100a11	Protein S100-A11	11.1	28	48	2	-1.01672	0.079669	0.157173
P49935	Ctsh	Pro-cathepsin H	37.1	15	38	3	-0.918727	0.0810188	0.158972
Q8BHN3	Ganab	Neutral alpha-glucosidase AB	106.8	53	335	33	0.748764	0.0856767	0.167208
Q91W90	Txndc5	Thioredoxin domain-containing protein 5	46.4	44	247	13	0.795227	0.0881036	0.171025
P14069	S100a6	Protein S100-A6	10	17	42	2	-0.499738	0.091689	0.177038
P25785	Timp2	Metalloproteinase inhibitor 2	24.3	34	29	5	2.03687	0.0926477	0.177942
Q9ESY9	Ifi30	Gamma-interferon-inducible lysosomal thiol reductase	27.8	21	28	4	1.00419	0.0961916	0.18092
P37889	Fbln2	Fibulin-2	131.7	12	104	11	0.929167	0.0952366	0.18092
P27773	Pdia3	Protein disulfide-isomerase A3	56.6	59	949	33	0.644148	0.0951941	0.18092
P09470	Ace	Angiotensin-converting enzyme	150.8	24	297	20	0.638903	0.0961431	0.18092
P11276	Fn1	Fibronectin	272.4	43	1249	66	1.04982	0.100674	0.188375
Q62356	Fstl1	Follistatin-related protein 1	34.5	25	108	7	1.36748	0.104148	0.191907
P02469	Lamb1	Laminin subunit beta-1	197	48	1541	69	0.554847	0.10389	0.191907
P04186	Cfb	Complement factor B	85	37	439	27	-0.643056	0.104078	0.191907
Q64449	Mrc2	C-type mannose receptor 2	167	6	36	5	0.567795	0.104949	0.192406
Q61292	Lamb2	Laminin subunit beta-2	196.5	35	778	46	0.560269	0.107179	0.195508
Q8CG16	C1ra	Complement C1r-A subcomponent	80	27	130	12	-0.65804	0.112806	0.20383
P97298	Serpinf1	Pigment epithelium-derived factor	46.2	46	190	14	-0.802861	0.112864	0.20383
Q9DBH5	Lman2	Vesicular integral-membrane protein VIP36	40.4	25	51	6	0.712822	0.114913	0.205486
Q99P87	Retn	Resistin	12.5	46	74	4	-1.00038	0.114537	0.205486
P11680	Cfp	Properdin	50.3	26	145	8	-0.598063	0.116353	0.20704
P97857	Adamts1	A disintegrin and metalloproteinase with thrombospondin motifs 1	105.7	5	28	3	1.95797	0.118569	0.209954
Q08761	Pros1	Vitamin K-dependent protein S	74.9	8	22	4	2.08243	0.119525	0.210619
Q6P5E4	Uggt1	UDP-glucose:glycoprotein glucosyltransferase 1	176.3	21	143	22	1.02534	0.122476	0.213744
Q9D1Q6	Erp44	Endoplasmic reticulum resident protein 44	46.8	39	136	9	0.904101	0.122332	0.213744
P35564	Canx	Calnexin	67.2	24	150	12	0.708878	0.124087	0.214719
Q61830	Mrc1	Macrophage mannose receptor 1	164.9	36	478	41	-0.460496	0.124217	0.214719
Q61207	Psap	Prosaposin	61.4	36	402	17	0.372857	0.124984	0.21502
Q64191	Aga	N(4)-(beta-N-acetylglucosaminyl)-L-asparaginase	37	22	85	4	0.48491	0.126755	0.217038
Q01149	Col1a2	Collagen alpha-2(I) chain	129.5	56	1090	44	0.80179	0.133498	0.227376
O89017	Lgmn	Legumain	49.3	14	31	4	0.77789	0.134046	0.227376
Q64314	Cd34	Hematopoietic progenitor cell antigen CD34	41	7	14	2	0.88423	0.137724	0.232529
Q9EPL2	Clstn1	Calsyntenin-1	108.8	3	9	3	0.635626	0.140496	0.236112
Q61554	Fbn1	Fibrillin-1	312.1	6	78	13	-0.941308	0.14239	0.238191
Q91ZX7	Lrp1	Prolow-density lipoprotein receptor-related protein 1	504.4	10	234	34	0.419034	0.144795	0.241103
Q8BP92	Rcn2	Reticulocalbin-2	37.2	37	53	9	0.802963	0.147162	0.243925
Q8BHC0	Lyve1	Lymphatic vessel endothelial hyaluronic acid receptor 1	34.6	16	91	4	1.07185	0.14916	0.245001
Q8BQ47	Cnpy4	Protein canopy homolog 4	28.1	18	20	3	0.592124	0.149022	0.245001
Q9CQ45	Nenf	Neudesin	18.9	26	24	3	0.462078	0.151521	0.247757
Q9Z0M5	Lipa	Lysosomal acid lipase/cholesteryl ester hydrolase	45.3	8	5	2	0.42118	0.1527	0.248566
P20029	Hspa5	Endoplasmic reticulum chaperone BiP	72.4	53	1209	38	0.4227	0.153785	0.249214
P01899	H2-D1	H-2 class I histocompatibility antigen, D-B alpha chain	40.8	41	306	8	0.503332	0.154749	0.249662
Q8R464	Cadm4	Cell adhesion molecule 4	42.7	28	39	7	0.211253	0.164255	0.263826
P10148	Ccl2	C-C motif chemokine 2	16.3	11	48	2	1.12399	0.167223	0.265074
P23780	Glb1	Beta-galactosidase	73.1	10	36	5	0.530076	0.166534	0.265074
Q9Z247	Fkbp9	Peptidyl-prolyl cis-trans isomerase FKBP9	63	10	7	4	0.52793	0.166135	0.265074
Q61508	Ecm1	Extracellular matrix protein 1	62.8	37	108	14	1.18906	0.170246	0.268693
Q6GU68	Islr	Immunoglobulin superfamily containing leucine-rich repeat protein	45.6	20	56	6	0.964769	0.173482	0.271012
Q9QWR8	Naga	Alpha-N-acetylgalactosaminidase	47.2	10	26	3	0.390282	0.174691	0.271012
Q61702	Itih1	Inter-alpha-trypsin inhibitor heavy chain H1	101	30	200	16	-0.429023	0.174702	0.271012
Q60994	Adipoq	Adiponectin	26.8	33	213	7	-0.559204	0.172744	0.271012
P01901	H2-K1	H-2 class I histocompatibility antigen, K-B alpha chain	41.3	35	170	3	0.731207	0.175752	0.27148
Q60648	Gm2a	Ganglioside GM2 activator	20.8	30	93	5	0.348828	0.184859	0.284338
P01751	Ighv1-72	Ig heavy chain V region B1-8/186-2	15.4	38	33	3	-0.768701	0.187278	0.286843
Q8BFR4	Gns	N-acetylglucosamine-6-sulfatase	61.1	12	47	6	0.341326	0.188681	0.287778
Q02105	C1qc	Complement C1q subcomponent subunit C	26	20	25	4	-0.662869	0.195275	0.296589
P16675	Ctsa	Lysosomal protective protein	53.8	29	154	10	0.35356	0.198743	0.300598
O70165	Fcn1	Ficolin-1	36.3	18	28	5	-0.746363	0.200354	0.301778
P06797	Ctsl	Cathepsin L1	37.5	38	152	9	0.740538	0.202094	0.303141
P11087	Col1a1	Collagen alpha-1(I) chain	137.9	59	1532	59	0.719439	0.205542	0.307045
P01027	C3	Complement C3	186.4	63	2693	91	-0.388755	0.206597	0.307356
P08122	Col4a2	Collagen alpha-2(IV) chain	167.2	15	158	15	0.59401	0.20871	0.309232
P07214	Sparc	SPARC	34.4	60	341	14	0.689289	0.212253	0.313202
P02468	Lamc1	Laminin subunit gamma-1	177.2	46	1596	61	0.403108	0.227805	0.33479
P08113	Hsp90b1	Endoplasmin	92.4	37	483	24	0.506002	0.235137	0.344172
Q8K2I4	Manba	Beta-mannosidase	100.8	6	36	4	0.334922	0.24135	0.351847
P14824	Anxa6	Annexin A6	75.8	9	8	4	-0.47434	0.247474	0.359332
O08573	Lgals9	Galectin-9	40	7	8	2	0.528363	0.256726	0.371281
Q64444	Ca4	Carbonic anhydrase 4	34.3	39	117	9	-0.459248	0.261245	0.376318
P09103	P4hb	Protein disulfide-isomerase	57	64	792	36	0.539267	0.264185	0.378362
P02463	Col4a1	Collagen alpha-1(IV) chain	160.6	11	173	11	0.479713	0.264749	0.378362
O70362	Gpld1	Phosphatidylinositol-glycan-specific phospholipase D	93.2	12	37	6	0.587152	0.26593	0.378559
Q9EP95	Retnla	Resistin-like alpha	11.9	15	39	2	1.47095	0.270526	0.379154
P01635	N/A	Ig kappa chain V-V region K2 (Fragment)	12.6	33	42	3	-0.47623	0.267975	0.379154
Q8BND5	Qsox1	Sulfhydryl oxidase 1	82.7	32	178	18	-0.513009	0.269281	0.379154
P13020	Gsn	Gelsolin	85.9	51	1210	32	-0.637846	0.26987	0.379154
Q01339	Apoh	Beta-2-glycoprotein 1	38.6	46	316	17	0.605475	0.284752	0.389269
P57759	Erp29	Endoplasmic reticulum resident protein 29	28.8	14	57	3	0.592604	0.285564	0.389269
P12023	App	Amyloid-beta A4 protein	86.7	8	62	6	0.588587	0.287784	0.389269
Q9ET22	Dpp7	Dipeptidyl peptidase 2	56.2	13	38	5	0.465261	0.285605	0.389269
P12265	Gusb	Beta-glucuronidase	74.1	29	123	13	0.380908	0.286701	0.389269
Q9Z0J0	Npc2	NPC intracellular cholesterol transporter 2	16.4	58	236	9	0.265485	0.288467	0.389269
P01029	C4b	Complement C4-B	192.8	42	658	49	-0.473621	0.286439	0.389269
Q8BH61	F13a1	Coagulation factor XIII A chain	83.2	57	819	32	-0.567402	0.281623	0.389269
Q7TQ62	Podn	Podocan	68.7	9	18	4	-0.57776	0.286615	0.389269
P97425	Ear2	Eosinophil cationic protein 2	17.6	46	79	4	-0.6104	0.285138	0.389269
P01633	Igk-V19-17	Ig kappa chain V19-17	16.4	12	26	2	-0.455552	0.297253	0.39964
P55065	Pltp	Phospholipid transfer protein	54.4	7	26	3	1.29521	0.299904	0.401716
Q9DC11	Plxdc2	Plexin domain-containing protein 2	59.6	18	96	7	0.365155	0.306312	0.408791
O54782	Man2b2	Epididymis-specific alpha-mannosidase	115.5	7	15	5	0.401445	0.315549	0.419576
P39039	Mbl1	Mannose-binding protein A	25.4	13	25	3	-0.530989	0.318883	0.422461
P30412	Ppic	Peptidyl-prolyl cis-trans isomerase C	22.8	43	101	6	0.471529	0.32128	0.424089
P10493	Nid1	Nidogen-1	136.5	51	1160	40	0.306786	0.3273	0.430471
P08003	Pdia4	Protein disulfide-isomerase A4	71.9	42	435	24	0.4245	0.329696	0.432056
Q9QZJ6	Mfap5	Microfibrillar-associated protein 5	18.5	16	25	3	0.556163	0.333197	0.435074
P06909	Cfh	Complement factor H	139	46	873	41	-0.351905	0.342911	0.446154
Q61398	Pcolce	Procollagen C-endopeptidase enhancer 1	50.1	31	173	13	0.638154	0.350222	0.454038
Q8VCC9	Spon1	Spondin-1	90.8	16	47	7	0.564527	0.359339	0.464199
Q9EQH2	Erap1	Endoplasmic reticulum aminopeptidase 1	106.5	17	93	13	0.314539	0.367057	0.470818
Q4ZJN1	C1qtnf9	Complement C1q and tumor necrosis factor-related protein 9	34.5	10	35	2	0.234219	0.365905	0.470818
Q8K3K7	Agpat2	1-acyl-sn-glycerol-3-phosphate acyltransferase beta	31	9	19	2	0.299597	0.369461	0.472234
Q80V42	Cpm	Carboxypeptidase M	50.5	5	5	2	0.255555	0.375443	0.478195
E9Q4Z2	Acacb	Acetyl-CoA carboxylase 2	275.6	30	631	36	0.226967	0.379227	0.481326
Q62009	Postn	Periostin	93.1	28	171	15	-0.327575	0.381995	0.48315
P15947	Klk1	Kallikrein-1	28.8	48	13	11	-0.549427	0.383838	0.483795
P48036	Anxa5	Annexin A5	35.7	38	31	10	0.386732	0.399096	0.499558
Q06890	Clu	Clusterin	51.6	39	243	15	0.376932	0.398117	0.499558
Q8VBT0	Tmx1	Thioredoxin-related transmembrane protein 1	31.4	9	31	2	-0.185233	0.404845	0.503283
Q8VCM7	Fgg	Fibrinogen gamma chain	49.4	63	513	20	-0.372136	0.404758	0.503283
Q9Z0L8	Ggh	Gamma-glutamyl hydrolase	35.4	17	12	4	0.414737	0.411728	0.510093
P14106	C1qb	Complement C1q subcomponent subunit B	26.7	14	40	3	-0.381195	0.413533	0.510587
Q8R2G4	Art3	Ecto-ADP-ribosyltransferase 3	42	52	384	15	-0.249217	0.420635	0.517595
Q60675	Lama2	Laminin subunit alpha-2	343.6	43	1909	99	0.27682	0.430061	0.526559
Q9DBL7	Coasy	Bifunctional coenzyme A synthase	62	15	43	5	-0.242097	0.430821	0.526559
Q02819	Nucb1	Nucleobindin-1	53.4	57	326	22	0.30609	0.448582	0.546206
O70325	Gpx4	Phospholipid hydroperoxide glutathione peroxidase	22.2	19	43	4	-0.200182	0.449905	0.546206
Q9QZZ6	Dpt	Dermatopontin	24	44	150	7	0.519871	0.461043	0.557862
P21180	C2	Complement C2	84.7	24	132	16	-0.558396	0.468675	0.565212
Q91WP6	Serpina3n	Serine protease inhibitor A3N	46.7	31	310	10	-0.328533	0.506097	0.606315
P00687	Amy1	Alpha-amylase 1	57.6	48	235	13	-0.380155	0.505508	0.606315
Q62426	Cstb	Cystatin-B	11	70	126	5	0.137898	0.509032	0.607824
P32261	Serpinc1	Antithrombin-III	52	56	534	23	-0.240424	0.51144	0.608698
P56565	S100a1	Protein S100-A1	10.5	45	105	7	0.360375	0.51668	0.612925
Q8R2Y2	Mcam	Cell surface glycoprotein MUC18	71.5	35	630	19	0.188478	0.544188	0.643453
P0CW02	Ly6c1	Lymphocyte antigen 6C1	14.2	29	71	3	0.343434	0.556894	0.65634
Q91V98	Cd248	Endosialin	81.8	9	36	4	-0.389292	0.561031	0.659075
O70370	Ctss	Cathepsin S	38.4	42	156	11	0.362892	0.57149	0.669196
Q07968	F13b	Coagulation factor XIII B chain	76.1	13	25	6	-0.361985	0.573813	0.669756
Q61646	Hp	Haptoglobin	38.7	68	689	22	0.267994	0.58231	0.677495
P29788	Vtn	Vitronectin	54.8	15	35	5	0.420956	0.585118	0.678587
P01887	B2m	Beta-2-microglobulin	13.8	35	78	3	0.247734	0.5937	0.684168
Q9ET66	Pi16	Peptidase inhibitor 16	52.6	16	29	3	0.246644	0.592942	0.684168
P10605	Ctsb	Cathepsin B	37.3	45	603	17	0.103906	0.596369	0.68507
P08121	Col3a1	Collagen alpha-1(III) chain	138.9	52	1570	51	0.276806	0.606014	0.693953
P00688	Amy2	Pancreatic alpha-amylase	57.3	75	235	19	0.453308	0.616985	0.702329
P11438	Lamp1	Lysosome-associated membrane glycoprotein 1	43.8	8	47	3	0.155748	0.620386	0.702329
Q07797	Lgals3bp	Galectin-3-binding protein	64.5	40	330	16	-0.219436	0.621068	0.702329
P97426	Ear1	Eosinophil cationic protein 1	17.3	45	98	4	-0.413818	0.618001	0.702329
E9PV24	Fga	Fibrinogen alpha chain	87.4	33	384	21	-0.198151	0.634524	0.71372
P03953	Cfd	Complement factor D	28	47	624	10	-0.292482	0.635073	0.71372
Q9QWK4	Cd5l	CD5 antigen-like	38.8	25	56	7	-0.249386	0.64001	0.717048
P28798	Grn	Granulins	63.4	45	300	15	-0.196731	0.644338	0.718985
Q8K0E8	Fgb	Fibrinogen beta chain	54.7	62	657	29	-0.207437	0.6457	0.718985
Q1ERP8	Cd300lg	CMRF35-like molecule 9	36.7	22	98	5	0.229881	0.65185	0.723613
P41317	Mbl2	Mannose-binding protein C	25.9	10	18	2	-0.156905	0.659599	0.729983
P46412	Gpx3	Glutathione peroxidase 3	25.4	45	182	7	0.22481	0.663583	0.73216
Q9Z1R3	Apom	Apolipoprotein M	21.3	12	23	2	-0.205974	0.67411	0.74152
O09159	Man2b1	Lysosomal alpha-mannosidase	114.6	13	55	9	0.209655	0.684048	0.750179
P48759	Ptx3	Pentraxin-related protein PTX3	41.8	46	125	14	-0.345814	0.68622	0.750295
P17047	Lamp2	Lysosome-associated membrane glycoprotein 2	45.7	11	35	4	0.127809	0.719561	0.784386
P09581	Csf1r	Macrophage colony-stimulating factor 1 receptor	109.1	9	40	7	-0.237887	0.727553	0.790723
O88968	Tcn2	Transcobalamin-2	47.6	18	31	5	0.182122	0.733487	0.794793
P08207	S100a10	Protein S100-A10	11.2	59	134	5	-0.132509	0.735857	0.794989
P07141	Csf1	Macrophage colony-stimulating factor 1	60.6	16	111	6	-0.151843	0.744208	0.801625
P08226	Apoe	Apolipoprotein E	35.8	49	300	14	0.214236	0.75982	0.816019
Q9CPT4	Mydgf	Myeloid-derived growth factor	18	52	102	6	-0.108528	0.76285	0.816857
P98086	C1qa	Complement C1q subcomponent subunit A	26	17	15	3	-0.128823	0.769959	0.822045
Q91WU0	Ces1f	Carboxylesterase 1F	61.6	54	413	19	0.116114	0.77437	0.82433
O88322	Nid2	Nidogen-2	153.8	43	506	34	0.110655	0.781646	0.829642
P33434	Mmp2	72 kDa type IV collagenase	74.1	36	153	16	-0.195066	0.785865	0.831688
P47880	Igfbp6	Insulin-like growth factor-binding protein 6	25.3	32	79	5	0.189691	0.792993	0.834367
O88393	Tgfbr3	Transforming growth factor beta receptor type 3	93.8	3	3	2	-0.109885	0.792983	0.834367
P16110	Lgals3	Galectin-3	27.5	33	136	7	-0.165991	0.796091	0.835205
P07356	Anxa2	Annexin A2	38.7	35	150	9	0.120723	0.803714	0.838357
P70663	Sparcl1	SPARC-like protein 1	72.2	32	129	14	0.090027	0.802791	0.838357
P01831	Thy1	Thy-1 membrane glycoprotein	18.1	25	27	3	-0.101602	0.817725	0.850528
Q99KN9	Clint1	Clathrin interactor 1	68.5	13	82	5	0.044464	0.825694	0.856362
Q9WVJ3	Cpq	Carboxypeptidase Q	51.8	27	190	9	-0.063253	0.840053	0.866907
Q2VLH6	Cd163	Scavenger receptor cysteine-rich type 1 protein M130	120.8	17	89	11	-0.125573	0.840637	0.866907
P10810	Cd14	Monocyte differentiation antigen CD14	39.2	36	157	10	0.0616946	0.855404	0.879636
P01898	H2-Q10	H-2 class I histocompatibility antigen, Q10 alpha chain	37.2	50	273	11	-0.0486491	0.860844	0.88273
Q8CG14	C1sa	Complement C1s-A subcomponent	76.8	26	176	7	0.114452	0.865441	0.884944
Q60854	Serpinb6	Serpin B6	42.6	51	410	17	0.0356875	0.9069	0.924353
Q9WV54	Asah1	Acid ceramidase	44.6	21	52	6	-0.0645443	0.909075	0.924353
Q8VCT4	Ces1d	Carboxylesterase 1D	61.7	61	994	25	0.0396107	0.913201	0.925956
P14483	H2-Ab1	H-2 class II histocompatibility antigen, A beta chain	30.1	34	49	6	-0.0247624	0.965007	0.975759
P97821	Ctsc	Dipeptidyl peptidase 1	52.3	27	144	9	-0.0155376	0.974524	0.982645
O08547	Sec22b	Vesicle-trafficking protein SEC22b	24.7	13	25	2	-0.00679508	0.983526	0.983526
Q9JJH1	Rnase4	Ribonuclease 4	17	29	79	4	-0.0108993	0.983484	0.983526
P97290	Serping1	Plasma protease C1 inhibitor	55.5	32	226	11	-0.0127431	0.979683	0.983526

## Sheet: BAT vs. ALL OTHERS
UNIPROT ACCESSION	GENE NAME	PROTEIN NAME	M.W. (kDa)	SEQUENCE COVERAGE (%)	# TOTAL PSMS	UNIQUE PEPTIDES	logFC (BAT vs. ALL OTHERS)	P.Value	adj.P.Val
P28654	Dcn	Decorin	39.8	38	107	11	-6.61367	1.35342e-20	5.27835e-18
Q9CZT5	Vasn	Vasorin	72.2	8	15	3	-6.64733	3.77491e-19	7.36107e-17
Q9DAU1	Cnpy3	Protein canopy homolog 3	30.5	11	25	2	-6.61397	8.37376e-19	1.08859e-16
P28862	Mmp3	Stromelysin-1	53.8	31	177	16	-6.71542	6.67095e-18	6.50417e-16
P12850	Cxcl1	Growth-regulated alpha protein	10.2	46	72	3	-5.08705	1.27994e-17	9.9835e-16
Q8BPB5	Efemp1	EGF-containing fibulin-like extracellular matrix protein 1	54.9	57	334	18	-4.82554	1.97535e-17	1.28398e-15
P47878	Igfbp3	Insulin-like growth factor-binding protein 3	31.7	15	19	3	-6.53983	3.12395e-17	1.74049e-15
Q62356	Fstl1	Follistatin-related protein 1	34.5	25	108	7	-5.94869	9.54687e-17	4.6541e-15
Q62059	Vcan	Versican core protein	366.6	2	96	5	-4.06152	1.33721e-16	5.79456e-15
Q62000	Ogn	Mimecan	34	45	368	12	-3.86445	2.14108e-15	8.3502e-14
P35441	Thbs1	Thrombospondin-1	129.6	33	466	28	-5.19284	2.53657e-15	8.99329e-14
P21845	Tpsb2	Tryptase beta-2	30.9	30	109	6	-4.61599	3.47663e-15	1.12991e-13
P12032	Timp1	Metalloproteinase inhibitor 1	22.6	33	21	4	-6.42099	5.41557e-15	1.6002e-13
P10148	Ccl2	C-C motif chemokine 2	16.3	11	48	2	-5.62652	5.74431e-15	1.6002e-13
Q9QZJ6	Mfap5	Microfibrillar-associated protein 5	18.5	16	25	3	-3.90953	7.1566e-15	1.86072e-13
Q64314	Cd34	Hematopoietic progenitor cell antigen CD34	41	7	14	2	-4.10647	1.20393e-14	2.8699e-13
P10889	Cxcl2	C-X-C motif chemokine 2	10.6	36	41	2	-4.85525	1.25098e-14	2.8699e-13
P37889	Fbln2	Fibulin-2	131.7	12	104	11	-3.84561	3.48911e-14	7.55973e-13
Q922R8	Pdia6	Protein disulfide-isomerase A6	48.1	49	395	17	-3.42809	3.81525e-14	7.83129e-13
Q61581	Igfbp7	Insulin-like growth factor-binding protein 7	29	54	252	13	-3.75573	5.91205e-14	1.15285e-12
P22777	Serpine1	Plasminogen activator inhibitor 1	45.1	46	231	16	-4.41309	7.62946e-14	1.4169e-12
Q61508	Ecm1	Extracellular matrix protein 1	62.8	37	108	14	-5.85155	1.07975e-13	1.91409e-12
P11276	Fn1	Fibronectin	272.4	43	1249	66	-4.35312	1.20516e-13	2.04352e-12
Q6P5E4	Uggt1	UDP-glucose:glycoprotein glucosyltransferase 1	176.3	21	143	22	-4.48657	1.79106e-13	2.91047e-12
Q8K4G1	Ltbp4	Latent-transforming growth factor beta-binding protein 4	178.5	29	339	30	-5.78838	2.30056e-13	3.58888e-12
Q6W5C0	Cxcl3	C-X-C motif chemokine 3	10.7	50	55	3	-4.26014	3.87838e-13	5.81757e-12
P57759	Erp29	Endoplasmic reticulum resident protein 29	28.8	14	57	3	-3.61113	5.60602e-13	8.09759e-12
Q8BH97	Rcn3	Reticulocalbin-3	38	38	57	7	-4.56889	6.17439e-13	8.60004e-12
P28653	Bgn	Biglycan	41.6	37	92	9	-5.44707	6.8297e-13	9.18476e-12
P06797	Ctsl	Cathepsin L1	37.5	38	152	9	-3.88404	8.79131e-13	1.14287e-11
Q925F2	Esam	Endothelial cell-selective adhesion molecule	41.8	10	33	3	-3.23757	1.5568e-12	1.95856e-11
Q9EPX2	Papln	Papilin	138.8	10	49	9	-3.21544	1.8379e-12	2.23995e-11
O89017	Lgmn	Legumain	49.3	14	31	4	-3.41999	1.94637e-12	2.30026e-11
Q9D1H9	Mfap4	Microfibril-associated glycoprotein 4	28.9	19	20	3	-6.14457	2.61469e-12	2.99921e-11
Q08761	Pros1	Vitamin K-dependent protein S	74.9	8	22	4	-6.2372	2.90885e-12	3.24129e-11
Q60715	P4ha1	Prolyl 4-hydroxylase subunit alpha-1	60.9	10	42	4	-6.20311	3.93114e-12	4.25874e-11
Q61398	Pcolce	Procollagen C-endopeptidase enhancer 1	50.1	31	173	13	-4.41682	4.57641e-12	4.82378e-11
P01901	H2-K1	H-2 class I histocompatibility antigen, K-B alpha chain	41.3	35	170	3	-3.60154	5.2016e-12	5.27635e-11
P19324	Serpinh1	Serpin H1	46.5	48	192	15	-2.81305	5.27635e-12	5.27635e-11
Q9QZZ6	Dpt	Dermatopontin	24	44	150	7	-4.53401	5.97386e-12	5.82451e-11
O08795	Prkcsh	Glucosidase 2 subunit beta	58.8	23	175	11	-3.17654	6.69516e-12	6.36857e-11
Q9D1Q6	Erp44	Endoplasmic reticulum resident protein 44	46.8	39	136	9	-3.865	6.91655e-12	6.42251e-11
Q8BHC0	Lyve1	Lymphatic vessel endothelial hyaluronic acid receptor 1	34.6	16	91	4	-4.83154	7.53221e-12	6.83154e-11
Q640N1	Aebp1	Adipocyte enhancer-binding protein 1	128.3	16	139	15	-3.60385	8.37851e-12	7.42641e-11
Q9EP95	Retnla	Resistin-like alpha	11.9	15	39	2	-6.0896	8.77059e-12	7.60118e-11
O08573	Lgals9	Galectin-9	40	7	8	2	-3.02615	1.09683e-11	9.29919e-11
Q6GU68	Islr	Immunoglobulin superfamily containing leucine-rich repeat protein	45.6	20	56	6	-4.56643	1.1214e-11	9.30526e-11
P08122	Col4a2	Collagen alpha-2(IV) chain	167.2	15	158	15	-3.09822	1.39819e-11	1.13336e-10
P21981	Tgm2	Protein-glutamine gamma-glutamyltransferase 2	77	25	107	12	-4.43376	1.42396e-11	1.13336e-10
P27773	Pdia3	Protein disulfide-isomerase A3	56.6	59	949	33	-2.53362	1.95423e-11	1.5243e-10
P08226	Apoe	Apolipoprotein E	35.8	49	300	14	-4.43166	2.53765e-11	1.92223e-10
Q9WVH9	Fbln5	Fibulin-5	50.2	30	212	10	-4.97564	2.56297e-11	1.92223e-10
P46412	Gpx3	Glutathione peroxidase 3	25.4	45	182	7	-3.26119	2.62034e-11	1.92818e-10
P01899	H2-D1	H-2 class I histocompatibility antigen, D-B alpha chain	40.8	41	306	8	-2.31508	3.35344e-11	2.42193e-10
Q01339	Apoh	Beta-2-glycoprotein 1	38.6	46	316	17	-3.69015	4.02929e-11	2.85714e-10
P07214	Sparc	SPARC	34.4	60	341	14	-3.52506	4.45781e-11	3.07598e-10
P08113	Hsp90b1	Endoplasmin	92.4	37	483	24	-2.76149	4.49567e-11	3.07598e-10
P39061	Col18a1	Collagen alpha-1(XVIII) chain	182.1	12	155	14	-2.99834	6.00323e-11	4.03665e-10
Q8CIZ8	Vwf	von Willebrand factor	309.1	6	65	12	-3.50631	6.87157e-11	4.54222e-10
Q91W90	Txndc5	Thioredoxin domain-containing protein 5	46.4	44	247	13	-3.0028	1.12844e-10	7.33485e-10
Q8BHN3	Ganab	Neutral alpha-glucosidase AB	106.8	53	335	33	-2.75724	1.62187e-10	1.03693e-09
P51885	Lum	Lumican	38.2	37	526	13	-2.77264	1.85004e-10	1.14966e-09
P01887	B2m	Beta-2-microglobulin	13.8	35	78	3	-2.87537	1.85714e-10	1.14966e-09
Q9DBH5	Lman2	Vesicular integral-membrane protein VIP36	40.4	25	51	6	-2.95194	2.15045e-10	1.31043e-09
O35206	Col15a1	Collagen alpha-1(XV) chain	140.4	17	489	18	-2.39412	2.26412e-10	1.35847e-09
P30412	Ppic	Peptidyl-prolyl cis-trans isomerase C	22.8	43	101	6	-2.95764	2.7636e-10	1.63304e-09
P21460	Cst3	Cystatin-C	15.5	55	189	8	-2.5756	4.3633e-10	2.53983e-09
O70362	Gpld1	Phosphatidylinositol-glycan-specific phospholipase D	93.2	12	37	6	-3.29264	5.83254e-10	3.34514e-09
P12023	App	Amyloid-beta A4 protein	86.7	8	62	6	-3.38214	7.32918e-10	4.09516e-09
P08905	Lyz2	Lysozyme C-2	16.7	63	90	4	-5.24388	7.35029e-10	4.09516e-09
Q01149	Col1a2	Collagen alpha-2(I) chain	129.5	56	1090	44	-3.27645	8.06945e-10	4.43251e-09
Q64449	Mrc2	C-type mannose receptor 2	167	6	36	5	-2.22158	1.22319e-09	6.62559e-09
P11087	Col1a1	Collagen alpha-1(I) chain	137.9	59	1532	59	-3.42784	1.35297e-09	7.22819e-09
Q9R0E2	Plod1	Procollagen-lysine,2-oxoglutarate 5-dioxygenase 1	83.5	10	37	5	-2.91795	1.5177e-09	7.99869e-09
P29788	Vtn	Vitronectin	54.8	15	35	5	-4.58362	1.76059e-09	9.15506e-09
Q06890	Clu	Clusterin	51.6	39	243	15	-2.71565	1.8152e-09	9.31486e-09
P08003	Pdia4	Protein disulfide-isomerase A4	71.9	42	435	24	-2.64666	1.9881e-09	1.00696e-08
Q02819	Nucb1	Nucleobindin-1	53.4	57	326	22	-2.40964	2.14757e-09	1.07379e-08
P02463	Col4a1	Collagen alpha-1(IV) chain	160.6	11	173	11	-2.62275	2.98857e-09	1.47537e-08
P82198	Tgfbi	Transforming growth factor-beta-induced protein ig-h3	74.6	40	255	20	-2.98181	4.20352e-09	2.04921e-08
P08121	Col3a1	Collagen alpha-1(III) chain	138.9	52	1570	51	-3.16051	4.33723e-09	2.0883e-08
Q8CFX1	H6pd	GDH/6PGL endoplasmic bifunctional protein	88.9	20	173	13	-2.47203	4.41429e-09	2.09948e-08
O08807	Prdx4	Peroxiredoxin-4	31	51	137	10	-3.51066	4.64355e-09	2.18191e-08
Q61292	Lamb2	Laminin subunit beta-2	196.5	35	778	46	-2.14791	4.91793e-09	2.28333e-08
P20060	Hexb	Beta-hexosaminidase subunit beta	61.1	17	50	6	-2.94334	5.88771e-09	2.67076e-08
P47880	Igfbp6	Insulin-like growth factor-binding protein 6	25.3	32	79	5	-4.21462	5.88937e-09	2.67076e-08
Q99KQ4	Nampt	Nicotinamide phosphoribosyltransferase	55.4	53	519	25	2.08498	5.91509e-09	3.03233e-08
Q61112	Sdf4	45 kDa calcium-binding protein	42	14	5	3	-2.49577	7.48961e-09	3.35741e-08
Q64695	Procr	Endothelial protein C receptor	27.2	12	47	2	-2.03057	7.97087e-09	3.53255e-08
O55026	Entpd2	Ectonucleoside triphosphate diphosphohydrolase 2	54.3	19	32	6	-3.42994	8.13245e-09	3.56366e-08
Q8CG14	C1sa	Complement C1s-A subcomponent	76.8	26	176	7	-3.90326	9.17375e-09	3.97529e-08
P14211	Calr	Calreticulin	48	54	799	22	-2.4231	1.25685e-08	5.3865e-08
P09470	Ace	Angiotensin-converting enzyme	150.8	24	297	20	-2.36891	1.56716e-08	6.6434e-08
O09164	Sod3	Extracellular superoxide dismutase [Cu-Zn]	27.4	53	289	9	-1.75809	1.79559e-08	7.52991e-08
O88968	Tcn2	Transcobalamin-2	47.6	18	31	5	-3.08095	1.96877e-08	8.16829e-08
P16110	Lgals3	Galectin-3	27.5	33	136	7	-3.67948	2.90764e-08	1.19366e-07
P10810	Cd14	Monocyte differentiation antigen CD14	39.2	36	157	10	-1.92927	3.13351e-08	1.27299e-07
Q60675	Lama2	Laminin subunit alpha-2	343.6	43	1909	99	-2.02855	3.59915e-08	1.44708e-07
O09159	Man2b1	Lysosomal alpha-mannosidase	114.6	13	55	9	-2.96645	4.08334e-08	1.625e-07
Q8VCC9	Spon1	Spondin-1	90.8	16	47	7	-3.49476	4.78687e-08	1.87474e-07
P97927	Lama4	Laminin subunit alpha-4	201.7	36	1145	53	-1.82738	4.82997e-08	1.87474e-07
P09103	P4hb	Protein disulfide-isomerase	57	64	792	36	-2.76769	4.85509e-08	1.87474e-07
Q91ZX7	Lrp1	Prolow-density lipoprotein receptor-related protein 1	504.4	10	234	34	-1.67226	5.59768e-08	2.14029e-07
P02469	Lamb1	Laminin subunit beta-1	197	48	1541	69	-1.97115	7.95051e-08	3.01039e-07
Q61646	Hp	Haptoglobin	38.7	68	689	22	-2.7665	8.08756e-08	3.03283e-07
Q8BP92	Rcn2	Reticulocalbin-2	37.2	37	53	9	-3.2209	8.3229e-08	3.09136e-07
Q9D154	Serpinb1a	Leukocyte elastase inhibitor A	42.5	52	306	16	-2.9745	1.01816e-07	3.73742e-07
P50608	Fmod	Fibromodulin	43	7	7	2	-3.07777	1.02539e-07	3.73742e-07
Q1ERP8	Cd300lg	CMRF35-like molecule 9	36.7	22	98	5	-2.86314	1.06209e-07	3.82737e-07
Q9DC11	Plxdc2	Plexin domain-containing protein 2	59.6	18	96	7	-2.01126	1.0697e-07	3.82737e-07
P02468	Lamc1	Laminin subunit gamma-1	177.2	46	1596	61	-1.89649	1.19326e-07	4.23066e-07
O35887	Calu	Calumenin	37	51	171	13	-2.04233	1.25043e-07	4.39341e-07
P08207	S100a10	Protein S100-A10	11.2	59	134	5	-2.15189	1.2839e-07	4.47073e-07
Q9ESY9	Ifi30	Gamma-interferon-inducible lysosomal thiol reductase	27.8	21	28	4	-3.43057	1.37229e-07	4.73624e-07
P07356	Anxa2	Annexin A2	38.7	35	150	9	-2.67193	1.43692e-07	4.91576e-07
P48759	Ptx3	Pentraxin-related protein PTX3	41.8	46	125	14	-4.66156	1.5046e-07	5.10256e-07
P10493	Nid1	Nidogen-1	136.5	51	1160	40	-1.75209	2.02708e-07	6.81519e-07
Q08879	Fbln1	Fibulin-1	78	20	129	11	-1.77468	2.16741e-07	7.22468e-07
Q3U962	Col5a2	Collagen alpha-2(V) chain	144.9	16	57	11	-3.11521	2.21577e-07	7.32332e-07
P17047	Lamp2	Lysosome-associated membrane glycoprotein 2	45.7	11	35	4	-1.97484	2.35886e-07	7.73073e-07
Q9QUR8	Sema7a	Semaphorin-7A	74.9	24	59	10	-2.3114	2.79266e-07	9.07614e-07
P20029	Hspa5	Endoplasmic reticulum chaperone BiP	72.4	53	1209	38	-1.62436	4.28917e-07	1.38246e-06
P03953	Cfd	Complement factor D	28	47	624	10	-3.37636	4.7643e-07	1.52301e-06
Q8R2Y2	Mcam	Cell surface glycoprotein MUC18	71.5	35	630	19	-1.69442	4.84384e-07	1.53585e-06
Q60854	Serpinb6	Serpin B6	42.6	51	410	17	-1.66159	5.65595e-07	1.77889e-06
Q04857	Col6a1	Collagen alpha-1(VI) chain	108.4	6	50	4	-2.24633	7.1085e-07	2.21785e-06
P21180	C2	Complement C2	84.7	24	132	16	-4.04192	7.68808e-07	2.37964e-06
Q9ET66	Pi16	Peptidase inhibitor 16	52.6	16	29	3	-2.42039	8.97921e-07	2.75739e-06
Q9JJH1	Rnase4	Ribonuclease 4	17	29	79	4	-2.73398	9.24007e-07	2.80623e-06
Q91WG0	Ces2c	Acylcarnitine hydrolase	62.4	8	9	2	-2.90236	9.28214e-07	2.80623e-06
Q8BQ47	Cnpy4	Protein canopy homolog 4	28.1	18	20	3	-2.21263	9.56967e-07	2.8709e-06
P11672	Lcn2	Neutrophil gelatinase-associated lipocalin	22.9	11	19	2	-2.57457	1.09738e-06	3.26701e-06
Q91V98	Cd248	Endosialin	81.8	9	36	4	-3.47711	1.11123e-06	3.28317e-06
Q2VLH6	Cd163	Scavenger receptor cysteine-rich type 1 protein M130	120.8	17	89	11	-3.30152	1.1263e-06	3.3027e-06
P09581	Csf1r	Macrophage colony-stimulating factor 1 receptor	109.1	9	40	7	-3.52998	1.31299e-06	3.82139e-06
P97290	Serping1	Plasma protease C1 inhibitor	55.5	32	226	11	-2.57532	1.32569e-06	3.82976e-06
Q9WUU7	Ctsz	Cathepsin Z	34	32	142	8	-1.71208	1.34153e-06	3.84704e-06
P98086	C1qa	Complement C1q subcomponent subunit A	26	17	15	3	-2.36921	1.47871e-06	4.20947e-06
Q99N28	Cadm3	Cell adhesion molecule 3	42.9	28	41	7	-3.33856	1.49752e-06	4.22377e-06
P11438	Lamp1	Lysosome-associated membrane glycoprotein 1	43.8	8	47	3	-1.67122	1.50539e-06	4.22377e-06
P97857	Adamts1	A disintegrin and metalloproteinase with thrombospondin motifs 1	105.7	5	28	3	-2.99238	1.58875e-06	4.4258e-06
P14106	C1qb	Complement C1q subcomponent subunit B	26.7	14	40	3	-2.45494	1.78475e-06	4.93653e-06
O88322	Nid2	Nidogen-2	153.8	43	506	34	-2.06804	1.83577e-06	5.0419e-06
P01029	C4b	Complement C4-B	192.8	42	658	49	-2.30839	1.89602e-06	5.17096e-06
Q07797	Lgals3bp	Galectin-3-binding protein	64.5	40	330	16	-2.30282	2.12829e-06	5.7502e-06
Q80X19	Col14a1	Collagen alpha-1(XIV) chain	192.9	36	379	39	-2.54185	2.1379e-06	5.7502e-06
P97821	Ctsc	Dipeptidyl peptidase 1	52.3	27	144	9	-2.52882	2.21185e-06	5.90836e-06
Q8K426	Retnlg	Resistin-like gamma	12.5	23	14	2	-2.60238	2.24175e-06	5.94751e-06
P16675	Ctsa	Lysosomal protective protein	53.8	29	154	10	-1.43684	2.34782e-06	6.18681e-06
P15379	Cd44	CD44 antigen	85.6	3	15	2	-2.32364	2.58098e-06	6.75558e-06
P28798	Grn	Granulins	63.4	45	300	15	-2.16887	3.10779e-06	8.08025e-06
P35564	Canx	Calnexin	67.2	24	150	12	-2.38644	3.30463e-06	8.53514e-06
Q3UQ28	Pxdn	Peroxidasin homolog	165	13	108	11	1.64229	4.98695e-06	1.27955e-05
Q8BH61	F13a1	Coagulation factor XIII A chain	83.2	57	819	32	-2.61287	6.31743e-06	1.61032e-05
P00687	Amy1	Alpha-amylase 1	57.6	48	235	13	-2.85378	6.37003e-06	1.61319e-05
P81117	Nucb2	Nucleobindin-2	50.3	19	26	7	-2.65619	7.03824e-06	1.77091e-05
P55302	Lrpap1	Alpha-2-macroglobulin receptor-associated protein	42.2	21	43	5	-1.53845	7.19667e-06	1.79917e-05
Q02788	Col6a2	Collagen alpha-2(VI) chain	110.3	6	35	4	-2.1101	7.42785e-06	1.84513e-05
P97426	Ear1	Eosinophil cationic protein 1	17.3	45	98	4	-4.09582	9.25992e-06	2.28568e-05
Q9Z0J0	Npc2	NPC intracellular cholesterol transporter 2	16.4	58	236	9	-1.24167	1.10848e-05	2.71891e-05
Q9WVJ3	Cpq	Carboxypeptidase Q	51.8	27	190	9	-1.52387	1.20714e-05	2.9424e-05
O55186	Cd59a	CD59A glycoprotein	13.6	21	77	2	1.19901	1.27687e-05	3.09304e-05
Q9EQH2	Erap1	Endoplasmic reticulum aminopeptidase 1	106.5	17	93	13	-1.69104	1.31046e-05	3.15482e-05
Q91WP6	Serpina3n	Serine protease inhibitor A3N	46.7	31	310	10	-2.36596	1.35681e-05	3.23913e-05
P12804	Fgl2	Fibroleukin	48.9	11	29	4	-2.80435	1.36209e-05	3.23913e-05
P01898	H2-Q10	H-2 class I histocompatibility antigen, Q10 alpha chain	37.2	50	273	11	-1.37586	1.50432e-05	3.55566e-05
P51910	Apod	Apolipoprotein D	21.5	14	5	2	-2.18289	1.59772e-05	3.75369e-05
O88393	Tgfbr3	Transforming growth factor beta receptor type 3	93.8	3	3	2	-1.98651	1.87274e-05	4.37346e-05
O54824	Il16	Pro-interleukin-16	141.3	2	6	2	-2.55036	1.90055e-05	4.41199e-05
P31725	S100a9	Protein S100-A9	13	23	44	2	-2.64098	1.99731e-05	4.60917e-05
Q8CIF4	Btd	Biotinidase	58.1	8	8	2	-1.3432	2.24165e-05	5.14261e-05
Q9CYA0	Creld2	Cysteine-rich with EGF-like domain protein 2	38.2	16	15	5	-2.47619	2.25506e-05	5.14311e-05
Q9ET22	Dpp7	Dipeptidyl peptidase 2	56.2	13	38	5	-2.13661	2.28341e-05	5.1775e-05
P13020	Gsn	Gelsolin	85.9	51	1210	32	-2.68654	2.9082e-05	6.55605e-05
Q9Z1R3	Apom	Apolipoprotein M	21.3	12	23	2	-2.36562	2.99916e-05	6.72226e-05
O70370	Ctss	Cathepsin S	38.4	42	156	11	-2.9843	3.13115e-05	6.978e-05
Q8K0E8	Fgb	Fibrinogen beta chain	54.7	62	657	29	-2.14806	3.39016e-05	7.5123e-05
P50114	S100b	Protein S100-B	10.7	40	38	2	2.35275	3.53806e-05	7.79573e-05
P32261	Serpinc1	Antithrombin-III	52	56	534	23	-1.6757	4.40888e-05	9.65991e-05
Q9WV54	Asah1	Acid ceramidase	44.6	21	52	6	-2.71475	4.4644e-05	9.72691e-05
E9PV24	Fga	Fibrinogen alpha chain	87.4	33	384	21	-1.96721	4.55341e-05	9.82097e-05
Q91WU0	Ces1f	Carboxylesterase 1F	61.6	54	413	19	-1.85547	4.55794e-05	9.82097e-05
P07141	Csf1	Macrophage colony-stimulating factor 1	60.6	16	111	6	-2.10426	5.09076e-05	0.000109088
P33434	Mmp2	72 kDa type IV collagenase	74.1	36	153	16	-3.27399	5.12251e-05	0.000109168
Q9Z0L8	Ggh	Gamma-glutamyl hydrolase	35.4	17	12	4	-2.30348	5.29079e-05	0.000112142
Q9QWK4	Cd5l	CD5 antigen-like	38.8	25	56	7	-2.63956	5.61505e-05	0.000118371
Q99P87	Retn	Resistin	12.5	46	74	4	-2.92146	6.24795e-05	0.000131005
Q9CXI5	Manf	Mesencephalic astrocyte-derived neurotrophic factor	20.4	44	110	9	-1.65794	7.22908e-05	0.000150767
P50228	Cxcl5	C-X-C motif chemokine 5	14.2	33	58	4	-2.59477	7.44066e-05	0.000154354
Q07968	F13b	Coagulation factor XIII B chain	76.1	13	25	6	-2.90901	8.16718e-05	0.000168529
O88207	Col5a1	Collagen alpha-1(V) chain	183.6	6	36	4	-2.49259	0.000102544	0.000210486
P97425	Ear2	Eosinophil cationic protein 2	17.6	46	79	4	-2.60245	0.000106249	0.000216948
Q8VCM7	Fgg	Fibrinogen gamma chain	49.4	63	513	20	-2.02148	0.000110995	0.000225458
P00688	Amy2	Pancreatic alpha-amylase	57.3	75	235	19	-4.02924	0.000131062	0.00026484
P14483	H2-Ab1	H-2 class II histocompatibility antigen, A beta chain	30.1	34	49	6	-2.44649	0.000149468	0.000300477
O35988	Sdc4	Syndecan-4	21.5	15	10	2	-1.43669	0.00015327	0.000306539
P55065	Pltp	Phospholipid transfer protein	54.4	7	26	3	-2.52601	0.000154551	0.000307524
Q64444	Ca4	Carbonic anhydrase 4	34.3	39	117	9	1.83127	0.000159081	0.000314932
P29533	Vcam1	Vascular cell adhesion protein 1	81.3	22	53	12	-2.45252	0.000164706	0.00032442
O54901	Cd200	OX-2 membrane glycoprotein	31.2	13	8	3	-1.95052	0.000167399	0.000328068
Q05186	Rcn1	Reticulocalbin-1	38.1	11	22	3	-1.37094	0.000182108	0.00035467
O54782	Man2b2	Epididymis-specific alpha-mannosidase	115.5	7	15	5	-1.74363	0.000182791	0.00035467
Q02105	C1qc	Complement C1q subcomponent subunit C	26	20	25	4	-2.31111	0.000192068	0.000370824
P70663	Sparcl1	SPARC-like protein 1	72.2	32	129	14	-1.53015	0.000210659	0.000404715
Q7TQ62	Podn	Podocan	68.7	9	18	4	-2.29985	0.000214268	0.00040963
P0CW02	Ly6c1	Lymphocyte antigen 6C1	14.2	29	71	3	2.45937	0.00021709	0.000412222
Q9DBL7	Coasy	Bifunctional coenzyme A synthase	62	15	43	5	1.32691	0.000217738	0.000412222
Q8VCC2	Ces1	Liver carboxylesterase 1	62.6	12	114	2	-1.90722	0.000237177	0.000446855
P12265	Gusb	Beta-glucuronidase	74.1	29	123	13	-1.56983	0.000246419	0.000462037
P97298	Serpinf1	Pigment epithelium-derived factor	46.2	46	190	14	-2.12697	0.00026471	0.000493956
Q8K482	Emilin2	EMILIN-2	117.2	7	16	5	-2.53021	0.000279256	0.000518618
P39039	Mbl1	Mannose-binding protein A	25.4	13	25	3	-2.28399	0.000284671	0.000526169
Q61576	Fkbp10	Peptidyl-prolyl cis-trans isomerase FKBP10	64.7	9	20	4	-2.2757	0.000287097	0.00052815
P01027	C3	Complement C3	186.4	63	2693	91	-1.26617	0.000321504	0.00058867
Q9WV85	Nme3	Nucleoside diphosphate kinase 3	19.1	47	65	6	-1.05631	0.000386128	0.000700596
Q60994	Adipoq	Adiponectin	26.8	33	213	7	-1.70675	0.000386226	0.000700596
Q8BND5	Qsox1	Sulfhydryl oxidase 1	82.7	32	178	18	-1.90733	0.000391932	0.000707654
O70165	Fcn1	Ficolin-1	36.3	18	28	5	-2.42285	0.000402401	0.000723209
P11680	Cfp	Properdin	50.3	26	145	8	-1.57975	0.000491389	0.00087909
Q8CG16	C1ra	Complement C1r-A subcomponent	80	27	130	12	-1.6704	0.000574149	0.00102246
P35330	Icam2	Intercellular adhesion molecule 2	31.4	18	47	5	-1.10452	0.000598384	0.00106077
Q9CQU0	Txndc12	Thioredoxin domain-containing protein 12	19	55	105	5	-0.9846	0.000645635	0.00113824
P41317	Mbl2	Mannose-binding protein C	25.9	10	18	2	-1.41879	0.000647919	0.00113824
P06909	Cfh	Complement factor H	139	46	873	41	-1.50051	0.000673291	0.0011775
Q05793	Hspg2	Basement membrane-specific heparan sulfate proteoglycan core protein	398	40	2146	94	-1.02779	0.000710189	0.00123649
Q8VCT4	Ces1d	Carboxylesterase 1D	61.7	61	994	25	-1.4028	0.000750396	0.00130069
P08505	Il6	Interleukin-6	24.4	22	54	3	-1.93088	0.00076114	0.00131347
Q60648	Gm2a	Ganglioside GM2 activator	20.8	30	93	5	-1.0819	0.000788101	0.00135401
P04186	Cfb	Complement factor B	85	37	439	27	-1.54098	0.00091127	0.00155875
Q8R2G4	Art3	Ecto-ADP-ribosyltransferase 3	42	52	384	15	-1.21486	0.00106933	0.00182113
Q61554	Fbn1	Fibrillin-1	312.1	6	78	13	-2.43327	0.00123855	0.00210015
P70389	Igfals	Insulin-like growth factor-binding protein complex acid labile subunit	66.9	14	24	6	-2.23195	0.00127508	0.00215272
Q62009	Postn	Periostin	93.1	28	171	15	-1.38341	0.00140755	0.00236615
Q00493	Cpe	Carboxypeptidase E	53.2	32	54	10	-2.36925	0.00188007	0.00314691
Q9Z247	Fkbp9	Peptidyl-prolyl cis-trans isomerase FKBP9	63	10	7	4	-1.46159	0.00189753	0.00316254
Q8R4Y4	Stab1	Stabilin-1	276.1	4	18	6	-1.70771	0.00213908	0.00354996
O89103	Cd93	Complement component C1q receptor	69.3	17	186	8	-0.70664	0.00216016	0.00356976
Q9JKR6	Hyou1	Hypoxia up-regulated protein 1	111.1	12	28	8	-1.90334	0.0025707	0.00423027
P01633	Igk-V19-17	Ig kappa chain V19-17	16.4	12	26	2	-1.58534	0.00287305	0.00470795
P11152	Lpl	Lipoprotein lipase	53.1	21	76	7	-1.55817	0.00297372	0.00485252
Q61702	Itih1	Inter-alpha-trypsin inhibitor heavy chain H1	101	30	200	16	-1.13929	0.0037412	0.00607944
Q01721	Gas1	Growth arrest-specific protein 1	35.7	20	79	3	-1.24854	0.00410605	0.00664465
Q7TPC1	Cdsn	Corneodesmosin	54.3	24	31	8	-2.24143	0.00429404	0.00692015
Q9ESP1	Sdf2l1	Stromal cell-derived factor 2-like protein 1	23.6	51	6	5	-1.41368	0.0043332	0.00695451
Q9CPT4	Mydgf	Myeloid-derived growth factor	18	52	102	6	-1.20505	0.00496818	0.00794094
Q80Z24	Negr1	Neuronal growth regulator 1	37.9	18	45	5	-0.848963	0.00506453	0.0080619
Q8R2Z5	Vwa1	von Willebrand factor A domain-containing protein 1	44.7	20	25	4	-1.66514	0.00551544	0.00874399
Q9QXT0	Cnpy2	Protein canopy homolog 2	20.8	51	230	10	-0.975074	0.00613638	0.00968902
Q61703	Itih2	Inter-alpha-trypsin inhibitor heavy chain H2	105.9	24	183	13	-1.22695	0.00648254	0.0101943
P52430	Pon1	Serum paraoxonase/arylesterase 1	39.5	12	15	3	-1.93409	0.00700866	0.0109774
O08999	Ltbp2	Latent-transforming growth factor beta-binding protein 2	195.7	2	8	3	-1.23951	0.00740195	0.011547
P06684	C5	Complement C5	188.8	28	215	32	-1.51423	0.0077167	0.0119901
P19221	F2	Prothrombin	70.2	43	191	22	-1.4904	0.00854661	0.0132269
P43025	Clec3b	Tetranectin	22.2	41	87	5	-1.73667	0.0100863	0.0155481
P14429	H2-Q7	H-2 class I histocompatibility antigen, Q7 alpha chain	37.9	29	128	3	-1.86937	0.010743	0.0164952
P49935	Ctsh	Pro-cathepsin H	37.1	15	38	3	-1.64779	0.010893	0.0166598
P13595	Ncam1	Neural cell adhesion molecule 1	119.4	31	227	23	-2.17997	0.0113551	0.0172987
Q08481	Pecam1	Platelet endothelial cell adhesion molecule	81.2	25	268	13	-0.833715	0.0120517	0.0182886
Q9CQ45	Nenf	Neudesin	18.9	26	24	3	-1.00479	0.012265	0.0185401
A2A8L5	Ptprf	Receptor-type tyrosine-protein phosphatase F	211.4	4	14	4	-1.09361	0.0127296	0.0191682
P56565	S100a1	Protein S100-A1	10.5	45	105	7	1.77982	0.0139386	0.0209079
P08071	Ltf	Lactotransferrin	77.8	35	93	18	-1.87308	0.0140459	0.0209881
Q8R464	Cadm4	Cell adhesion molecule 4	42.7	28	39	7	-0.453504	0.0150995	0.0224404
P48036	Anxa5	Annexin A5	35.7	38	31	10	-1.34993	0.0151329	0.0224404
Q8K2I4	Manba	Beta-mannosidase	100.8	6	36	4	-0.840868	0.0185761	0.0274419
Q9Z1P8	Angptl4	Angiopoietin-related protein 4	45.5	7	33	2	-1.01487	0.0187115	0.0275377
Q61830	Mrc1	Macrophage mannose receptor 1	164.9	36	478	41	-0.842345	0.0207811	0.0304685
O88792	F11r	Junctional adhesion molecule A	32.4	16	41	3	-1.6902	0.0217491	0.0317684
P11627	L1cam	Neural cell adhesion molecule L1	140.9	20	182	17	-1.60927	0.0218662	0.0318202
P18572	Bsg	Basigin	42.4	19	121	7	-0.884107	0.0251529	0.036467
P15947	Klk1	Kallikrein-1	28.8	48	13	11	1.77362	0.0255146	0.0368545
O35744	Chil3	Chitinase-like protein 3	44.4	58	76	17	-2.58855	0.026929	0.0387539
P01642	Gm10881	Ig kappa chain V-V region L7 (Fragment)	12.6	23	18	2	-1.22084	0.0270339	0.0387618
P20918	Plg	Plasminogen	90.7	65	838	42	-1.24739	0.0283392	0.0404846
P14069	S100a6	Protein S100-A6	10	17	42	2	-0.793101	0.030132	0.0428886
Q8BFR4	Gns	N-acetylglucosamine-6-sulfatase	61.1	12	47	6	-0.711782	0.0303305	0.0430142
O88668	Creg1	Protein CREG1	24.4	13	24	2	-0.618506	0.0334591	0.0472792
Q91X79	Cela1	Chymotrypsin-like elastase family member 1	28.9	47	45	8	-2.28684	0.0356872	0.0502456
Q8VCS0	Pglyrp2	N-acetylmuramoyl-L-alanine amidase	57.7	10	15	3	-1.09245	0.0381254	0.0534853
O35639	Anxa3	Annexin A3	36.4	49	24	15	-1.38838	0.0390889	0.0546404
Q07456	Ambp	Protein AMBP	39	23	65	6	-1.26177	0.041374	0.0576281
B5X0G2	Mup17	Major urinary protein 17	20.6	73	272	3	-1.15834	0.0434198	0.0602623
O08547	Sec22b	Vesicle-trafficking protein SEC22b	24.7	13	25	2	0.81882	0.0453187	0.0626747
Q9QWR8	Naga	Alpha-N-acetylgalactosaminidase	47.2	10	26	3	-0.722938	0.045829	0.0631566
Q61490	Alcam	CD166 antigen	65.1	16	14	6	-0.912227	0.0460511	0.0632392
P55284	Cdh5	Cadherin-5	87.8	21	133	13	-0.669204	0.0468582	0.0641217
Q00724	Rbp4	Retinol-binding protein 4	23.2	45	110	6	-1.04283	0.0475048	0.0647792
Q99M71	Epdr1	Mammalian ependymin-related protein 1	25.5	16	11	3	-1.01998	0.0509371	0.0692176
Q8VHY0	Cspg4	Chondroitin sulfate proteoglycan 4	252.2	38	1546	62	-0.58697	0.0512756	0.0694357
P70232	Chl1	Neural cell adhesion molecule L1-like protein	135	28	133	21	-1.6041	0.0571467	0.0771184
A6H584	Col6a5	Collagen alpha-5(VI) chain	289.4	1	2	2	-1.27997	0.0592093	0.0796263
Q9Z0M5	Lipa	Lysosomal acid lipase/cholesteryl ester hydrolase	45.3	8	5	2	-0.743982	0.0597916	0.080133
Q61207	Psap	Prosaposin	61.4	36	402	17	-0.570675	0.060697	0.0810679
P50428	Arsa	Arylsulfatase A	53.7	12	49	3	0.662107	0.0662455	0.0881766
P50428	Arsa	Arylsulfatase A	53.7	12	49	3	-0.814247	0.0673653	0.0893621
Q8K3K7	Agpat2	1-acyl-sn-glycerol-3-phosphate acyltransferase beta	31	9	19	2	-1.78577	0.0822562	0.108746
P16014	Chgb	Secretogranin-1	77.9	53	50	32	-0.789217	0.0880659	0.116033
Q00623	Apoa1	Apolipoprotein A-I	30.6	54	612	17	-1.08574	0.0991563	0.130205
P06728	Apoa4	Apolipoprotein A-IV	45	65	433	23	-0.4381	0.102399	0.134013
P16045	Lgals1	Galectin-1	14.9	73	535	8	-0.57237	0.113414	0.147932
Q9R069	Bcam	Basal cell adhesion molecule	67.6	47	525	20	-0.700204	0.115834	0.150584
P25785	Timp2	Metalloproteinase inhibitor 2	24.3	34	29	5	-0.938206	0.119212	0.154461
Q62426	Cstb	Cystatin-B	11	70	126	5	-0.40663	0.119945	0.154896
P50543	S100a11	Protein S100-A11	11.1	28	48	2	-1.12292	0.12345	0.158896
P11589	Mup2	Major urinary protein 2	20.7	74	264	5	-1.08418	0.124006	0.159087
E9Q4Z2	Acacb	Acetyl-CoA carboxylase 2	275.6	30	631	36	0.492828	0.125807	0.160868
Q8BJD1	Itih5	Inter-alpha-trypsin inhibitor heavy chain H5	106.7	14	31	10	-0.59137	0.128633	0.163943
A6X935	Itih4	Inter alpha-trypsin inhibitor, heavy chain 4	104.6	23	165	16	-0.530934	0.144103	0.183063
O88507	Cntfr	Ciliary neurotrophic factor receptor subunit alpha	40.8	21	43	5	-0.844689	0.145492	0.184226
Q99KN9	Clint1	Clathrin interactor 1	68.5	13	82	5	-0.375411	0.150945	0.190513
Q9WTR5	Cdh13	Cadherin-13	78.1	24	126	12	0.553867	0.152774	0.1922
Q61838	Pzp	Pregnancy zone protein	165.7	60	2306	65	-0.421258	0.157501	0.19751
P01751	Ighv1-72	Ig heavy chain V region B1-8/186-2	15.4	38	33	3	-1.19955	0.162137	0.202671
O35375	Nrp2	Neuropilin-2	104.6	12	39	6	-0.647435	0.169569	0.211284
P11859	Agt	Angiotensinogen	52	28	69	11	-1.3081	0.173547	0.215552
Q61001	Lama5	Laminin subunit alpha-5	403.8	2	35	5	-0.610623	0.178655	0.22108
Q61147	Cp	Ceruloplasmin	121.1	53	905	47	-0.672019	0.179132	0.22108
Q80V42	Cpm	Carboxypeptidase M	50.5	5	5	2	0.480265	0.182676	0.224744
O08800	Serpinb8	Serpin B8	42.1	9	5	3	-0.636141	0.199508	0.24468
Q9EPL2	Clstn1	Calsyntenin-1	108.8	3	9	3	-0.724715	0.201816	0.246734
P28665	Mug1	Murinoglobulin-1	165.2	52	1663	40	-0.652887	0.209751	0.255635
Q9ESB3	Hrg	Histidine-rich glycoprotein	59.1	22	163	12	-0.638388	0.211064	0.256433
Q61704	Itih3	Inter-alpha-trypsin inhibitor heavy chain H3	99.3	15	90	8	-1.22828	0.21487	0.260247
P01638	N/A	Ig kappa chain V-V region L6 (Fragment)	13	29	29	2	-0.586118	0.221507	0.267455
Q4ZJN1	C1qtnf9	Complement C1q and tumor necrosis factor-related protein 9	34.5	10	35	2	0.4015	0.226477	0.272611
P70274	Selenop	Selenoprotein P	42.7	13	52	4	-0.751678	0.255606	0.306727
P26262	Klkb1	Plasma kallikrein	71.3	43	199	18	-0.684958	0.262925	0.314542
Q9R118	Htra1	Serine protease HTRA1	51.2	9	21	3	-0.631016	0.282664	0.337122
P31428	Dpep1	Dipeptidase 1	45.7	38	96	11	0.621408	0.290831	0.345805
P97352	S100a13	Protein S100-A13	11.2	34	136	5	0.466649	0.305739	0.362426
P14824	Anxa6	Annexin A6	75.8	9	8	4	-0.559565	0.307664	0.363603
P49182	Serpind1	Heparin cofactor 2	54.5	13	52	6	-0.625343	0.321155	0.3784
P15116	Cdh2	Cadherin-2	99.7	9	19	4	-0.420006	0.349095	0.410082
Q9DBB9	Cpn2	Carboxypeptidase N subunit 2	60.4	23	83	9	-0.649113	0.356569	0.417603
P21614	Gc	Vitamin D-binding protein	53.6	62	691	27	-0.525618	0.362086	0.422795
P32507	Nectin2	Nectin-2	57.3	18	62	5	-0.481378	0.364838	0.423833
Q91ZW2	Pofut1	GDP-fucose protein O-fucosyltransferase 1	44.7	12	12	3	-0.424434	0.365148	0.423833
O55111	Dsg2	Desmoglein-2	122.3	11	20	8	0.40879	0.379692	0.439407
Q8R121	Serpina10	Protein Z-dependent protease inhibitor	51.8	15	33	5	-0.385625	0.385821	0.445178
P10605	Ctsb	Cathepsin B	37.3	45	603	17	-0.209349	0.395398	0.454882
P23780	Glb1	Beta-galactosidase	73.1	10	36	5	-0.388627	0.430052	0.493295
Q01279	Egfr	Epidermal growth factor receptor	134.8	19	214	18	-0.501248	0.447533	0.511842
P29699	Ahsg	Alpha-2-HS-glycoprotein	37.3	46	402	11	-0.497269	0.459134	0.522797
Q8BH35	C8b	Complement component C8 beta chain	66.2	28	181	14	-0.519744	0.459793	0.522797
P05208	Cela2a	Chymotrypsin-like elastase family member 2A	28.9	70	34	9	-0.679533	0.474147	0.537551
P28828	Ptprm	Receptor-type tyrosine-protein phosphatase mu	163.5	3	32	2	-0.218824	0.480081	0.5427
Q9QZF2	Gpc1	Glypican-1	61.3	22	30	8	0.581053	0.486008	0.547812
A2ASQ1	Agrn	Agrin	207.4	16	154	20	-0.391551	0.493678	0.554855
Q8VBT0	Tmx1	Thioredoxin-related transmembrane protein 1	31.4	9	31	2	0.18833	0.525566	0.587529
Q8VCG4	C8g	Complement component C8 gamma chain	22.5	50	66	7	-0.377026	0.525763	0.587529
Q99KC8	Vwa5a	von Willebrand factor A domain-containing protein 5A	87.1	36	400	22	-0.155361	0.535271	0.596445
A6H6E2	Mmrn2	Multimerin-2	105.1	12	39	9	-0.346337	0.542673	0.602969
Q9DBD0	Ica	Inhibitor of carbonic anhydrase	76.7	47	266	24	-0.335607	0.551923	0.611505
Q9D1N2	Gpihbp1	Glycosylphosphatidylinositol-anchored high density lipoprotein-binding protein 1	24.6	29	58	3	0.245936	0.566163	0.625506
Q60590	Orm1	Alpha-1-acid glycoprotein 1	23.9	32	112	7	-0.328226	0.580663	0.639399
P45878	Fkbp2	Peptidyl-prolyl cis-trans isomerase FKBP2	15.3	63	140	9	-0.191196	0.582017	0.639399
O08600	Endog	Endonuclease G, mitochondrial	32.2	29	14	5	-0.192482	0.6121	0.668808
O08677	Kng1	Kininogen-1	73.1	34	393	19	-0.319517	0.612216	0.668808
Q61247	Serpinf2	Alpha-2-antiplasmin	54.9	36	164	12	-0.300956	0.614015	0.668899
P97333	Nrp1	Neuropilin-1	102.9	32	175	16	-0.183248	0.621314	0.674966
Q8K182	C8a	Complement component C8 alpha chain	66	31	197	13	-0.325858	0.63494	0.687082
P18242	Ctsd	Cathepsin D	44.9	49	454	18	-0.126041	0.635991	0.687082
P07759	Serpina3k	Serine protease inhibitor A3K	46.9	40	1074	10	-0.262986	0.644054	0.693016
Q61730	Il1rap	Interleukin-1 receptor accessory protein	65.7	16	46	7	-0.278031	0.645038	0.693016
Q62165	Dag1	Dystroglycan	96.8	18	202	13	-0.146757	0.6566	0.7035
Q8K4Z3	Naxe	NAD(P)H-hydrate epimerase	31	30	199	6	0.135031	0.662817	0.708215
P01831	Thy1	Thy-1 membrane glycoprotein	18.1	25	27	3	-0.237482	0.665879	0.709543
Q00897	Serpina1d	Alpha-1-antitrypsin 1-4	46	54	1064	7	-0.218957	0.689986	0.733228
O89020	Afm	Afamin	69.3	32	220	15	-0.228498	0.751485	0.796411
Q64726	Azgp1	Zinc-alpha-2-glycoprotein	35.3	36	77	9	0.239037	0.773177	0.817179
Q06770	Serpina6	Corticosteroid-binding globulin	44.7	12	46	4	-0.267531	0.777821	0.819865
Q921I1	Tf	Serotransferrin	76.7	67	2425	58	-0.168491	0.790433	0.830913
P10923	Spp1	Osteopontin	32.4	27	36	5	-0.168898	0.798458	0.837093
Q03734	Serpina3m	Serine protease inhibitor A3M	47	31	526	4	-0.23481	0.803298	0.83991
P23953	Ces1c	Carboxylesterase 1C	61	44	553	18	0.13834	0.842558	0.878603
P07309	Ttr	Transthyretin	15.8	67	288	8	-0.105917	0.859744	0.894133
Q571E4	Galns	N-acetylgalactosamine-6-sulfatase	57.6	7	10	3	-0.0574028	0.880327	0.913105
Q00898	Serpina1e	Alpha-1-antitrypsin 1-5	45.9	43	1049	9	0.104639	0.882799	0.913241
Q80YC5	F12	Coagulation factor XII	65.7	18	25	6	-0.0745248	0.919091	0.947778
P22599	Serpina1b	Alpha-1-antitrypsin 1-2	45.9	54	1122	8	-0.0592934	0.922635	0.947778
Q9QXC1	Fetub	Fetuin-B	42.7	32	123	7	0.0729006	0.923476	0.947778
P07758	Serpina1a	Alpha-1-antitrypsin 1-1	46	56	1144	8	-0.0607444	0.927576	0.949487
P52795	Efnb1	Ephrin-B1	37.8	13	19	2	-0.0373556	0.94548	0.96528
Q91X72	Hpx	Hemopexin	51.3	55	1030	29	-0.0369754	0.954839	0.971543
O70325	Gpx4	Phospholipid hydroperoxide glutathione peroxidase	22.2	19	43	4	-0.0193572	0.956596	0.971543
P07724	Alb	Serum albumin	68.6	92	6336	86	0.0299503	0.960496	0.97297
P06683	C9	Complement component C9	62	25	69	11	0.0270328	0.965801	0.975809
Q9R098	Hgfac	Hepatocyte growth factor activator	70.5	5	22	3	0.0170433	0.973899	0.981448
Q64191	Aga	N(4)-(beta-N-acetylglucosaminyl)-L-asparaginase	37	22	85	4	-0.0121248	0.976979	0.982015
Q8VCI0	Plbd1	Phospholipase B-like 1	63	25	65	9	0.0116237	0.984832	0.987364
Q61129	Cfi	Complement factor I	67.2	27	106	10	0.00408443	0.995191	0.995191

## Sheet: SC vs. ALL OTHERS
UNIPROT ACCESSION	GENE NAME	PROTEIN NAME	M.W. (kDa)	SEQUENCE COVERAGE (%)	# TOTAL PSMS	UNIQUE PEPTIDES	logFC (SC vs. ALL OTHERS)	P.Value	adj.P.Val
P27931	Il1r2	Interleukin-1 receptor type 2	45.6	10	4	2	8.61963	4.01711e-29	1.57069e-26
P11589	Mup2	Major urinary protein 2	20.7	74	264	5	3.63241	1.53566e-10	3.00222e-08
B5X0G2	Mup17	Major urinary protein 17	20.6	73	272	3	2.68468	9.26786e-08	1.20791e-05
O08800	Serpinb8	Serpin B8	42.1	9	5	3	1.9626	1.5236e-05	0.00148932
A2ASQ1	Agrn	Agrin	207.4	16	154	20	-2.13024	5.18007e-05	0.00405082
P97352	S100a13	Protein S100-A13	11.2	34	136	5	-1.6776	8.73006e-05	0.00568909
Q61830	Mrc1	Macrophage mannose receptor 1	164.9	36	478	41	1.36061	0.000145505	0.00632139
Q8BH61	F13a1	Coagulation factor XIII A chain	83.2	57	819	32	2.31546	0.000134106	0.00632139
Q8R2Z5	Vwa1	von Willebrand factor A domain-containing protein 1	44.7	20	25	4	-2.2383	0.00011979	0.00632139
P01029	C4b	Complement C4-B	192.8	42	658	49	1.94822	0.000173992	0.0068031
P29699	Ahsg	Alpha-2-HS-glycoprotein	37.3	46	402	11	2.29302	0.000252038	0.00703907
Q03734	Serpina3m	Serine protease inhibitor A3M	47	31	526	4	3.19354	0.000243412	0.00703907
Q8K482	Emilin2	EMILIN-2	117.2	7	16	5	2.60228	0.000198861	0.00703907
Q9R098	Hgfac	Hepatocyte growth factor activator	70.5	5	22	3	1.799	0.000225731	0.00703907
Q4ZJN1	C1qtnf9	Complement C1q and tumor necrosis factor-related protein 9	34.5	10	35	2	-1.18199	0.000304374	0.00756611
Q61730	Il1rap	Interleukin-1 receptor accessory protein	65.7	16	46	7	2.03725	0.00030961	0.00756611
P43025	Clec3b	Tetranectin	22.2	41	87	5	2.31588	0.000429621	0.00988128
Q8K4Z3	Naxe	NAD(P)H-hydrate epimerase	31	30	199	6	-1.06353	0.000471621	0.0102447
P16110	Lgals3	Galectin-3	27.5	33	136	7	2.57997	0.000548803	0.0112938
P45878	Fkbp2	Peptidyl-prolyl cis-trans isomerase FKBP2	15.3	63	140	9	-1.14931	0.000695472	0.0113304
Q00623	Apoa1	Apolipoprotein A-I	30.6	54	612	17	2.13983	0.000681603	0.0113304
Q62165	Dag1	Dystroglycan	96.8	18	202	13	-1.10239	0.00064692	0.0113304
Q8R121	Serpina10	Protein Z-dependent protease inhibitor	51.8	15	33	5	1.45416	0.000657396	0.0113304
Q8R4Y4	Stab1	Stabilin-1	276.1	4	18	6	1.89546	0.00065267	0.0113304
Q01721	Gas1	Growth arrest-specific protein 1	35.7	20	79	3	-1.45773	0.000873779	0.0136659
O08677	Kng1	Kininogen-1	73.1	34	393	19	1.89238	0.00162368	0.0162494
O89020	Afm	Afamin	69.3	32	220	15	2.13141	0.00187013	0.0162494
P01831	Thy1	Thy-1 membrane glycoprotein	18.1	25	27	3	1.65515	0.00166052	0.0162494
P07724	Alb	Serum albumin	68.6	92	6336	86	1.82708	0.00149372	0.0162494
P07758	Serpina1a	Alpha-1-antitrypsin 1-1	46	56	1144	8	1.98185	0.00181314	0.0162494
P10923	Spp1	Osteopontin	32.4	27	36	5	-2.03828	0.00113189	0.0162494
P21614	Gc	Vitamin D-binding protein	53.6	62	691	27	1.75712	0.00146599	0.0162494
P22599	Serpina1b	Alpha-1-antitrypsin 1-2	45.9	54	1122	8	1.81874	0.00177398	0.0162494
P49935	Ctsh	Pro-cathepsin H	37.1	15	38	3	1.99782	0.00183669	0.0162494
P51910	Apod	Apolipoprotein D	21.5	14	5	2	1.69445	0.00179994	0.0162494
P97298	Serpinf1	Pigment epithelium-derived factor	46.2	46	190	14	1.95498	0.00113243	0.0162494
Q00898	Serpina1e	Alpha-1-antitrypsin 1-5	45.9	43	1049	9	2.10509	0.00178025	0.0162494
Q2VLH6	Cd163	Scavenger receptor cysteine-rich type 1 protein M130	120.8	17	89	11	2.36201	0.00144195	0.0162494
Q60590	Orm1	Alpha-1-acid glycoprotein 1	23.9	32	112	7	1.804	0.00145064	0.0162494
Q61704	Itih3	Inter-alpha-trypsin inhibitor heavy chain H3	99.3	15	90	8	2.97122	0.00162042	0.0162494
Q62009	Postn	Periostin	93.1	28	171	15	1.41398	0.00147779	0.0162494
Q91X72	Hpx	Hemopexin	51.3	55	1030	29	1.98218	0.00136687	0.0162494
Q921I1	Tf	Serotransferrin	76.7	67	2425	58	1.92684	0.00137085	0.0162494
Q9DBB9	Cpn2	Carboxypeptidase N subunit 2	60.4	23	83	9	2.16422	0.00121694	0.0162494
Q9ESB3	Hrg	Histidine-rich glycoprotein	59.1	22	163	12	1.55046	0.00171022	0.0162494
Q80YC5	F12	Coagulation factor XII	65.7	18	25	6	2.14948	0.00203878	0.0169609
Q91V98	Cd248	Endosialin	81.8	9	36	4	2.41555	0.00202946	0.0169609
P07759	Serpina3k	Serine protease inhibitor A3K	46.9	40	1074	10	1.67899	0.00208256	0.0169642
P11680	Cfp	Properdin	50.3	26	145	8	1.43968	0.00228206	0.0172458
P14106	C1qb	Complement C1q subcomponent subunit B	26.7	14	40	3	1.72871	0.00225555	0.0172458
P16045	Lgals1	Galectin-1	14.9	73	535	8	-1.10074	0.00229355	0.0172458
P18572	Bsg	Basigin	42.4	19	121	7	-1.21639	0.00219698	0.0172458
O08547	Sec22b	Vesicle-trafficking protein SEC22b	24.7	13	25	2	-1.23633	0.00248366	0.0176903
P23953	Ces1c	Carboxylesterase 1C	61	44	553	18	2.00518	0.00253365	0.0176903
Q61247	Serpinf2	Alpha-2-antiplasmin	54.9	36	164	12	1.73066	0.0024894	0.0176903
Q8CG16	C1ra	Complement C1r-A subcomponent	80	27	130	12	1.52436	0.00244087	0.0176903
P28665	Mug1	Murinoglobulin-1	165.2	52	1663	40	1.5178	0.00272352	0.0180491
P97425	Ear2	Eosinophil cationic protein 2	17.6	46	79	4	2.11189	0.00265787	0.0180491
Q00897	Serpina1d	Alpha-1-antitrypsin 1-4	46	54	1064	7	1.58504	0.0026881	0.0180491
P52795	Efnb1	Ephrin-B1	37.8	13	19	2	-1.56801	0.00283844	0.0184972
P01642	Gm10881	Ig kappa chain V-V region L7 (Fragment)	12.6	23	18	2	1.62726	0.00295336	0.0189305
P08121	Col3a1	Collagen alpha-1(III) chain	138.9	52	1570	51	1.87849	0.0030188	0.0190379
Q9DBD0	Ica	Inhibitor of carbonic anhydrase	76.7	47	266	24	1.6058	0.00314909	0.0195444
Q99KC8	Vwa5a	von Willebrand factor A domain-containing protein 5A	87.1	36	400	22	0.76428	0.00319999	0.0195499
Q01279	Egfr	Epidermal growth factor receptor	134.8	19	214	18	1.86228	0.00332207	0.0199836
P33434	Mmp2	72 kDa type IV collagenase	74.1	36	153	16	2.47655	0.00371098	0.0219847
P50114	S100b	Protein S100-B	10.7	40	38	2	-1.75562	0.00388161	0.0226524
P13020	Gsn	Gelsolin	85.9	51	1210	32	1.96391	0.00424303	0.0243974
P07309	Ttr	Transthyretin	15.8	67	288	8	1.63687	0.00462063	0.0258095
P26262	Klkb1	Plasma kallikrein	71.3	43	199	18	1.68314	0.00460401	0.0258095
P16014	Chgb	Secretogranin-1	77.9	53	50	32	1.2884	0.00505435	0.0266878
P32507	Nectin2	Nectin-2	57.3	18	62	5	-1.44726	0.00517896	0.0266878
Q06770	Serpina6	Corticosteroid-binding globulin	44.7	12	46	4	2.53668	0.00512908	0.0266878
Q60854	Serpinb6	Serpin B6	42.6	51	410	17	1.06742	0.00525566	0.0266878
Q61147	Cp	Ceruloplasmin	121.1	53	905	47	1.37471	0.00517992	0.0266878
Q61398	Pcolce	Procollagen C-endopeptidase enhancer 1	50.1	31	173	13	2.25608	0.00521887	0.0266878
Q61838	Pzp	Pregnancy zone protein	165.7	60	2306	65	-0.855341	0.00507244	0.0266878
P55065	Pltp	Phospholipid transfer protein	54.4	7	26	3	1.94497	0.00553137	0.0270346
P70389	Igfals	Insulin-like growth factor-binding protein complex acid labile subunit	66.9	14	24	6	1.97464	0.0054522	0.0270346
P98086	C1qa	Complement C1q subcomponent subunit A	26	17	15	3	1.52576	0.00548217	0.0270346
P52430	Pon1	Serum paraoxonase/arylesterase 1	39.5	12	15	3	1.99563	0.00568233	0.0274295
P70274	Selenop	Selenoprotein P	42.7	13	52	4	1.77144	0.00581919	0.0277476
P11087	Col1a1	Collagen alpha-1(I) chain	137.9	59	1532	59	1.86253	0.00600762	0.0282188
Q7TQ62	Podn	Podocan	68.7	9	18	4	1.78913	0.00606235	0.0282188
Q8VCC2	Ces1	Liver carboxylesterase 1	62.6	12	114	2	1.49559	0.00632252	0.0289327
Q9QXC1	Fetub	Fetuin-B	42.7	32	123	7	1.99083	0.0063637	0.0289327
A6H6E2	Mmrn2	Multimerin-2	105.1	12	39	9	-1.49816	0.0067483	0.0298
P48759	Ptx3	Pentraxin-related protein PTX3	41.8	46	125	14	2.72202	0.00678311	0.0298
Q02105	C1qc	Complement C1q subcomponent subunit C	26	20	25	4	1.7682	0.00672991	0.0298
P09581	Csf1r	Macrophage colony-stimulating factor 1 receptor	109.1	9	40	7	2.18667	0.00690515	0.029999
Q61129	Cfi	Complement factor I	67.2	27	106	10	1.75767	0.00720691	0.030966
P01633	Igk-V19-17	Ig kappa chain V19-17	16.4	12	26	2	1.46419	0.00738796	0.0310612
Q61001	Lama5	Laminin subunit alpha-5	403.8	2	35	5	-1.20693	0.0073547	0.0310612
P97821	Ctsc	Dipeptidyl peptidase 1	52.3	27	144	9	1.58692	0.00758249	0.0315399
Q07797	Lgals3bp	Galectin-3-binding protein	64.5	40	330	16	1.44181	0.00787578	0.032415
Q8K182	C8a	Complement component C8 alpha chain	66	31	197	13	1.75911	0.00807361	0.0328831
Q8VCG4	C8g	Complement component C8 gamma chain	22.5	50	66	7	1.52037	0.00857689	0.0345728
Q01149	Col1a2	Collagen alpha-2(I) chain	129.5	56	1090	44	1.66894	0.00993107	0.0389876
Q64726	Azgp1	Zinc-alpha-2-glycoprotein	35.3	36	77	9	2.06248	0.00997126	0.0389876
Q9QWK4	Cd5l	CD5 antigen-like	38.8	25	56	7	1.81053	0.00984736	0.0389876
Q9WTR5	Cdh13	Cadherin-13	78.1	24	126	12	-1.00042	0.0103458	0.0400517
P39039	Mbl1	Mannose-binding protein A	25.4	13	25	3	1.68794	0.0109065	0.04155
Q8VCS0	Pglyrp2	N-acetylmuramoyl-L-alanine amidase	57.7	10	15	3	1.3464	0.0109454	0.04155
P11627	L1cam	Neural cell adhesion molecule L1	140.9	20	182	17	-1.78258	0.0112344	0.042237
P14483	H2-Ab1	H-2 class II histocompatibility antigen, A beta chain	30.1	34	49	6	1.719	0.0120876	0.0442367
P20918	Plg	Plasminogen	90.7	65	838	42	1.43612	0.0120724	0.0442367
Q9JJH1	Rnase4	Ribonuclease 4	17	29	79	4	1.57605	0.0121057	0.0442367
O35639	Anxa3	Annexin A3	36.4	49	24	15	1.6789	0.0123838	0.0448341
O08573	Lgals9	Galectin-9	40	7	8	2	1.4109	0.0132594	0.0471638
Q07968	F13b	Coagulation factor XIII B chain	76.1	13	25	6	1.95118	0.0132686	0.0471638
P97290	Serping1	Plasma protease C1 inhibitor	55.5	32	226	11	1.47543	0.0138988	0.0485216
Q8CG14	C1sa	Complement C1s-A subcomponent	76.8	26	176	7	1.97523	0.0138481	0.0485216
Q9WV54	Asah1	Acid ceramidase	44.6	21	52	6	1.75839	0.0141092	0.0488204
P06683	C9	Complement component C9	62	25	69	11	1.50248	0.0145036	0.0497448
Q91ZW2	Pofut1	GDP-fucose protein O-fucosyltransferase 1	44.7	12	12	3	-1.13456	0.014656	0.0498304
Q8BH35	C8b	Complement component C8 beta chain	66.2	28	181	14	1.67024	0.0148976	0.0502151
Q61490	Alcam	CD166 antigen	65.1	16	14	6	-1.12585	0.0150643	0.0503432
P97426	Ear1	Eosinophil cationic protein 1	17.3	45	98	4	2.44086	0.015512	0.0513998
P07356	Anxa2	Annexin A2	38.7	35	150	9	1.41747	0.0158715	0.0517147
Q9QZZ6	Dpt	Dermatopontin	24	44	150	7	2.03165	0.0157494	0.0517147
Q61554	Fbn1	Fibrillin-1	312.1	6	78	13	1.87137	0.0166054	0.0536588
P06684	C5	Complement C5	188.8	28	215	32	1.38879	0.0169965	0.0544725
Q8VCM7	Fgg	Fibrinogen gamma chain	49.4	63	513	20	1.33984	0.0172831	0.0549406
P13595	Ncam1	Neural cell adhesion molecule 1	119.4	31	227	23	-2.06383	0.0176547	0.0552239
Q3U962	Col5a2	Collagen alpha-2(V) chain	144.9	16	57	11	1.63794	0.0176158	0.0552239
Q07456	Ambp	Protein AMBP	39	23	65	6	1.46638	0.0181678	0.0563777
P47880	Igfbp6	Insulin-like growth factor-binding protein 6	25.3	32	79	5	2.03186	0.0183173	0.0563942
P97333	Nrp1	Neuropilin-1	102.9	32	175	16	-0.874236	0.0192376	0.0584901
Q8K0E8	Fgb	Fibrinogen beta chain	54.7	62	657	29	1.32388	0.0192973	0.0584901
P21180	C2	Complement C2	84.7	24	132	16	2.15218	0.0195169	0.0587009
O88207	Col5a1	Collagen alpha-1(V) chain	183.6	6	36	4	1.59196	0.020586	0.0611932
P12032	Timp1	Metalloproteinase inhibitor 1	22.6	33	21	4	-1.22848	0.0206586	0.0611932
P19221	F2	Prothrombin	70.2	43	191	22	1.34171	0.0209208	0.0615039
A6X935	Itih4	Inter alpha-trypsin inhibitor, heavy chain 4	104.6	23	165	16	0.849171	0.022182	0.0639814
O70370	Ctss	Cathepsin S	38.4	42	156	11	1.77703	0.0223496	0.0639814
O88507	Cntfr	Ciliary neurotrophic factor receptor subunit alpha	40.8	21	43	5	-1.31712	0.0225817	0.0639814
P25785	Timp2	Metalloproteinase inhibitor 2	24.3	34	29	5	1.36909	0.022435	0.0639814
P28798	Grn	Granulins	63.4	45	300	15	1.19884	0.0222123	0.0639814
Q9WVJ3	Cpq	Carboxypeptidase Q	51.8	27	190	9	0.891151	0.0235378	0.0662106
E9Q4Z2	Acacb	Acetyl-CoA carboxylase 2	275.6	30	631	36	-0.744421	0.0256015	0.0696819
O09159	Man2b1	Lysosomal alpha-mannosidase	114.6	13	55	9	1.4187	0.025737	0.0696819
P50428	Arsa	Arylsulfatase A	53.7	12	49	3	-0.828514	0.0258411	0.0696819
O70165	Fcn1	Ficolin-1	36.3	18	28	5	1.61746	0.0254525	0.0696819
P01027	C3	Complement C3	186.4	63	2693	91	0.860272	0.0251397	0.0696819
Q91WP6	Serpina3n	Serine protease inhibitor A3N	46.7	31	310	10	1.34367	0.0252835	0.0696819
P03953	Cfd	Complement factor D	28	47	624	10	1.70034	0.0261492	0.0700297
P29788	Vtn	Vitronectin	54.8	15	35	5	2.04224	0.0265097	0.0705123
P04186	Cfb	Complement factor B	85	37	439	27	1.09181	0.0268972	0.070868
P14824	Anxa6	Annexin A6	75.8	9	8	4	1.20427	0.027006	0.070868
P08226	Apoe	Apolipoprotein E	35.8	49	300	14	1.85469	0.0274112	0.0714518
Q60715	P4ha1	Prolyl 4-hydroxylase subunit alpha-1	60.9	10	42	4	1.43672	0.0305049	0.0789895
Q8VCC9	Spon1	Spondin-1	90.8	16	47	7	1.61907	0.0309667	0.0796578
Q61576	Fkbp10	Peptidyl-prolyl cis-trans isomerase FKBP10	64.7	9	20	4	1.43735	0.0313942	0.0802297
O88792	F11r	Junctional adhesion molecule A	32.4	16	41	3	-1.6012	0.0317397	0.0805858
P09470	Ace	Angiotensin-converting enzyme	150.8	24	297	20	1.07963	0.0321385	0.0809381
P32261	Serpinc1	Antithrombin-III	52	56	534	23	0.971828	0.0322924	0.0809381
E9PV24	Fga	Fibrinogen alpha chain	87.4	33	384	21	1.11916	0.0347078	0.0858908
P49182	Serpind1	Heparin cofactor 2	54.5	13	52	6	1.31953	0.0345151	0.0858908
P17047	Lamp2	Lysosome-associated membrane glycoprotein 2	45.7	11	35	4	0.941641	0.0361335	0.0888567
P97857	Adamts1	A disintegrin and metalloproteinase with thrombospondin motifs 1	105.7	5	28	3	1.46551	0.0373891	0.0913695
O55111	Dsg2	Desmoglein-2	122.3	11	20	8	-0.963142	0.0381421	0.0926307
Q64314	Cd34	Hematopoietic progenitor cell antigen CD34	41	7	14	2	1.50705	0.0394867	0.0947196
Q9CZT5	Vasn	Vasorin	72.2	8	15	3	0.88021	0.0394369	0.0947196
P14069	S100a6	Protein S100-A6	10	17	42	2	0.781283	0.0406091	0.0968181
P00687	Amy1	Alpha-amylase 1	57.6	48	235	13	1.43411	0.0419718	0.0994604
P07141	Csf1	Macrophage colony-stimulating factor 1	60.6	16	111	6	1.15206	0.0430959	0.101509
P06909	Cfh	Complement factor H	139	46	873	41	0.950523	0.0449078	0.105143
Q99P87	Retn	Resistin	12.5	46	74	4	1.57377	0.0469184	0.109197
O54901	Cd200	OX-2 membrane glycoprotein	31.2	13	8	3	-1.11205	0.0476643	0.110277
P15116	Cdh2	Cadherin-2	99.7	9	19	4	-0.891067	0.0484879	0.110933
Q9Z1R3	Apom	Apolipoprotein M	21.3	12	23	2	1.23142	0.0485154	0.110933
Q7TPC1	Cdsn	Corneodesmosin	54.3	24	31	8	1.59674	0.0490639	0.111535
Q61702	Itih1	Inter-alpha-trypsin inhibitor heavy chain H1	101	30	200	16	0.814327	0.0512732	0.115883
P11859	Agt	Angiotensinogen	52	28	69	11	1.84208	0.0533432	0.119869
A6H584	Col6a5	Collagen alpha-5(VI) chain	289.4	1	2	2	-1.31614	0.0545886	0.121966
Q8BHC0	Lyve1	Lymphatic vessel endothelial hyaluronic acid receptor 1	34.6	16	91	4	1.74305	0.0555109	0.122626
Q9R118	Htra1	Serine protease HTRA1	51.2	9	21	3	1.1193	0.0552476	0.122626
P08505	Il6	Interleukin-6	24.4	22	54	3	-1.15703	0.0575817	0.125851
Q8BND5	Qsox1	Sulfhydryl oxidase 1	82.7	32	178	18	1.09706	0.0576147	0.125851
Q9ET66	Pi16	Peptidase inhibitor 16	52.6	16	29	3	1.07373	0.058491	0.127055
Q9EPL2	Clstn1	Calsyntenin-1	108.8	3	9	3	-1.07572	0.0590039	0.127461
Q8BH97	Rcn3	Reticulocalbin-3	38	38	57	7	1.58252	0.0600718	0.129055
P11276	Fn1	Fibronectin	272.4	43	1249	66	1.48284	0.0611127	0.129488
Q9QZF2	Gpc1	Glypican-1	61.3	22	30	8	-1.54251	0.0612669	0.129488
Q9R069	Bcam	Basal cell adhesion molecule	67.6	47	525	20	0.852251	0.0607035	0.129488
P14429	H2-Q7	H-2 class I histocompatibility antigen, Q7 alpha chain	37.9	29	128	3	1.40387	0.0621128	0.130571
O88393	Tgfbr3	Transforming growth factor beta receptor type 3	93.8	3	3	2	0.96399	0.0632687	0.132289
P28862	Mmp3	Stromelysin-1	53.8	31	177	16	2.11804	0.0647739	0.134716
Q61703	Itih2	Inter-alpha-trypsin inhibitor heavy chain H2	105.9	24	183	13	0.870104	0.0662784	0.137116
Q61508	Ecm1	Extracellular matrix protein 1	62.8	37	108	14	1.92617	0.0693027	0.142618
Q00724	Rbp4	Retinol-binding protein 4	23.2	45	110	6	0.969947	0.0715078	0.146385
Q00493	Cpe	Carboxypeptidase E	53.2	32	54	10	-1.42052	0.0752543	0.152458
Q9D154	Serpinb1a	Leukocyte elastase inhibitor A	42.5	52	306	16	1.17113	0.0751042	0.152458
O89017	Lgmn	Legumain	49.3	14	31	4	1.13833	0.0763735	0.153928
Q9CQ45	Nenf	Neudesin	18.9	26	24	3	-0.747424	0.076846	0.154086
Q8K426	Retnlg	Resistin-like gamma	12.5	23	14	2	1.09793	0.0795205	0.158635
P70232	Chl1	Neural cell adhesion molecule L1-like protein	135	28	133	21	-1.48639	0.0807523	0.160047
Q64449	Mrc2	C-type mannose receptor 2	167	6	36	5	0.80054	0.0810469	0.160047
A2A8L5	Ptprf	Receptor-type tyrosine-protein phosphatase F	211.4	4	14	4	-0.800836	0.0816209	0.160371
P56565	S100a1	Protein S100-A1	10.5	45	105	7	-1.28802	0.0834574	0.162347
Q64444	Ca4	Carbonic anhydrase 4	34.3	39	117	9	-0.918729	0.0831209	0.162347
Q9D1Q6	Erp44	Endoplasmic reticulum resident protein 44	46.8	39	136	9	1.25867	0.0862941	0.167035
P46412	Gpx3	Glutathione peroxidase 3	25.4	45	182	7	1.07895	0.0872933	0.167965
Q64191	Aga	N(4)-(beta-N-acetylglucosaminyl)-L-asparaginase	37	22	85	4	-0.726601	0.087634	0.167965
Q9ESY9	Ifi30	Gamma-interferon-inducible lysosomal thiol reductase	27.8	21	28	4	1.29688	0.0891325	0.169455
Q9QZJ6	Mfap5	Microfibrillar-associated protein 5	18.5	16	25	3	1.19146	0.0892781	0.169455
Q06890	Clu	Clusterin	51.6	39	243	15	0.943253	0.0919879	0.172092
Q1ERP8	Cd300lg	CMRF35-like molecule 9	36.7	22	98	5	1.07343	0.0914255	0.172092
Q6GU68	Islr	Immunoglobulin superfamily containing leucine-rich repeat protein	45.6	20	56	6	1.46665	0.0915552	0.172092
P01751	Ighv1-72	Ig heavy chain V region B1-8/186-2	15.4	38	33	3	1.4437	0.0924396	0.172114
P01887	B2m	Beta-2-microglobulin	13.8	35	78	3	0.950707	0.0969595	0.177987
P12265	Gusb	Beta-glucuronidase	74.1	29	123	13	0.78004	0.0965931	0.177987
Q640N1	Aebp1	Adipocyte enhancer-binding protein 1	128.3	16	139	15	1.14125	0.0969305	0.177987
O70362	Gpld1	Phosphatidylinositol-glycan-specific phospholipase D	93.2	12	37	6	1.09885	0.0977173	0.17854
Q08481	Pecam1	Platelet endothelial cell adhesion molecule	81.2	25	268	13	-0.587878	0.0985714	0.178614
Q62356	Fstl1	Follistatin-related protein 1	34.5	25	108	7	1.70815	0.0986718	0.178614
P07214	Sparc	SPARC	34.4	60	341	14	1.1286	0.0998206	0.179861
Q9DBL7	Coasy	Bifunctional coenzyme A synthase	62	15	43	5	-0.651201	0.102349	0.182733
Q9QUR8	Sema7a	Semaphorin-7A	74.9	24	59	10	-0.866564	0.101883	0.182733
P31428	Dpep1	Dipeptidase 1	45.7	38	96	11	0.953594	0.106807	0.189825
P18242	Ctsd	Cathepsin D	44.9	49	454	18	-0.453259	0.109774	0.194215
O54782	Man2b2	Epididymis-specific alpha-mannosidase	115.5	7	15	5	0.812779	0.111815	0.196935
P01638	N/A	Ig kappa chain V-V region L6 (Fragment)	13	29	29	2	0.765253	0.112682	0.197573
Q01339	Apoh	Beta-2-glycoprotein 1	38.6	46	316	17	1.12939	0.115369	0.20138
P08905	Lyz2	Lysozyme C-2	16.7	63	90	4	1.65258	0.116768	0.202917
P01901	H2-K1	H-2 class I histocompatibility antigen, K-B alpha chain	41.3	35	170	3	1.07124	0.117898	0.203076
P37889	Fbln2	Fibulin-2	131.7	12	104	11	1.09506	0.117475	0.203076
P11438	Lamp1	Lysosome-associated membrane glycoprotein 1	43.8	8	47	3	0.636355	0.119082	0.204215
Q6P5E4	Uggt1	UDP-glucose:glycoprotein glucosyltransferase 1	176.3	21	143	22	1.26103	0.126091	0.215291
P50608	Fmod	Fibromodulin	43	7	7	2	-1.03565	0.130092	0.221157
P57759	Erp29	Endoplasmic reticulum resident protein 29	28.8	14	57	3	1.0099	0.132702	0.223648
Q9DBH5	Lman2	Vesicular integral-membrane protein VIP36	40.4	25	51	6	0.888473	0.132416	0.223648
O89103	Cd93	Complement component C1q receptor	69.3	17	186	8	-0.39332	0.136444	0.228967
Q05793	Hspg2	Basement membrane-specific heparan sulfate proteoglycan core protein	398	40	2146	94	-0.502546	0.1383	0.230218
Q571E4	Galns	N-acetylgalactosamine-6-sulfatase	57.6	7	10	3	0.578706	0.138367	0.230218
P51885	Lum	Lumican	38.2	37	526	13	0.817503	0.140848	0.233354
P01898	H2-Q10	H-2 class I histocompatibility antigen, Q10 alpha chain	37.2	50	273	11	0.540688	0.141722	0.233811
P28828	Ptprm	Receptor-type tyrosine-protein phosphatase mu	163.5	3	32	2	-0.475356	0.142962	0.234865
O54824	Il16	Pro-interleukin-16	141.3	2	6	2	0.959038	0.150386	0.246029
Q62059	Vcan	Versican core protein	366.6	2	96	5	1.02635	0.151139	0.246231
P08003	Pdia4	Protein disulfide-isomerase A4	71.9	42	435	24	0.783204	0.154243	0.250245
P35330	Icam2	Intercellular adhesion molecule 2	31.4	18	47	5	-0.507429	0.15687	0.253454
Q80X19	Col14a1	Collagen alpha-1(XIV) chain	192.9	36	379	39	0.866208	0.159985	0.257425
Q8R2G4	Art3	Ecto-ADP-ribosyltransferase 3	42	52	384	15	0.569301	0.161242	0.258384
P10810	Cd14	Monocyte differentiation antigen CD14	39.2	36	157	10	0.592327	0.166112	0.264023
Q9QWR8	Naga	Alpha-N-acetylgalactosaminidase	47.2	10	26	3	0.529364	0.165705	0.264023
P09103	P4hb	Protein disulfide-isomerase	57	64	792	36	0.833468	0.170992	0.268505
P50543	S100a11	Protein S100-A11	11.1	28	48	2	1.01172	0.170122	0.268505
Q91W90	Txndc5	Thioredoxin domain-containing protein 5	46.4	44	247	13	0.81717	0.170927	0.268505
P48036	Anxa5	Annexin A5	35.7	38	31	10	0.787907	0.173736	0.271186
Q9EP95	Retnla	Resistin-like alpha	11.9	15	39	2	0.899912	0.174086	0.271186
P41317	Mbl2	Mannose-binding protein C	25.9	10	18	2	0.615786	0.175652	0.272539
P30412	Ppic	Peptidyl-prolyl cis-trans isomerase C	22.8	43	101	6	0.80247	0.177639	0.274533
P55284	Cdh5	Cadherin-5	87.8	21	133	13	-0.480361	0.179231	0.275902
P06797	Ctsl	Cathepsin L1	37.5	38	152	9	0.965563	0.184876	0.283476
P08113	Hsp90b1	Endoplasmin	92.4	37	483	24	0.712444	0.191136	0.29193
O08999	Ltbp2	Latent-transforming growth factor beta-binding protein 2	195.7	2	8	3	0.638115	0.193403	0.293175
Q9ET22	Dpp7	Dipeptidyl peptidase 2	56.2	13	38	5	0.737758	0.193451	0.293175
Q922R8	Pdia6	Protein disulfide-isomerase A6	48.1	49	395	17	0.814024	0.195643	0.295353
O08807	Prdx4	Peroxiredoxin-4	31	51	137	10	0.948718	0.196711	0.295823
Q04857	Col6a1	Collagen alpha-1(VI) chain	108.4	6	50	4	0.679168	0.199888	0.298633
Q9Z0L8	Ggh	Gamma-glutamyl hydrolase	35.4	17	12	4	0.810396	0.200107	0.298633
P05208	Cela2a	Chymotrypsin-like elastase family member 2A	28.9	70	34	9	-1.20481	0.203066	0.301897
Q61646	Hp	Haptoglobin	38.7	68	689	22	0.779448	0.205982	0.305072
P08207	S100a10	Protein S100-A10	11.2	59	134	5	0.617023	0.207287	0.305846
P12804	Fgl2	Fibroleukin	48.9	11	29	4	0.891685	0.217631	0.319901
P15947	Klk1	Kallikrein-1	28.8	48	13	11	-1.00505	0.21876	0.320356
P50228	Cxcl5	C-X-C motif chemokine 5	14.2	33	58	4	-0.883361	0.220358	0.321492
P01899	H2-D1	H-2 class I histocompatibility antigen, D-B alpha chain	40.8	41	306	8	0.55415	0.228345	0.330196
P08122	Col4a2	Collagen alpha-2(IV) chain	167.2	15	158	15	0.724316	0.228857	0.330196
Q60994	Adipoq	Adiponectin	26.8	33	213	7	0.634298	0.227886	0.330196
Q9EQH2	Erap1	Endoplasmic reticulum aminopeptidase 1	106.5	17	93	13	0.53291	0.231382	0.332612
Q9QXT0	Cnpy2	Protein canopy homolog 2	20.8	51	230	10	-0.45328	0.23903	0.342347
Q8VHY0	Cspg4	Chondroitin sulfate proteoglycan 4	252.2	38	1546	62	-0.36831	0.256224	0.365633
Q9Z1P8	Angptl4	Angiopoietin-related protein 4	45.5	7	33	2	0.513428	0.259315	0.368699
Q02788	Col6a2	Collagen alpha-2(VI) chain	110.3	6	35	4	0.600394	0.264501	0.374709
P19324	Serpinh1	Serpin H1	46.5	48	192	15	0.60075	0.269225	0.378659
P27773	Pdia3	Protein disulfide-isomerase A3	56.6	59	949	33	0.551845	0.268569	0.378659
Q08761	Pros1	Vitamin K-dependent protein S	74.9	8	22	4	0.713404	0.270989	0.379772
P02463	Col4a1	Collagen alpha-1(IV) chain	160.6	11	173	11	0.601569	0.275356	0.383146
P11152	Lpl	Lipoprotein lipase	53.1	21	76	7	0.611142	0.275181	0.383146
P12023	App	Amyloid-beta A4 protein	86.7	8	62	6	0.746581	0.279458	0.387476
O35988	Sdc4	Syndecan-4	21.5	15	10	2	-0.454748	0.284695	0.391957
Q02819	Nucb1	Nucleobindin-1	53.4	57	326	22	0.541797	0.284289	0.391957
P10605	Ctsb	Cathepsin B	37.3	45	603	17	-0.284068	0.290253	0.398206
Q80Z24	Negr1	Neuronal growth regulator 1	37.9	18	45	5	-0.351653	0.292382	0.399725
P55302	Lrpap1	Alpha-2-macroglobulin receptor-associated protein	42.2	21	43	5	-0.418187	0.29597	0.403221
Q8BHN3	Ganab	Neutral alpha-glucosidase AB	106.8	53	335	33	0.575316	0.300011	0.407307
P15379	Cd44	CD44 antigen	85.6	3	15	2	0.588266	0.303103	0.410081
Q8BPB5	Efemp1	EGF-containing fibulin-like extracellular matrix protein 1	54.9	57	334	18	0.856148	0.310572	0.418737
P81117	Nucb2	Nucleobindin-2	50.3	19	26	7	0.679367	0.312733	0.420202
Q8BQ47	Cnpy4	Protein canopy homolog 4	28.1	18	20	3	0.532121	0.315576	0.42257
P10148	Ccl2	C-C motif chemokine 2	16.3	11	48	2	1.00238	0.322748	0.430427
Q9WV85	Nme3	Nucleoside diphosphate kinase 3	19.1	47	65	6	-0.333422	0.323646	0.430427
P20029	Hspa5	Endoplasmic reticulum chaperone BiP	72.4	53	1209	38	0.374011	0.335721	0.444972
Q9WVH9	Fbln5	Fibulin-5	50.2	30	212	10	-0.918271	0.342189	0.452013
Q61581	Igfbp7	Insulin-like growth factor-binding protein 7	29	54	252	13	0.656297	0.343689	0.452466
O88968	Tcn2	Transcobalamin-2	47.6	18	31	5	0.626023	0.348428	0.457165
Q9Z247	Fkbp9	Peptidyl-prolyl cis-trans isomerase FKBP9	63	10	7	4	0.469513	0.355706	0.465154
P82198	Tgfbi	Transforming growth factor-beta-induced protein ig-h3	74.6	40	255	20	0.563403	0.370623	0.483046
Q91ZX7	Lrp1	Prolow-density lipoprotein receptor-related protein 1	504.4	10	234	34	0.337552	0.376622	0.489233
Q99KN9	Clint1	Clathrin interactor 1	68.5	13	82	5	0.251091	0.37839	0.489903
Q60648	Gm2a	Ganglioside GM2 activator	20.8	30	93	5	0.31217	0.386921	0.499294
P00688	Amy2	Pancreatic alpha-amylase	57.3	75	235	19	0.981472	0.394157	0.505297
P14211	Calr	Calreticulin	48	54	799	22	0.448955	0.392986	0.505297
P70663	Sparcl1	SPARC-like protein 1	72.2	32	129	14	0.38431	0.403863	0.516047
Q6W5C0	Cxcl3	C-X-C motif chemokine 3	10.7	50	55	3	-0.648045	0.416221	0.530106
Q9DC11	Plxdc2	Plexin domain-containing protein 2	59.6	18	96	7	0.372152	0.418383	0.531129
P12850	Cxcl1	Growth-regulated alpha protein	10.2	46	72	3	0.714534	0.421934	0.533904
P16675	Ctsa	Lysosomal protective protein	53.8	29	154	10	0.284866	0.433998	0.547397
Q62426	Cstb	Cystatin-B	11	70	126	5	0.216911	0.448311	0.563632
Q9DAU1	Cnpy3	Protein canopy homolog 3	30.5	11	25	2	-0.316763	0.451825	0.566229
O35375	Nrp2	Neuropilin-2	104.6	12	39	6	-0.35932	0.460562	0.575335
P35564	Canx	Calnexin	67.2	24	150	12	0.433573	0.464972	0.576356
P97927	Lama4	Laminin subunit alpha-4	201.7	36	1145	53	-0.301793	0.465802	0.576356
Q8BJD1	Itih5	Inter-alpha-trypsin inhibitor heavy chain H5	106.7	14	31	10	0.299253	0.463094	0.576356
P50428	Arsa	Arylsulfatase A	53.7	12	49	3	-0.332117	0.475481	0.586476
P02469	Lamb1	Laminin subunit beta-1	197	48	1541	69	-0.318184	0.478356	0.588168
Q9CQU0	Txndc12	Thioredoxin domain-containing protein 12	19	55	105	5	-0.231117	0.481026	0.589596
O08795	Prkcsh	Glucosidase 2 subunit beta	58.8	23	175	11	0.432155	0.48271	0.589812
Q8CIZ8	Vwf	von Willebrand factor	309.1	6	65	12	-0.480592	0.489678	0.596461
P28653	Bgn	Biglycan	41.6	37	92	9	-0.701283	0.492468	0.597997
O88668	Creg1	Protein CREG1	24.4	13	24	2	-0.215719	0.496964	0.599731
Q99M71	Epdr1	Mammalian ependymin-related protein 1	25.5	16	11	3	-0.369472	0.49685	0.599731
Q9D1N2	Gpihbp1	Glycosylphosphatidylinositol-anchored high density lipoprotein-binding protein 1	24.6	29	58	3	0.296622	0.501422	0.603249
P0CW02	Ly6c1	Lymphocyte antigen 6C1	14.2	29	71	3	-0.487273	0.509543	0.61114
Q62000	Ogn	Mimecan	34	45	368	12	0.43155	0.537097	0.642217
Q61292	Lamb2	Laminin subunit beta-2	196.5	35	778	46	0.283896	0.539026	0.642558
P29533	Vcam1	Vascular cell adhesion protein 1	81.3	22	53	12	0.435865	0.543091	0.645437
Q91WG0	Ces2c	Acylcarnitine hydrolase	62.4	8	9	2	0.416026	0.547401	0.648588
Q61207	Psap	Prosaposin	61.4	36	402	17	0.195341	0.552467	0.652612
O35206	Col15a1	Collagen alpha-1(XV) chain	140.4	17	489	18	0.288799	0.555163	0.653822
Q9EPX2	Papln	Papilin	138.8	10	49	9	0.354169	0.565153	0.663588
O09164	Sod3	Extracellular superoxide dismutase [Cu-Zn]	27.4	53	289	9	-0.217711	0.578985	0.677794
Q8K4G1	Ltbp4	Latent-transforming growth factor beta-binding protein 4	178.5	29	339	30	-0.574943	0.593155	0.692309
Q99N28	Cadm3	Cell adhesion molecule 3	42.9	28	41	7	0.40048	0.618651	0.719918
O08600	Endog	Endonuclease G, mitochondrial	32.2	29	14	5	-0.190612	0.628725	0.72947
O55026	Entpd2	Ectonucleoside triphosphate diphosphohydrolase 2	54.3	19	32	6	0.346379	0.636186	0.735943
O70325	Gpx4	Phospholipid hydroperoxide glutathione peroxidase	22.2	19	43	4	-0.171988	0.643037	0.739493
Q3UQ28	Pxdn	Peroxidasin homolog	165	13	108	11	0.195969	0.64271	0.739493
Q9D1H9	Mfap4	Microfibril-associated glycoprotein 4	28.9	19	20	3	0.282235	0.659743	0.75512
Q9Z0J0	Npc2	NPC intracellular cholesterol transporter 2	16.4	58	236	9	0.147622	0.660488	0.75512
Q8R2Y2	Mcam	Cell surface glycoprotein MUC18	71.5	35	630	19	0.166551	0.682502	0.775751
Q9ESP1	Sdf2l1	Stromal cell-derived factor 2-like protein 1	23.6	51	6	5	0.217904	0.681865	0.775751
Q8VCT4	Ces1d	Carboxylesterase 1D	61.7	61	994	25	-0.184358	0.688019	0.778906
Q9WUU7	Ctsz	Cathepsin Z	34	32	142	8	-0.168866	0.689262	0.778906
O35887	Calu	Calumenin	37	51	171	13	-0.179304	0.702674	0.791774
O55186	Cd59a	CD59A glycoprotein	13.6	21	77	2	0.118464	0.71757	0.797135
P21460	Cst3	Cystatin-C	15.5	55	189	8	0.191719	0.717625	0.797135
P22777	Serpine1	Plasminogen activator inhibitor 1	45.1	46	231	16	-0.300652	0.712926	0.797135
P31725	S100a9	Protein S100-A9	13	23	44	2	-0.256561	0.713954	0.797135
Q8BP92	Rcn2	Reticulocalbin-2	37.2	37	53	9	0.26874	0.709643	0.797135
P10889	Cxcl2	C-X-C motif chemokine 2	10.6	36	41	2	-0.29267	0.741161	0.818627
Q925F2	Esam	Endothelial cell-selective adhesion molecule	41.8	10	33	3	-0.204852	0.740995	0.818627
Q60675	Lama2	Laminin subunit alpha-2	343.6	43	1909	99	0.145639	0.748816	0.824752
Q8VCI0	Plbd1	Phospholipase B-like 1	63	25	65	9	-0.192581	0.755856	0.830167
O88322	Nid2	Nidogen-2	153.8	43	506	34	0.155474	0.760211	0.832612
Q80V42	Cpm	Carboxypeptidase M	50.5	5	5	2	-0.114763	0.767791	0.838566
Q91WU0	Ces1f	Carboxylesterase 1F	61.6	54	413	19	0.134353	0.794358	0.865164
Q9R0E2	Plod1	Procollagen-lysine,2-oxoglutarate 5-dioxygenase 1	83.5	10	37	5	0.153497	0.80102	0.869996
Q9JKR6	Hyou1	Hypoxia up-regulated protein 1	111.1	12	28	8	-0.158833	0.814243	0.881909
Q8K3K7	Agpat2	1-acyl-sn-glycerol-3-phosphate acyltransferase beta	31	9	19	2	-0.222302	0.832601	0.899301
Q9CXI5	Manf	Mesencephalic astrocyte-derived neurotrophic factor	20.4	44	110	9	-0.0954546	0.840042	0.904839
P08071	Ltf	Lactotransferrin	77.8	35	93	18	0.153276	0.847702	0.908086
P35441	Thbs1	Thrombospondin-1	129.6	33	466	28	0.18274	0.845428	0.908086
P39061	Col18a1	Collagen alpha-1(XVIII) chain	182.1	12	155	14	0.111846	0.851727	0.909905
P23780	Glb1	Beta-galactosidase	73.1	10	36	5	-0.0879487	0.861838	0.918197
Q9CPT4	Mydgf	Myeloid-derived growth factor	18	52	102	6	0.0768707	0.868216	0.92248
P02468	Lamc1	Laminin subunit gamma-1	177.2	46	1596	61	-0.0688893	0.875026	0.927196
P06728	Apoa4	Apolipoprotein A-IV	45	65	433	23	0.0400089	0.891683	0.942292
Q05186	Rcn1	Reticulocalbin-1	38.1	11	22	3	0.0523043	0.899195	0.942588
Q8R464	Cadm4	Cell adhesion molecule 4	42.7	28	39	7	-0.0282781	0.898995	0.942588
Q91X79	Cela1	Chymotrypsin-like elastase family member 1	28.9	47	45	8	-0.142723	0.898734	0.942588
P28654	Dcn	Decorin	39.8	38	107	11	0.125655	0.911368	0.946821
Q61112	Sdf4	45 kDa calcium-binding protein	42	14	5	3	0.061511	0.908664	0.946821
Q8CIF4	Btd	Biotinidase	58.1	8	8	2	-0.0435737	0.90627	0.946821
Q9CYA0	Creld2	Cysteine-rich with EGF-like domain protein 2	38.2	16	15	5	-0.0722416	0.91292	0.946821
Q64695	Procr	Endothelial protein C receptor	27.2	12	47	2	-0.0431955	0.922329	0.951532
Q8VBT0	Tmx1	Thioredoxin-related transmembrane protein 1	31.4	9	31	2	0.0313197	0.921201	0.951532
P21845	Tpsb2	Tryptase beta-2	30.9	30	109	6	0.0681591	0.935065	0.962132
Q08879	Fbln1	Fibulin-1	78	20	129	11	-0.0311677	0.940467	0.965152
P47878	Igfbp3	Insulin-like growth factor-binding protein 3	31.7	15	19	3	0.0336406	0.943658	0.965891
P10493	Nid1	Nidogen-1	136.5	51	1160	40	-0.0273285	0.947084	0.966867
Q8K2I4	Manba	Beta-mannosidase	100.8	6	36	4	0.0226267	0.953185	0.97056
P21981	Tgm2	Protein-glutamine gamma-glutamyltransferase 2	77	25	107	12	-0.0444722	0.958864	0.973807
P11672	Lcn2	Neutrophil gelatinase-associated lipocalin	22.9	11	19	2	-0.0250459	0.967769	0.975602
P20060	Hexb	Beta-hexosaminidase subunit beta	61.1	17	50	6	0.0279487	0.964516	0.975602
Q8CFX1	H6pd	GDH/6PGL endoplasmic bifunctional protein	88.9	20	173	13	-0.0211234	0.968117	0.975602
O35744	Chil3	Chitinase-like protein 3	44.4	58	76	17	0.0377161	0.975112	0.980125
Q9Z0M5	Lipa	Lysosomal acid lipase/cholesteryl ester hydrolase	45.3	8	5	2	0.0108073	0.979384	0.981896
Q8BFR4	Gns	N-acetylglucosamine-6-sulfatase	61.1	12	47	6	0.00117806	0.997356	0.997356

## Sheet: VI vs. ALL OTHERS
UNIPROT ACCESSION	GENE NAME	PROTEIN NAME	M.W. (kDa)	SEQUENCE COVERAGE (%)	# TOTAL PSMS	UNIQUE PEPTIDES	logFC (VI vs. ALL OTHERS)	P.Value	adj.P.Val
P11152	Lpl	Lipoprotein lipase	53.1	21	76	7	2.45098	3.67068e-07	0.000143157
Q8BJD1	Itih5	Inter-alpha-trypsin inhibitor heavy chain H5	106.7	14	31	10	1.72826	9.89352e-07	0.000192924
P06728	Apoa4	Apolipoprotein A-IV	45	65	433	23	1.13971	1.21212e-05	0.000851869
P11859	Agt	Angiotensinogen	52	28	69	11	3.78995	1.26706e-05	0.000851869
Q60994	Adipoq	Adiponectin	26.8	33	213	7	2.07902	9.92174e-06	0.000851869
Q99P87	Retn	Resistin	12.5	46	74	4	3.1483	1.31057e-05	0.000851869
P50114	S100b	Protein S100-B	10.7	40	38	2	-2.40298	2.94589e-05	0.00147161
Q00724	Rbp4	Retinol-binding protein 4	23.2	45	110	6	2.04682	3.39602e-05	0.00147161
Q9EP95	Retnla	Resistin-like alpha	11.9	15	39	2	2.49742	3.35933e-05	0.00147161
Q7TPC1	Cdsn	Corneodesmosin	54.3	24	31	8	3.07399	4.08253e-05	0.00159218
P08207	S100a10	Protein S100-A10	11.2	59	134	5	1.77338	7.6022e-05	0.00269533
P0CW02	Ly6c1	Lymphocyte antigen 6C1	14.2	29	71	3	-2.57733	0.000109465	0.00355761
Q61703	Itih2	Inter-alpha-trypsin inhibitor heavy chain H2	105.9	24	183	13	1.64784	0.000205981	0.00617944
O88322	Nid2	Nidogen-2	153.8	43	506	34	1.71339	0.00025614	0.00677559
Q9D1H9	Mfap4	Microfibril-associated glycoprotein 4	28.9	19	20	3	-2.15532	0.000262146	0.00677559
Q9WTR5	Cdh13	Cadherin-13	78.1	24	126	12	-1.36033	0.000277973	0.00677559
Q8VCT4	Ces1d	Carboxylesterase 1D	61.7	61	994	25	1.51586	0.000349987	0.00802912
A6H584	Col6a5	Collagen alpha-5(VI) chain	289.4	1	2	2	2.28868	0.000416696	0.00875569
O55111	Dsg2	Desmoglein-2	122.3	11	20	8	-1.56168	0.000426559	0.00875569
P70389	Igfals	Insulin-like growth factor-binding protein complex acid labile subunit	66.9	14	24	6	2.41487	0.000477836	0.0093178
O88968	Tcn2	Transcobalamin-2	47.6	18	31	5	2.12706	0.000655891	0.0121808
P04186	Cfb	Complement factor B	85	37	439	27	1.60668	0.000687981	0.012196
A6X935	Itih4	Inter alpha-trypsin inhibitor, heavy chain 4	104.6	23	165	16	1.20544	0.00073339	0.0124357
P70232	Chl1	Neural cell adhesion molecule L1-like protein	135	28	133	21	-2.71079	0.000805936	0.0128055
Q8R121	Serpina10	Protein Z-dependent protease inhibitor	51.8	15	33	5	1.4312	0.000820863	0.0128055
Q00623	Apoa1	Apolipoprotein A-I	30.6	54	612	17	2.10631	0.000855234	0.0128285
Q60675	Lama2	Laminin subunit alpha-2	343.6	43	1909	99	1.38464	0.00113947	0.016459
P21180	C2	Complement C2	84.7	24	132	16	2.89485	0.00119403	0.0166311
Q60590	Orm1	Alpha-1-acid glycoprotein 1	23.9	32	112	7	1.82591	0.00124515	0.0167451
P15116	Cdh2	Cadherin-2	99.7	9	19	4	-1.38768	0.0013967	0.0172485
P16014	Chgb	Secretogranin-1	77.9	53	50	32	1.44533	0.00141526	0.0172485
Q9D1N2	Gpihbp1	Glycosylphosphatidylinositol-anchored high density lipoprotein-binding protein 1	24.6	29	58	3	1.32502	0.00139856	0.0172485
P10493	Nid1	Nidogen-1	136.5	51	1160	40	1.2272	0.00148002	0.0174911
P19221	F2	Prothrombin	70.2	43	191	22	1.77511	0.00167193	0.019178
Q8BND5	Qsox1	Sulfhydryl oxidase 1	82.7	32	178	18	1.73369	0.0018244	0.0197644
Q91WU0	Ces1f	Carboxylesterase 1F	61.6	54	413	19	1.51211	0.00181656	0.0197644
O70165	Fcn1	Ficolin-1	36.3	18	28	5	2.14716	0.00232023	0.0198815
O89020	Afm	Afamin	69.3	32	220	15	2.09371	0.00231294	0.0198815
P00687	Amy1	Alpha-amylase 1	57.6	48	235	13	2.10395	0.00203437	0.0198815
P02469	Lamb1	Laminin subunit beta-1	197	48	1541	69	1.29061	0.00236473	0.0198815
Q00897	Serpina1d	Alpha-1-antitrypsin 1-4	46	54	1064	7	1.59549	0.00249794	0.0198815
Q06770	Serpina6	Corticosteroid-binding globulin	44.7	12	46	4	2.72856	0.00240571	0.0198815
Q8R2Y2	Mcam	Cell surface glycoprotein MUC18	71.5	35	630	19	1.18861	0.00192955	0.0198815
Q8VCI0	Plbd1	Phospholipase B-like 1	63	25	65	9	-1.80433	0.00198547	0.0198815
Q921I1	Tf	Serotransferrin	76.7	67	2425	58	1.85012	0.00224703	0.0198815
Q99M71	Epdr1	Mammalian ependymin-related protein 1	25.5	16	11	3	-1.57288	0.00221495	0.0198815
Q9CPT4	Mydgf	Myeloid-derived growth factor	18	52	102	6	1.32353	0.00246198	0.0198815
Q9DBB9	Cpn2	Carboxypeptidase N subunit 2	60.4	23	83	9	2.05461	0.00230422	0.0198815
Q9DBD0	Ica	Inhibitor of carbonic anhydrase	76.7	47	266	24	1.66158	0.0021517	0.0198815
P02468	Lamc1	Laminin subunit gamma-1	177.2	46	1596	61	1.23978	0.00272652	0.020563
P10810	Cd14	Monocyte differentiation antigen CD14	39.2	36	157	10	1.22589	0.00271664	0.020563
P70274	Selenop	Selenoprotein P	42.7	13	52	4	1.90692	0.00276133	0.020563
Q07456	Ambp	Protein AMBP	39	23	65	6	1.81302	0.00287271	0.020563
Q61147	Cp	Ceruloplasmin	121.1	53	905	47	1.45474	0.00289991	0.020563
Q8K482	Emilin2	EMILIN-2	117.2	7	16	5	2.14985	0.00287894	0.020563
P01027	C3	Complement C3	186.4	63	2693	91	1.10565	0.0032089	0.0210241
P03953	Cfd	Complement factor D	28	47	624	10	2.20249	0.00319733	0.0210241
P07309	Ttr	Transthyretin	15.8	67	288	8	1.70305	0.00307544	0.0210241
P07758	Serpina1a	Alpha-1-antitrypsin 1-1	46	56	1144	8	1.88637	0.00318475	0.0210241
Q61554	Fbn1	Fibrillin-1	312.1	6	78	13	2.256	0.00328839	0.0210241
Q8VCC2	Ces1	Liver carboxylesterase 1	62.6	12	114	2	1.60021	0.00324315	0.0210241
O08677	Kng1	Kininogen-1	73.1	34	393	19	1.76253	0.00363687	0.0219423
P46412	Gpx3	Glutathione peroxidase 3	25.4	45	182	7	1.77759	0.00353017	0.0219423
P52430	Pon1	Serum paraoxonase/arylesterase 1	39.5	12	15	3	2.09215	0.00357363	0.0219423
Q8VCS0	Pglyrp2	N-acetylmuramoyl-L-alanine amidase	57.7	10	15	3	1.51905	0.00365705	0.0219423
O88507	Cntfr	Ciliary neurotrophic factor receptor subunit alpha	40.8	21	43	5	-1.62345	0.00418473	0.024728
Q61730	Il1rap	Interleukin-1 receptor accessory protein	65.7	16	46	7	1.65048	0.00460403	0.0265698
Q80YC5	F12	Coagulation factor XII	65.7	18	25	6	1.99227	0.00463268	0.0265698
P28665	Mug1	Murinoglobulin-1	165.2	52	1663	40	1.43541	0.00485911	0.0274645
P20918	Plg	Plasminogen	90.7	65	838	42	1.58935	0.00503309	0.0280415
P22599	Serpina1b	Alpha-1-antitrypsin 1-2	45.9	54	1122	8	1.64909	0.00511201	0.0280653
Q8R2G4	Art3	Ecto-ADP-ribosyltransferase 3	42	52	384	15	1.09415	0.00518128	0.0280653
P23953	Ces1c	Carboxylesterase 1C	61	44	553	18	1.86635	0.0053391	0.0285239
Q8K182	C8a	Complement component C8 alpha chain	66	31	197	13	1.83788	0.00545156	0.0287312
P06684	C5	Complement C5	188.8	28	215	32	1.5925	0.00559362	0.0290868
P07724	Alb	Serum albumin	68.6	92	6336	86	1.60503	0.00603814	0.0309852
P50543	S100a11	Protein S100-A11	11.1	28	48	2	1.94129	0.00642453	0.0321227
Q91WP6	Serpina3n	Serine protease inhibitor A3N	46.7	31	310	10	1.61365	0.00638172	0.0321227
P07759	Serpina3k	Serine protease inhibitor A3K	46.9	40	1074	10	1.49724	0.00675957	0.03231
P13020	Gsn	Gelsolin	85.9	51	1210	32	1.87075	0.00675357	0.03231
P26262	Klkb1	Plasma kallikrein	71.3	43	199	18	1.61956	0.00663153	0.03231
Q02819	Nucb1	Nucleobindin-1	53.4	57	326	22	1.31688	0.00679339	0.03231
Q8BH35	C8b	Complement component C8 beta chain	66.2	28	181	14	1.83073	0.00714601	0.0335776
Q61702	Itih1	Inter-alpha-trypsin inhibitor heavy chain H1	101	30	200	16	1.09721	0.00726155	0.0337143
P10148	Ccl2	C-C motif chemokine 2	16.3	11	48	2	2.59903	0.00772228	0.0346171
P21614	Gc	Vitamin D-binding protein	53.6	62	691	27	1.50111	0.00764876	0.0346171
P49182	Serpind1	Heparin cofactor 2	54.5	13	52	6	1.63828	0.00762404	0.0346171
P01887	B2m	Beta-2-microglobulin	13.8	35	78	3	1.47874	0.0079974	0.0350448
Q02105	C1qc	Complement C1q subcomponent subunit C	26	20	25	4	1.73608	0.00792899	0.0350448
P08226	Apoe	Apolipoprotein E	35.8	49	300	14	2.19135	0.00830367	0.0359826
P52795	Efnb1	Ephrin-B1	37.8	13	19	2	-1.39935	0.00853414	0.0361773
P97298	Serpinf1	Pigment epithelium-derived factor	46.2	46	190	14	1.61714	0.0085009	0.0361773
Q61247	Serpinf2	Alpha-2-antiplasmin	54.9	36	164	12	1.52357	0.00866204	0.0363247
Q01279	Egfr	Epidermal growth factor receptor	134.8	19	214	18	1.67919	0.00884893	0.0367136
P29699	Ahsg	Alpha-2-HS-glycoprotein	37.3	46	402	11	1.70169	0.00913202	0.0372031
Q8CG16	C1ra	Complement C1r-A subcomponent	80	27	130	12	1.33051	0.00915768	0.0372031
P01898	H2-Q10	H-2 class I histocompatibility antigen, Q10 alpha chain	37.2	50	273	11	0.922738	0.00980555	0.0390221
P39039	Mbl1	Mannose-binding protein A	25.4	13	25	3	1.71283	0.00971481	0.0390221
P55065	Pltp	Phospholipid transfer protein	54.4	7	26	3	1.81513	0.0101503	0.039444
P97927	Lama4	Laminin subunit alpha-4	201.7	36	1145	53	1.02105	0.0102961	0.039444
Q64726	Azgp1	Zinc-alpha-2-glycoprotein	35.3	36	77	9	2.05473	0.0103161	0.039444
Q91X72	Hpx	Hemopexin	51.3	55	1030	29	1.62704	0.0102214	0.039444
P06909	Cfh	Complement factor H	139	46	873	41	1.18342	0.0112249	0.0402752
P11627	L1cam	Neural cell adhesion molecule L1	140.9	20	182	17	-1.79354	0.010731	0.0402752
P11680	Cfp	Properdin	50.3	26	145	8	1.21658	0.0113325	0.0402752
P28798	Grn	Granulins	63.4	45	300	15	1.32415	0.0109046	0.0402752
P32261	Serpinc1	Antithrombin-III	52	56	534	23	1.13664	0.0112879	0.0402752
P43025	Clec3b	Tetranectin	22.2	41	87	5	1.72842	0.0113597	0.0402752
P48759	Ptx3	Pentraxin-related protein PTX3	41.8	46	125	14	2.562	0.0113375	0.0402752
Q08761	Pros1	Vitamin K-dependent protein S	74.9	8	22	4	1.5898	0.0112417	0.0402752
Q61646	Hp	Haptoglobin	38.7	68	689	22	1.50467	0.0118931	0.0417864
P13595	Ncam1	Neural cell adhesion molecule 1	119.4	31	227	23	-2.17639	0.0120159	0.0418409
P97333	Nrp1	Neuropilin-1	102.9	32	175	16	-0.929564	0.0123056	0.0422686
Q9QZJ6	Mfap5	Microfibrillar-associated protein 5	18.5	16	25	3	1.71773	0.0123554	0.0422686
Q9QXC1	Fetub	Fetuin-B	42.7	32	123	7	1.82899	0.0129228	0.0438251
P32507	Nectin2	Nectin-2	57.3	18	62	5	-1.298	0.0130855	0.0439943
Q9R118	Htra1	Serine protease HTRA1	51.2	9	21	3	1.41808	0.0136823	0.0456077
P50428	Arsa	Arylsulfatase A	53.7	12	49	3	-0.908228	0.0138242	0.04569
Q8VCG4	C8g	Complement component C8 gamma chain	22.5	50	66	7	1.42739	0.0141427	0.04635
P14106	C1qb	Complement C1q subcomponent subunit B	26.7	14	40	3	1.41238	0.0145544	0.0470349
Q9Z1R3	Apom	Apolipoprotein M	21.3	12	23	2	1.50496	0.0145929	0.0470349
P41317	Mbl2	Mannose-binding protein C	25.9	10	18	2	1.07682	0.0150564	0.048131
Q9ESB3	Hrg	Histidine-rich glycoprotein	59.1	22	163	12	1.22676	0.015481	0.049086
P14069	S100a6	Protein S100-A6	10	17	42	2	0.911347	0.0157388	0.0491093
P57759	Erp29	Endoplasmic reticulum resident protein 29	28.8	14	57	3	1.58614	0.0157401	0.0491093
Q8VCM7	Fgg	Fibrinogen gamma chain	49.4	63	513	20	1.35149	0.0162764	0.0503792
P97352	S100a13	Protein S100-A13	11.2	34	136	5	-1.08654	0.0166273	0.0510601
O88393	Tgfbr3	Transforming growth factor beta receptor type 3	93.8	3	3	2	1.22031	0.0170901	0.0516679
P06683	C9	Complement component C9	62	25	69	11	1.46875	0.017088	0.0516679
P97426	Ear1	Eosinophil cationic protein 1	17.3	45	98	4	2.39963	0.0175627	0.0526881
Q8K4Z3	Naxe	NAD(P)H-hydrate epimerase	31	30	199	6	-0.748989	0.0179715	0.0535029
Q7TQ62	Podn	Podocan	68.7	9	18	4	1.55557	0.0184747	0.0545843
P12023	App	Amyloid-beta A4 protein	86.7	8	62	6	1.5761	0.018956	0.0555854
Q61112	Sdf4	45 kDa calcium-binding protein	42	14	5	3	1.20724	0.0197564	0.0575001
Q07797	Lgals3bp	Galectin-3-binding protein	64.5	40	330	16	1.256	0.022119	0.0638993
E9PV24	Fga	Fibrinogen alpha chain	87.4	33	384	21	1.20472	0.0223678	0.064143
A6H6E2	Mmrn2	Multimerin-2	105.1	12	39	9	-1.27766	0.0226584	0.0645022
P01831	Thy1	Thy-1 membrane glycoprotein	18.1	25	27	3	-1.23261	0.0229681	0.0649099
Q00898	Serpina1e	Alpha-1-antitrypsin 1-5	45.9	43	1049	9	1.56717	0.0239074	0.0670783
P30412	Ppic	Peptidyl-prolyl cis-trans isomerase C	22.8	43	101	6	1.30642	0.0251302	0.0700057
A2ASQ1	Agrn	Agrin	207.4	16	154	20	-1.26213	0.0253947	0.0702406
O35375	Nrp2	Neuropilin-2	104.6	12	39	6	-1.05061	0.0264552	0.0711554
P06797	Ctsl	Cathepsin L1	37.5	38	152	9	1.58551	0.0263629	0.0711554
Q8CFX1	H6pd	GDH/6PGL endoplasmic bifunctional protein	88.9	20	173	13	1.13896	0.0261183	0.0711554
Q9Z1P8	Angptl4	Angiopoietin-related protein 4	45.5	7	33	2	0.986916	0.0264157	0.0711554
P08122	Col4a2	Collagen alpha-2(IV) chain	167.2	15	158	15	1.30469	0.0267316	0.0714062
P01029	C4b	Complement C4-B	192.8	42	658	49	1.21268	0.0273258	0.0719901
P55302	Lrpap1	Alpha-2-macroglobulin receptor-associated protein	42.2	21	43	5	0.857449	0.028106	0.0719901
P70663	Sparcl1	SPARC-like protein 1	72.2	32	129	14	0.98379	0.02821	0.0719901
P97425	Ear2	Eosinophil cationic protein 2	17.6	46	79	4	1.58927	0.0276703	0.0719901
Q1ERP8	Cd300lg	CMRF35-like molecule 9	36.7	22	98	5	1.37593	0.0285248	0.0719901
Q80V42	Cpm	Carboxypeptidase M	50.5	5	5	2	-0.806236	0.0286114	0.0719901
Q9CQ45	Nenf	Neudesin	18.9	26	24	3	0.919859	0.0276421	0.0719901
Q9DC11	Plxdc2	Plexin domain-containing protein 2	59.6	18	96	7	0.981832	0.0283125	0.0719901
Q9QZF2	Gpc1	Glypican-1	61.3	22	30	8	-1.79901	0.0277528	0.0719901
Q91V98	Cd248	Endosialin	81.8	9	36	4	1.76229	0.0289337	0.0723343
Q61129	Cfi	Complement factor I	67.2	27	106	10	1.44479	0.0297249	0.0738389
P97857	Adamts1	A disintegrin and metalloproteinase with thrombospondin motifs 1	105.7	5	28	3	1.52333	0.0301638	0.0744551
P07141	Csf1	Macrophage colony-stimulating factor 1	60.6	16	111	6	1.22563	0.0308111	0.0755743
P09581	Csf1r	Macrophage colony-stimulating factor 1 receptor	109.1	9	40	7	1.77177	0.0314473	0.0766528
P02463	Col4a1	Collagen alpha-1(IV) chain	160.6	11	173	11	1.1577	0.0319288	0.0768656
Q8BP92	Rcn2	Reticulocalbin-2	37.2	37	53	9	1.50682	0.0317538	0.0768656
P08113	Hsp90b1	Endoplasmin	92.4	37	483	24	1.13824	0.0334893	0.0800997
Q8CG14	C1sa	Complement C1s-A subcomponent	76.8	26	176	7	1.72201	0.033683	0.0800997
P47880	Igfbp6	Insulin-like growth factor-binding protein 6	25.3	32	79	5	1.83883	0.0340455	0.0804712
Q8K0E8	Fgb	Fibrinogen beta chain	54.7	62	657	29	1.19757	0.0355396	0.0834966
Q02788	Col6a2	Collagen alpha-2(VI) chain	110.3	6	35	4	1.10237	0.0366239	0.0855289
Q01339	Apoh	Beta-2-glycoprotein 1	38.6	46	316	17	1.4709	0.0380993	0.0884448
P35441	Thbs1	Thrombospondin-1	129.6	33	466	28	1.88423	0.0390036	0.0900082
Q8BH61	F13a1	Coagulation factor XIII A chain	83.2	57	819	32	1.31874	0.0415222	0.0952568
P08003	Pdia4	Protein disulfide-isomerase A4	71.9	42	435	24	1.09936	0.0427319	0.0974588
Q07968	F13b	Coagulation factor XIII B chain	76.1	13	25	6	1.60945	0.0438749	0.0994837
Q91X79	Cela1	Chymotrypsin-like elastase family member 1	28.9	47	45	8	2.18229	0.0460842	0.103889
P01638	N/A	Ig kappa chain V-V region L6 (Fragment)	13	29	29	2	0.946425	0.0477371	0.106997
P00688	Amy2	Pancreatic alpha-amylase	57.3	75	235	19	2.23181	0.0481321	0.107266
P49935	Ctsh	Pro-cathepsin H	37.1	15	38	3	1.30368	0.0501186	0.10859
Q03734	Serpina3m	Serine protease inhibitor A3M	47	31	526	4	1.8172	0.0493194	0.10859
Q06890	Clu	Clusterin	51.6	39	243	15	1.09392	0.049206	0.10859
Q8VHY0	Cspg4	Chondroitin sulfate proteoglycan 4	252.2	38	1546	62	-0.625241	0.0497932	0.10859
Q9EPX2	Papln	Papilin	138.8	10	49	9	1.18035	0.0499734	0.10859
P29788	Vtn	Vitronectin	54.8	15	35	5	1.79519	0.0530278	0.114259
P98086	C1qa	Complement C1q subcomponent subunit A	26	17	15	3	1.07544	0.0564247	0.12091
P21460	Cst3	Cystatin-C	15.5	55	189	8	0.979688	0.058874	0.124787
Q61292	Lamb2	Laminin subunit beta-2	196.5	35	778	46	0.855529	0.0587693	0.124787
P01899	H2-D1	H-2 class I histocompatibility antigen, D-B alpha chain	40.8	41	306	8	0.854935	0.0595579	0.124904
Q61704	Itih3	Inter-alpha-trypsin inhibitor heavy chain H3	99.3	15	90	8	1.84822	0.0597415	0.124904
Q9R098	Hgfac	Hepatocyte growth factor activator	70.5	5	22	3	0.977024	0.0598897	0.124904
Q9WVJ3	Cpq	Carboxypeptidase Q	51.8	27	190	9	0.746578	0.0602207	0.124926
Q9Z0J0	Npc2	NPC intracellular cholesterol transporter 2	16.4	58	236	9	0.616172	0.0607813	0.125422
P11438	Lamp1	Lysosome-associated membrane glycoprotein 1	43.8	8	47	3	0.754517	0.0627081	0.128717
P01642	Gm10881	Ig kappa chain V-V region L7 (Fragment)	12.6	23	18	2	1.0485	0.0641634	0.131014
P97290	Serping1	Plasma protease C1 inhibitor	55.5	32	226	11	1.12283	0.0657221	0.132909
Q9JJH1	Rnase4	Ribonuclease 4	17	29	79	4	1.17755	0.0657731	0.132909
O08795	Prkcsh	Glucosidase 2 subunit beta	58.8	23	175	11	1.10889	0.06662	0.133876
Q9QZZ6	Dpt	Dermatopontin	24	44	150	7	1.56659	0.066938	0.133876
P08071	Ltf	Lactotransferrin	77.8	35	93	18	-1.42734	0.0678763	0.13506
O09159	Man2b1	Lysosomal alpha-mannosidase	114.6	13	55	9	1.17036	0.0687596	0.136123
P21981	Tgm2	Protein-glutamine gamma-glutamyltransferase 2	77	25	107	12	1.52587	0.0708831	0.139618
P01901	H2-K1	H-2 class I histocompatibility antigen, K-B alpha chain	41.3	35	170	3	1.21414	0.0751012	0.147183
P16110	Lgals3	Galectin-3	27.5	33	136	7	1.3983	0.0764058	0.14825
P17047	Lamp2	Lysosome-associated membrane glycoprotein 2	45.7	11	35	4	0.803143	0.0761293	0.14825
P07356	Anxa2	Annexin A2	38.7	35	150	9	1.03716	0.0830502	0.160345
O08999	Ltbp2	Latent-transforming growth factor beta-binding protein 2	195.7	2	8	3	0.840785	0.0838117	0.161018
P51910	Apod	Apolipoprotein D	21.5	14	5	2	0.97578	0.0849957	0.161198
Q08879	Fbln1	Fibulin-1	78	20	129	11	0.70602	0.0845016	0.161198
Q62356	Fstl1	Follistatin-related protein 1	34.5	25	108	7	1.77919	0.0851458	0.161198
O70362	Gpld1	Phosphatidylinositol-glycan-specific phospholipase D	93.2	12	37	6	1.13691	0.0863383	0.161884
Q61001	Lama5	Laminin subunit alpha-5	403.8	2	35	5	-0.793393	0.0862157	0.161884
P28828	Ptprm	Receptor-type tyrosine-protein phosphatase mu	163.5	3	32	2	-0.548823	0.0890908	0.166246
P07214	Sparc	SPARC	34.4	60	341	14	1.15574	0.091763	0.170417
Q61508	Ecm1	Extracellular matrix protein 1	62.8	37	108	14	1.78507	0.0935137	0.17203
Q6P5E4	Uggt1	UDP-glucose:glycoprotein glucosyltransferase 1	176.3	21	143	22	1.37992	0.0933048	0.17203
P01633	Igk-V19-17	Ig kappa chain V19-17	16.4	12	26	2	0.941145	0.0939755	0.172068
P27773	Pdia3	Protein disulfide-isomerase A3	56.6	59	949	33	0.822305	0.0958774	0.173953
Q9QWK4	Cd5l	CD5 antigen-like	38.8	25	56	7	1.19751	0.095897	0.173953
Q9CZT5	Vasn	Vasorin	72.2	8	15	3	0.710933	0.0993428	0.179369
Q9R069	Bcam	Basal cell adhesion molecule	67.6	47	525	20	0.749747	0.100625	0.180847
P12804	Fgl2	Fibroleukin	48.9	11	29	4	1.15843	0.106928	0.191293
P09103	P4hb	Protein disulfide-isomerase	57	64	792	36	0.963543	0.112072	0.199526
P97821	Ctsc	Dipeptidyl peptidase 1	52.3	27	144	9	0.969873	0.113065	0.199526
Q08481	Pecam1	Platelet endothelial cell adhesion molecule	81.2	25	268	13	-0.564374	0.112957	0.199526
Q9ET66	Pi16	Peptidase inhibitor 16	52.6	16	29	3	0.901697	0.114645	0.201404
Q8K3K7	Agpat2	1-acyl-sn-glycerol-3-phosphate acyltransferase beta	31	9	19	2	1.62543	0.116296	0.203388
O08600	Endog	Endonuclease G, mitochondrial	32.2	29	14	5	-0.606901	0.118368	0.205172
Q6GU68	Islr	Immunoglobulin superfamily containing leucine-rich repeat protein	45.6	20	56	6	1.36277	0.118078	0.205172
P37889	Fbln2	Fibulin-2	131.7	12	104	11	1.07805	0.123609	0.212367
Q04857	Col6a1	Collagen alpha-1(VI) chain	108.4	6	50	4	0.812696	0.123296	0.212367
Q91ZX7	Lrp1	Prolow-density lipoprotein receptor-related protein 1	504.4	10	234	34	0.580443	0.124306	0.212628
P56565	S100a1	Protein S100-A1	10.5	45	105	7	-1.14047	0.127132	0.216514
Q8BHN3	Ganab	Neutral alpha-glucosidase AB	106.8	53	335	33	0.834146	0.129938	0.22033
O70325	Gpx4	Phospholipid hydroperoxide glutathione peroxidase	22.2	19	43	4	0.551672	0.13165	0.222265
Q6W5C0	Cxcl3	C-X-C motif chemokine 3	10.7	50	55	3	1.18387	0.13368	0.224721
Q2VLH6	Cd163	Scavenger receptor cysteine-rich type 1 protein M130	120.8	17	89	11	1.16603	0.134687	0.225442
O35887	Calu	Calumenin	37	51	171	13	0.676991	0.144276	0.237439
P18242	Ctsd	Cathepsin D	44.9	49	454	18	-0.415099	0.143334	0.237439
Q61581	Igfbp7	Insulin-like growth factor-binding protein 7	29	54	252	13	1.00611	0.143542	0.237439
Q9WV54	Asah1	Acid ceramidase	44.6	21	52	6	1.07254	0.14429	0.237439
P12850	Cxcl1	Growth-regulated alpha protein	10.2	46	72	3	1.27054	0.149758	0.245402
P16675	Ctsa	Lysosomal protective protein	53.8	29	154	10	0.515561	0.152627	0.249057
O89017	Lgmn	Legumain	49.3	14	31	4	0.881347	0.173697	0.281087
P28654	Dcn	Decorin	39.8	38	107	11	1.52037	0.173188	0.281087
Q64314	Cd34	Hematopoietic progenitor cell antigen CD34	41	7	14	2	1.00701	0.175614	0.283014
P31725	S100a9	Protein S100-A9	13	23	44	2	-0.935531	0.176779	0.28372
P35330	Icam2	Intercellular adhesion molecule 2	31.4	18	47	5	-0.47909	0.181567	0.288558
Q60854	Serpinb6	Serpin B6	42.6	51	410	17	0.52993	0.181975	0.288558
Q9EQH2	Erap1	Endoplasmic reticulum aminopeptidase 1	106.5	17	93	13	0.591961	0.182608	0.288558
Q9QWR8	Naga	Alpha-N-acetylgalactosaminidase	47.2	10	26	3	-0.508935	0.182754	0.288558
Q9D1Q6	Erp44	Endoplasmic reticulum resident protein 44	46.8	39	136	9	0.979421	0.185476	0.291675
P01751	Ighv1-72	Ig heavy chain V region B1-8/186-2	15.4	38	33	3	1.13677	0.18853	0.291834
P50428	Arsa	Arylsulfatase A	53.7	12	49	3	0.607028	0.188569	0.291834
Q9CQU0	Txndc12	Thioredoxin domain-containing protein 12	19	55	105	5	0.429153	0.186613	0.291834
Q9DBH5	Lman2	Vesicular integral-membrane protein VIP36	40.4	25	51	6	0.78039	0.187877	0.291834
P14211	Calr	Calreticulin	48	54	799	22	0.679808	0.193092	0.297652
P33434	Mmp2	72 kDa type IV collagenase	74.1	36	153	16	1.14941	0.197126	0.301487
Q8BPB5	Efemp1	EGF-containing fibulin-like extracellular matrix protein 1	54.9	57	334	18	1.08661	0.196482	0.301487
O35988	Sdc4	Syndecan-4	21.5	15	10	2	-0.540949	0.20155	0.30705
O35206	Col15a1	Collagen alpha-1(XV) chain	140.4	17	489	18	0.618713	0.202428	0.307187
P20029	Hspa5	Endoplasmic reticulum chaperone BiP	72.4	53	1209	38	0.489491	0.205437	0.309345
P81117	Nucb2	Nucleobindin-2	50.3	19	26	7	0.849824	0.205062	0.309345
P82198	Tgfbi	Transforming growth factor-beta-induced protein ig-h3	74.6	40	255	20	0.788758	0.207871	0.309427
Q62059	Vcan	Versican core protein	366.6	2	96	5	0.905417	0.206913	0.309427
Q91W90	Txndc5	Thioredoxin domain-containing protein 5	46.4	44	247	13	0.754217	0.207236	0.309427
Q8BHC0	Lyve1	Lymphatic vessel endothelial hyaluronic acid receptor 1	34.6	16	91	4	1.15915	0.209179	0.310189
Q9WUU7	Ctsz	Cathepsin Z	34	32	142	8	0.523229	0.211023	0.311739
Q05793	Hspg2	Basement membrane-specific heparan sulfate proteoglycan core protein	398	40	2146	94	0.418576	0.218525	0.321603
Q61490	Alcam	CD166 antigen	65.1	16	14	6	0.58316	0.220759	0.323669
P11276	Fn1	Fibronectin	272.4	43	1249	66	0.980596	0.221712	0.323849
Q62165	Dag1	Dystroglycan	96.8	18	202	13	-0.417353	0.22517	0.327673
Q61398	Pcolce	Procollagen C-endopeptidase enhancer 1	50.1	31	173	13	1.01206	0.228974	0.33197
Q922R8	Pdia6	Protein disulfide-isomerase A6	48.1	49	395	17	0.755091	0.230827	0.333416
Q62009	Postn	Periostin	93.1	28	171	15	0.559061	0.233964	0.336702
P08121	Col3a1	Collagen alpha-1(III) chain	138.9	52	1570	51	0.783773	0.237781	0.340936
Q9Z0L8	Ggh	Gamma-glutamyl hydrolase	35.4	17	12	4	0.746721	0.238658	0.340939
Q00493	Cpe	Carboxypeptidase E	53.2	32	54	10	-0.948806	0.240339	0.342089
P19324	Serpinh1	Serpin H1	46.5	48	192	15	0.633213	0.243814	0.345773
Q8BQ47	Cnpy4	Protein canopy homolog 4	28.1	18	20	3	0.61469	0.245298	0.346617
P10605	Ctsb	Cathepsin B	37.3	45	603	17	0.306387	0.252349	0.354014
P35564	Canx	Calnexin	67.2	24	150	12	0.676885	0.251688	0.354014
Q9EPL2	Clstn1	Calsyntenin-1	108.8	3	9	3	0.660231	0.253421	0.354244
Q9CYA0	Creld2	Cysteine-rich with EGF-like domain protein 2	38.2	16	15	5	0.746439	0.25471	0.354775
Q91ZW2	Pofut1	GDP-fucose protein O-fucosyltransferase 1	44.7	12	12	3	-0.5441	0.255686	0.354866
O08573	Lgals9	Galectin-9	40	7	8	2	0.664196	0.258345	0.357286
Q8VCC9	Spon1	Spondin-1	90.8	16	47	7	0.860063	0.262276	0.36144
Q8CIF4	Btd	Biotinidase	58.1	8	8	2	0.405361	0.269242	0.369734
Q9R0E2	Plod1	Procollagen-lysine,2-oxoglutarate 5-dioxygenase 1	83.5	10	37	5	0.665589	0.271021	0.37087
P14483	H2-Ab1	H-2 class II histocompatibility antigen, A beta chain	30.1	34	49	6	0.772062	0.275391	0.37388
P16045	Lgals1	Galectin-1	14.9	73	535	8	-0.413511	0.276096	0.37388
Q9QXT0	Cnpy2	Protein canopy homolog 2	20.8	51	230	10	0.419848	0.275746	0.37388
O54824	Il16	Pro-interleukin-16	141.3	2	6	2	-0.724459	0.280242	0.377084
Q62000	Ogn	Mimecan	34	45	368	12	0.751203	0.280396	0.377084
P45878	Fkbp2	Peptidyl-prolyl cis-trans isomerase FKBP2	15.3	63	140	9	0.383608	0.288484	0.386628
O08547	Sec22b	Vesicle-trafficking protein SEC22b	24.7	13	25	2	0.45081	0.294248	0.393002
O09164	Sod3	Extracellular superoxide dismutase [Cu-Zn]	27.4	53	289	9	0.396849	0.309239	0.411615
P10889	Cxcl2	C-X-C motif chemokine 2	10.6	36	41	2	0.879562	0.318348	0.420274
P51885	Lum	Lumican	38.2	37	526	13	0.559531	0.317164	0.420274
Q60715	P4ha1	Prolyl 4-hydroxylase subunit alpha-1	60.9	10	42	4	0.677781	0.318977	0.420274
Q05186	Rcn1	Reticulocalbin-1	38.1	11	22	3	0.405414	0.322912	0.423981
Q3UQ28	Pxdn	Peroxidasin homolog	165	13	108	11	-0.413526	0.325052	0.423981
Q9ET22	Dpp7	Dipeptidyl peptidase 2	56.2	13	38	5	0.561377	0.324708	0.423981
P23780	Glb1	Beta-galactosidase	73.1	10	36	5	-0.477561	0.341907	0.444479
P14429	H2-Q7	H-2 class I histocompatibility antigen, Q7 alpha chain	37.9	29	128	3	-0.709993	0.35396	0.458619
P21845	Tpsb2	Tryptase beta-2	30.9	30	109	6	0.765743	0.357653	0.46187
Q4ZJN1	C1qtnf9	Complement C1q and tumor necrosis factor-related protein 9	34.5	10	35	2	0.319705	0.360821	0.464424
O35744	Chil3	Chitinase-like protein 3	44.4	58	76	17	-1.09149	0.364393	0.467478
Q61207	Psap	Prosaposin	61.4	36	402	17	-0.295808	0.366296	0.468379
Q80Z24	Negr1	Neuronal growth regulator 1	37.9	18	45	5	0.295874	0.37611	0.477795
Q9D154	Serpinb1a	Leukocyte elastase inhibitor A	42.5	52	306	16	-0.592441	0.375376	0.477795
O88792	F11r	Junctional adhesion molecule A	32.4	16	41	3	-0.656217	0.390733	0.494072
Q64449	Mrc2	C-type mannose receptor 2	167	6	36	5	0.399007	0.391457	0.494072
O08807	Prdx4	Peroxiredoxin-4	31	51	137	10	0.626706	0.396849	0.499261
P22777	Serpine1	Plasminogen activator inhibitor 1	45.1	46	231	16	0.686991	0.398983	0.500333
O54901	Cd200	OX-2 membrane glycoprotein	31.2	13	8	3	-0.470196	0.4122	0.51525
Q571E4	Galns	N-acetylgalactosamine-6-sulfatase	57.6	7	10	3	0.318865	0.418519	0.521477
O55186	Cd59a	CD59A glycoprotein	13.6	21	77	2	-0.261362	0.422735	0.525053
Q61830	Mrc1	Macrophage mannose receptor 1	164.9	36	478	41	0.310623	0.425971	0.527393
P08505	Il6	Interleukin-6	24.4	22	54	3	-0.470679	0.448792	0.553889
Q925F2	Esam	Endothelial cell-selective adhesion molecule	41.8	10	33	3	0.461109	0.455671	0.560605
Q8R4Y4	Stab1	Stabilin-1	276.1	4	18	6	0.433878	0.46688	0.572589
Q9ESP1	Sdf2l1	Stromal cell-derived factor 2-like protein 1	23.6	51	6	5	0.383308	0.469858	0.574435
A2A8L5	Ptprf	Receptor-type tyrosine-protein phosphatase F	211.4	4	14	4	0.333376	0.475501	0.579516
O70370	Ctss	Cathepsin S	38.4	42	156	11	0.552732	0.490805	0.594453
P25785	Timp2	Metalloproteinase inhibitor 2	24.3	34	29	5	0.426331	0.490462	0.594453
Q9DAU1	Cnpy3	Protein canopy homolog 3	30.5	11	25	2	-0.277834	0.509463	0.614666
Q9JKR6	Hyou1	Hypoxia up-regulated protein 1	111.1	12	28	8	0.44377	0.510645	0.614666
P11672	Lcn2	Neutrophil gelatinase-associated lipocalin	22.9	11	19	2	0.401519	0.516092	0.61931
Q9CXI5	Manf	Mesencephalic astrocyte-derived neurotrophic factor	20.4	44	110	9	0.293045	0.534508	0.639442
Q99N28	Cadm3	Cell adhesion molecule 3	42.9	28	41	7	-0.497062	0.536545	0.639916
Q8BH97	Rcn3	Reticulocalbin-3	38	38	57	7	0.526997	0.539685	0.641698
P47878	Igfbp3	Insulin-like growth factor-binding protein 3	31.7	15	19	3	0.288912	0.542862	0.643514
P15379	Cd44	CD44 antigen	85.6	3	15	2	-0.344404	0.548435	0.64815
Q9DBL7	Coasy	Bifunctional coenzyme A synthase	62	15	43	5	-0.239938	0.552955	0.651517
P39061	Col18a1	Collagen alpha-1(XVIII) chain	182.1	12	155	14	0.348881	0.559162	0.656847
Q640N1	Aebp1	Adipocyte enhancer-binding protein 1	128.3	16	139	15	0.398483	0.568402	0.665696
O35639	Anxa3	Annexin A3	36.4	49	24	15	-0.394095	0.572006	0.667911
Q64695	Procr	Endothelial protein C receptor	27.2	12	47	2	-0.239874	0.587398	0.681801
Q8K2I4	Manba	Beta-mannosidase	100.8	6	36	4	0.209377	0.585985	0.681801
P55284	Cdh5	Cadherin-5	87.8	21	133	13	-0.194318	0.590199	0.683019
P50608	Fmod	Fibromodulin	43	7	7	2	0.3639	0.599676	0.691933
P28862	Mmp3	Stromelysin-1	53.8	31	177	16	0.591957	0.613216	0.70547
Q61576	Fkbp10	Peptidyl-prolyl cis-trans isomerase FKBP10	64.7	9	20	4	0.341755	0.618925	0.709943
P11589	Mup2	Major urinary protein 2	20.7	74	264	5	0.343374	0.634162	0.724706
P12032	Timp1	Metalloproteinase inhibitor 1	22.6	33	21	4	0.260018	0.635511	0.724706
E9Q4Z2	Acacb	Acetyl-CoA carboxylase 2	275.6	30	631	36	-0.156946	0.647688	0.733956
Q3U962	Col5a2	Collagen alpha-2(V) chain	144.9	16	57	11	-0.325004	0.649269	0.733956
Q8R464	Cadm4	Cell adhesion molecule 4	42.7	28	39	7	0.101527	0.646954	0.733956
O55026	Entpd2	Ectonucleoside triphosphate diphosphohydrolase 2	54.3	19	32	6	-0.31048	0.671772	0.7572
Q9ESY9	Ifi30	Gamma-interferon-inducible lysosomal thiol reductase	27.8	21	28	4	0.326517	0.67417	0.757712
Q8CIZ8	Vwf	von Willebrand factor	309.1	6	65	12	-0.284553	0.68323	0.765689
O54782	Man2b2	Epididymis-specific alpha-mannosidase	115.5	7	15	5	0.208247	0.688227	0.769079
Q60648	Gm2a	Ganglioside GM2 activator	20.8	30	93	5	0.141838	0.695085	0.774524
P11087	Col1a1	Collagen alpha-1(I) chain	137.9	59	1532	59	0.270317	0.703741	0.781934
P14824	Anxa6	Annexin A6	75.8	9	8	4	0.208003	0.711013	0.78777
P20060	Hexb	Beta-hexosaminidase subunit beta	61.1	17	50	6	-0.219431	0.726746	0.80116
P50228	Cxcl5	C-X-C motif chemokine 5	14.2	33	58	4	0.25378	0.727207	0.80116
Q64191	Aga	N(4)-(beta-N-acetylglucosaminyl)-L-asparaginase	37	22	85	4	-0.134114	0.756775	0.829051
Q80X19	Col14a1	Collagen alpha-1(XIV) chain	192.9	36	379	39	-0.194114	0.755782	0.829051
Q99KC8	Vwa5a	von Willebrand factor A domain-containing protein 5A	87.1	36	400	22	0.0823224	0.763155	0.832519
Q9WVH9	Fbln5	Fibulin-5	50.2	30	212	10	0.291679	0.76421	0.832519
P09470	Ace	Angiotensin-converting enzyme	150.8	24	297	20	0.139262	0.7883	0.853992
Q8BFR4	Gns	N-acetylglucosamine-6-sulfatase	61.1	12	47	6	0.0962173	0.786364	0.853992
O08800	Serpinb8	Serpin B8	42.1	9	5	3	0.13519	0.790661	0.854177
P05208	Cela2a	Chymotrypsin-like elastase family member 2A	28.9	70	34	9	-0.230315	0.809747	0.866907
Q01149	Col1a2	Collagen alpha-2(I) chain	129.5	56	1090	44	0.164284	0.807784	0.866907
Q8K4G1	Ltbp4	Latent-transforming growth factor beta-binding protein 4	178.5	29	339	30	0.257418	0.811336	0.866907
Q9WV85	Nme3	Nucleoside diphosphate kinase 3	19.1	47	65	6	-0.0831708	0.806433	0.866907
P48036	Anxa5	Annexin A5	35.7	38	31	10	-0.13409	0.819024	0.87273
Q8VBT0	Tmx1	Thioredoxin-related transmembrane protein 1	31.4	9	31	2	0.07105	0.82217	0.873695
O88668	Creg1	Protein CREG1	24.4	13	24	2	0.0703007	0.825023	0.874345
P12265	Gusb	Beta-glucuronidase	74.1	29	123	13	0.104159	0.827369	0.874455
Q62426	Cstb	Cystatin-B	11	70	126	5	-0.0584964	0.838222	0.883532
Q9QUR8	Sema7a	Semaphorin-7A	74.9	24	59	10	0.103755	0.847307	0.8907
P31428	Dpep1	Dipeptidase 1	45.7	38	96	11	0.107807	0.8577	0.899201
Q64444	Ca4	Carbonic anhydrase 4	34.3	39	117	9	-0.0858943	0.873721	0.911974
Q91WG0	Ces2c	Acylcarnitine hydrolase	62.4	8	9	2	0.109399	0.874604	0.911974
Q99KN9	Clint1	Clathrin interactor 1	68.5	13	82	5	0.0442844	0.876898	0.911974
Q8K426	Retnlg	Resistin-like gamma	12.5	23	14	2	0.0937926	0.883252	0.916139
Q61838	Pzp	Pregnancy zone protein	165.7	60	2306	65	0.037653	0.906436	0.937692
O88207	Col5a1	Collagen alpha-1(V) chain	183.6	6	36	4	0.0790236	0.911586	0.940525
Q8R2Z5	Vwa1	von Willebrand factor A domain-containing protein 1	44.7	20	25	4	0.0683094	0.914783	0.941333
P10923	Spp1	Osteopontin	32.4	27	36	5	0.0655674	0.921967	0.942805
P18572	Bsg	Basigin	42.4	19	121	7	-0.040731	0.92298	0.942805
P29533	Vcam1	Vascular cell adhesion protein 1	81.3	22	53	12	0.0690416	0.923466	0.942805
Q01721	Gas1	Growth arrest-specific protein 1	35.7	20	79	3	0.0411914	0.93022	0.947221
Q9Z247	Fkbp9	Peptidyl-prolyl cis-trans isomerase FKBP9	63	10	7	4	0.0419338	0.934613	0.949217
P15947	Klk1	Kallikrein-1	28.8	48	13	11	0.0569461	0.945009	0.957282
Q9Z0M5	Lipa	Lysosomal acid lipase/cholesteryl ester hydrolase	45.3	8	5	2	-0.0249485	0.952409	0.962279
P08905	Lyz2	Lysozyme C-2	16.7	63	90	4	0.0576337	0.957087	0.964506
O89103	Cd93	Complement component C1q receptor	69.3	17	186	8	0.00987834	0.970519	0.975522
P28653	Bgn	Biglycan	41.6	37	92	9	-0.0268325	0.979124	0.981641
B5X0G2	Mup17	Major urinary protein 17	20.6	73	272	3	-0.00461124	0.993844	0.993844

## Sheet: AR vs. ALL OTHERS
UNIPROT ACCESSION	GENE NAME	PROTEIN NAME	M.W. (kDa)	SEQUENCE COVERAGE (%)	# TOTAL PSMS	UNIQUE PEPTIDES	logFC (AR vs. ALL OTHERS)	P.Value	adj.P.Val
Q9QZF2	Gpc1	Glypican-1	61.3	22	30	8	3.68437	3.11203e-07	0.000121369
Q9D1N2	Gpihbp1	Glycosylphosphatidylinositol-anchored high density lipoprotein-binding protein 1	24.6	29	58	3	-1.66271	3.405e-05	0.00663975
P14069	S100a6	Protein S100-A6	10	17	42	2	-1.27098	0.000545968	0.0691199
P31428	Dpep1	Dipeptidase 1	45.7	38	96	11	-1.90275	0.000708922	0.0691199
O55111	Dsg2	Desmoglein-2	122.3	11	20	8	1.48498	0.000992372	0.0699494
Q60715	P4ha1	Prolyl 4-hydroxylase subunit alpha-1	60.9	10	42	4	-2.09866	0.00107614	0.0699494
P11589	Mup2	Major urinary protein 2	20.7	74	264	5	-2.04332	0.00284699	0.158618
P14824	Anxa6	Annexin A6	75.8	9	8	4	-1.53511	0.00419701	0.204604
P11859	Agt	Angiotensinogen	52	28	69	11	-2.53852	0.00651142	0.260917
P15116	Cdh2	Cadherin-2	99.7	9	19	4	1.20869	0.00669017	0.260917
P70389	Igfals	Insulin-like growth factor-binding protein complex acid labile subunit	66.9	14	24	6	-1.81484	0.0115505	0.409305
Q62009	Postn	Periostin	93.1	28	171	15	-1.1455	0.012594	0.409305
B5X0G2	Mup17	Major urinary protein 17	20.6	73	272	3	-1.41369	0.0144264	0.420744
Q60590	Orm1	Alpha-1-acid glycoprotein 1	23.9	32	112	7	-1.41977	0.0151036	0.420744
Q8R121	Serpina10	Protein Z-dependent protease inhibitor	51.8	15	33	5	-1.03517	0.0206671	0.537344
Q9WTR5	Cdh13	Cadherin-13	78.1	24	126	12	0.905087	0.022853	0.557042
O55186	Cd59a	CD59A glycoprotein	13.6	21	77	2	-0.705908	0.0288827	0.659682
Q9DAU1	Cnpy3	Protein canopy homolog 3	30.5	11	25	2	-0.895987	0.0304469	0.659682
A2ASQ1	Agrn	Agrin	207.4	16	154	20	0.878859	0.127743	0.673545
A6H584	Col6a5	Collagen alpha-5(VI) chain	289.4	1	2	2	-1.23448	0.0732005	0.673545
A6X935	Itih4	Inter alpha-trypsin inhibitor, heavy chain 4	104.6	23	165	16	-0.645831	0.0902811	0.673545
O08547	Sec22b	Vesicle-trafficking protein SEC22b	24.7	13	25	2	-0.871613	0.0404655	0.673545
O08677	Kng1	Kininogen-1	73.1	34	393	19	-0.995247	0.115155	0.673545
O08999	Ltbp2	Latent-transforming growth factor beta-binding protein 2	195.7	2	8	3	-0.810801	0.0983138	0.673545
O54901	Cd200	OX-2 membrane glycoprotein	31.2	13	8	3	0.997734	0.0786197	0.673545
O88322	Nid2	Nidogen-2	153.8	43	506	34	-0.782257	0.121495	0.673545
O88507	Cntfr	Ciliary neurotrophic factor receptor subunit alpha	40.8	21	43	5	0.943026	0.110004	0.673545
O89020	Afm	Afamin	69.3	32	220	15	-1.11014	0.122905	0.673545
O89103	Cd93	Complement component C1q receptor	69.3	17	186	8	0.502459	0.0611005	0.673545
P06728	Apoa4	Apolipoprotein A-IV	45	65	433	23	-0.521176	0.0760294	0.673545
P07309	Ttr	Transthyretin	15.8	67	288	8	-0.990819	0.0987756	0.673545
P07356	Anxa2	Annexin A2	38.7	35	150	9	-1.11693	0.0622749	0.673545
P07724	Alb	Serum albumin	68.6	92	6336	86	-1.03824	0.085758	0.673545
P07758	Serpina1a	Alpha-1-antitrypsin 1-1	46	56	1144	8	-1.04723	0.116621	0.673545
P08071	Ltf	Lactotransferrin	77.8	35	93	18	1.14069	0.148525	0.673545
P08207	S100a10	Protein S100-A10	11.2	59	134	5	-0.789829	0.106608	0.673545
P08505	Il6	Interleukin-6	24.4	22	54	3	1.25159	0.0400311	0.673545
P10889	Cxcl2	C-X-C motif chemokine 2	10.6	36	41	2	1.54238	0.0764584	0.673545
P12032	Timp1	Metalloproteinase inhibitor 1	22.6	33	21	4	0.973856	0.0718421	0.673545
P21614	Gc	Vitamin D-binding protein	53.6	62	691	27	-0.897646	0.123392	0.673545
P22599	Serpina1b	Alpha-1-antitrypsin 1-2	45.9	54	1122	8	-0.932227	0.127938	0.673545
P22777	Serpine1	Plasminogen activator inhibitor 1	45.1	46	231	16	1.18495	0.142738	0.673545
P23953	Ces1c	Carboxylesterase 1C	61	44	553	18	-1.14106	0.0999827	0.673545
P28653	Bgn	Biglycan	41.6	37	92	9	1.49718	0.138948	0.673545
P28798	Grn	Granulins	63.4	45	300	15	-0.857012	0.110017	0.673545
P28828	Ptprm	Receptor-type tyrosine-protein phosphatase mu	163.5	3	32	2	0.526986	0.109259	0.673545
P29699	Ahsg	Alpha-2-HS-glycoprotein	37.3	46	402	11	-0.976587	0.1477	0.673545
P48036	Anxa5	Annexin A5	35.7	38	31	10	-0.952427	0.0998683	0.673545
P50228	Cxcl5	C-X-C motif chemokine 5	14.2	33	58	4	1.13945	0.112628	0.673545
P55284	Cdh5	Cadherin-5	87.8	21	133	13	0.539696	0.135304	0.673545
P81117	Nucb2	Nucleobindin-2	50.3	19	26	7	-1.07623	0.107411	0.673545
P97333	Nrp1	Neuropilin-1	102.9	32	175	16	0.571058	0.13874	0.673545
P97352	S100a13	Protein S100-A13	11.2	34	136	5	0.73165	0.117097	0.673545
Q00724	Rbp4	Retinol-binding protein 4	23.2	45	110	6	-0.980365	0.0699811	0.673545
Q00897	Serpina1d	Alpha-1-antitrypsin 1-4	46	54	1064	7	-0.880797	0.111209	0.673545
Q00898	Serpina1e	Alpha-1-antitrypsin 1-5	45.9	43	1049	9	-1.20294	0.088185	0.673545
Q03734	Serpina3m	Serine protease inhibitor A3M	47	31	526	4	-1.87373	0.0425574	0.673545
Q61247	Serpinf2	Alpha-2-antiplasmin	54.9	36	164	12	-0.874518	0.145482	0.673545
Q61576	Fkbp10	Peptidyl-prolyl cis-trans isomerase FKBP10	64.7	9	20	4	-1.3502	0.0447428	0.673545
Q61704	Itih3	Inter-alpha-trypsin inhibitor heavy chain H3	99.3	15	90	8	-1.89218	0.0538507	0.673545
Q61730	Il1rap	Interleukin-1 receptor accessory protein	65.7	16	46	7	-1.26744	0.0340778	0.673545
Q64726	Azgp1	Zinc-alpha-2-glycoprotein	35.3	36	77	9	-1.44952	0.0771672	0.673545
Q6W5C0	Cxcl3	C-X-C motif chemokine 3	10.7	50	55	3	1.51539	0.0530742	0.673545
Q7TQ62	Podn	Podocan	68.7	9	18	4	-1.2477	0.0630328	0.673545
Q80V42	Cpm	Carboxypeptidase M	50.5	5	5	2	-0.568015	0.134057	0.673545
Q80YC5	F12	Coagulation factor XII	65.7	18	25	6	-1.17377	0.107846	0.673545
Q8BFR4	Gns	N-acetylglucosamine-6-sulfatase	61.1	12	47	6	-0.518214	0.144884	0.673545
Q8BJD1	Itih5	Inter-alpha-trypsin inhibitor heavy chain H5	106.7	14	31	10	-0.775162	0.0548923	0.673545
Q8CIZ8	Vwf	von Willebrand factor	309.1	6	65	12	1.32572	0.052406	0.673545
Q8K3K7	Agpat2	1-acyl-sn-glycerol-3-phosphate acyltransferase beta	31	9	19	2	-1.59831	0.122952	0.673545
Q8K4Z3	Naxe	NAD(P)H-hydrate epimerase	31	30	199	6	0.495727	0.131764	0.673545
Q8R2G4	Art3	Ecto-ADP-ribosyltransferase 3	42	52	384	15	0.690713	0.0905695	0.673545
Q8R2Z5	Vwa1	von Willebrand factor A domain-containing protein 1	44.7	20	25	4	0.925138	0.143241	0.673545
Q8VBT0	Tmx1	Thioredoxin-related transmembrane protein 1	31.4	9	31	2	-0.507151	0.109506	0.673545
Q91WU0	Ces1f	Carboxylesterase 1F	61.6	54	413	19	-0.798875	0.117843	0.673545
Q91X72	Hpx	Hemopexin	51.3	55	1030	29	-1.04393	0.109429	0.673545
Q91X79	Cela1	Chymotrypsin-like elastase family member 1	28.9	47	45	8	-1.68975	0.126583	0.673545
Q921I1	Tf	Serotransferrin	76.7	67	2425	58	-1.14193	0.0705082	0.673545
Q99KC8	Vwa5a	von Willebrand factor A domain-containing protein 5A	87.1	36	400	22	-0.432466	0.116997	0.673545
Q9CPT4	Mydgf	Myeloid-derived growth factor	18	52	102	6	-0.944412	0.0376297	0.673545
Q9DBB9	Cpn2	Carboxypeptidase N subunit 2	60.4	23	83	9	-1.08661	0.123829	0.673545
Q9DBD0	Ica	Inhibitor of carbonic anhydrase	76.7	47	266	24	-0.9764	0.0848895	0.673545
Q9EPL2	Clstn1	Calsyntenin-1	108.8	3	9	3	-0.933121	0.105182	0.673545
Q9ET66	Pi16	Peptidase inhibitor 16	52.6	16	29	3	0.888514	0.12204	0.673545
Q9QUR8	Sema7a	Semaphorin-7A	74.9	24	59	10	0.99076	0.0615831	0.673545
Q9WV54	Asah1	Acid ceramidase	44.6	21	52	6	-1.09828	0.135606	0.673545
Q06770	Serpina6	Corticosteroid-binding globulin	44.7	12	46	4	-1.35212	0.150955	0.676694
P28665	Mug1	Murinoglobulin-1	165.2	52	1663	40	-0.749035	0.159389	0.698083
P50543	S100a11	Protein S100-A11	11.1	28	48	2	-1.03396	0.161899	0.698083
Q61830	Mrc1	Macrophage mannose receptor 1	164.9	36	478	41	-0.549439	0.160398	0.698083
Q8K482	Emilin2	EMILIN-2	117.2	7	16	5	-1.05401	0.162886	0.698083
P07759	Serpina3k	Serine protease inhibitor A3K	46.9	40	1074	10	-0.793927	0.167275	0.702571
P08905	Lyz2	Lysozyme C-2	16.7	63	90	4	1.46103	0.167536	0.702571
P16014	Chgb	Secretogranin-1	77.9	53	50	32	-0.658052	0.171049	0.70967
Q00623	Apoa1	Apolipoprotein A-I	30.6	54	612	17	-0.894593	0.183157	0.721529
Q01279	Egfr	Epidermal growth factor receptor	134.8	19	214	18	-0.895851	0.177566	0.721529
Q61702	Itih1	Inter-alpha-trypsin inhibitor heavy chain H1	101	30	200	16	-0.571543	0.180836	0.721529
Q8VCC2	Ces1	Liver carboxylesterase 1	62.6	12	114	2	-0.760387	0.182642	0.721529
Q99M71	Epdr1	Mammalian ependymin-related protein 1	25.5	16	11	3	0.726963	0.179975	0.721529
O35744	Chil3	Chitinase-like protein 3	44.4	58	76	17	1.55003	0.195334	0.732325
O88792	F11r	Junctional adhesion molecule A	32.4	16	41	3	0.967506	0.204154	0.732325
P05208	Cela2a	Chymotrypsin-like elastase family member 2A	28.9	70	34	9	-1.21512	0.199851	0.732325
P12850	Cxcl1	Growth-regulated alpha protein	10.2	46	72	3	1.12965	0.202196	0.732325
P18572	Bsg	Basigin	42.4	19	121	7	0.535698	0.203373	0.732325
P35330	Icam2	Intercellular adhesion molecule 2	31.4	18	47	5	0.461725	0.204675	0.732325
P70232	Chl1	Neural cell adhesion molecule L1-like protein	135	28	133	21	1.12757	0.189868	0.732325
P70274	Selenop	Selenoprotein P	42.7	13	52	4	-0.856185	0.200899	0.732325
Q571E4	Galns	N-acetylgalactosamine-6-sulfatase	57.6	7	10	3	-0.506779	0.200856	0.732325
Q61703	Itih2	Inter-alpha-trypsin inhibitor heavy chain H2	105.9	24	183	13	-0.630364	0.191198	0.732325
P11152	Lpl	Lipoprotein lipase	53.1	21	76	7	-0.697668	0.214208	0.741663
P56565	S100a1	Protein S100-A1	10.5	45	105	7	0.934017	0.214892	0.741663
Q61147	Cp	Ceruloplasmin	121.1	53	905	47	-0.640207	0.213683	0.741663
Q99KN9	Clint1	Clathrin interactor 1	68.5	13	82	5	-0.361261	0.212267	0.741663
P10923	Spp1	Osteopontin	32.4	27	36	5	0.82024	0.217426	0.743827
P51910	Apod	Apolipoprotein D	21.5	14	5	2	-0.70463	0.22009	0.746391
P35441	Thbs1	Thrombospondin-1	129.6	33	466	28	1.12897	0.224882	0.746934
P97426	Ear1	Eosinophil cationic protein 1	17.3	45	98	4	-1.25718	0.225995	0.746934
Q8BQ47	Cnpy4	Protein canopy homolog 4	28.1	18	20	3	-0.648826	0.222331	0.746934
Q9Z247	Fkbp9	Peptidyl-prolyl cis-trans isomerase FKBP9	63	10	7	4	-0.613522	0.228677	0.749446
Q8K182	C8a	Complement component C8 alpha chain	66	31	197	13	-0.822336	0.233567	0.759093
P31725	S100a9	Protein S100-A9	13	23	44	2	0.812017	0.243795	0.779345
Q61554	Fbn1	Fibrillin-1	312.1	6	78	13	-0.938889	0.243584	0.779345
P00688	Amy2	Pancreatic alpha-amylase	57.3	75	235	19	-1.32492	0.248626	0.781969
Q8R2Y2	Mcam	Cell surface glycoprotein MUC18	71.5	35	630	19	-0.472491	0.247141	0.781969
P43025	Clec3b	Tetranectin	22.2	41	87	5	-0.800816	0.257583	0.786595
Q64695	Procr	Endothelial protein C receptor	27.2	12	47	2	0.505768	0.253755	0.786595
Q8VCT4	Ces1d	Carboxylesterase 1D	61.7	61	994	25	-0.520657	0.257144	0.786595
Q9R098	Hgfac	Hepatocyte growth factor activator	70.5	5	22	3	-0.59921	0.258165	0.786595
P11627	L1cam	Neural cell adhesion molecule L1	140.9	20	182	17	0.813023	0.264576	0.78767
P28654	Dcn	Decorin	39.8	38	107	11	1.25112	0.264402	0.78767
Q9QXT0	Cnpy2	Protein canopy homolog 2	20.8	51	230	10	-0.437212	0.261866	0.78767
Q9ESB3	Hrg	Histidine-rich glycoprotein	59.1	22	163	12	-0.582744	0.267044	0.788993
Q01721	Gas1	Growth arrest-specific protein 1	35.7	20	79	3	0.516545	0.272191	0.798154
P11680	Cfp	Properdin	50.3	26	145	8	-0.534665	0.2851	0.824233
P13595	Ncam1	Neural cell adhesion molecule 1	119.4	31	227	23	0.950101	0.289351	0.824233
Q8BP92	Rcn2	Reticulocalbin-2	37.2	37	53	9	-0.766322	0.286713	0.824233
Q8VCS0	Pglyrp2	N-acetylmuramoyl-L-alanine amidase	57.7	10	15	3	-0.582857	0.289651	0.824233
Q99P87	Retn	Resistin	12.5	46	74	4	-0.852411	0.291652	0.824233
P10148	Ccl2	C-C motif chemokine 2	16.3	11	48	2	1.05941	0.29626	0.828213
Q9JJH1	Rnase4	Ribonuclease 4	17	29	79	4	0.679255	0.297307	0.828213
Q9QXC1	Fetub	Fetuin-B	42.7	32	123	7	-0.787771	0.301068	0.832742
Q61129	Cfi	Complement factor I	67.2	27	106	10	-0.698054	0.306439	0.841629
Q8K4G1	Ltbp4	Latent-transforming growth factor beta-binding protein 4	178.5	29	339	30	1.08061	0.31357	0.855191
P20060	Hexb	Beta-hexosaminidase subunit beta	61.1	17	50	6	0.627274	0.316925	0.85834
Q9CXI5	Manf	Mesencephalic astrocyte-derived neurotrophic factor	20.4	44	110	9	-0.471637	0.319301	0.858809
O35988	Sdc4	Syndecan-4	21.5	15	10	2	0.425654	0.321618	0.859117
Q62059	Vcan	Versican core protein	366.6	2	96	5	0.704601	0.329266	0.873562
O88207	Col5a1	Collagen alpha-1(V) chain	183.6	6	36	4	-0.685114	0.334161	0.877898
P52430	Pon1	Serum paraoxonase/arylesterase 1	39.5	12	15	3	-0.727318	0.335402	0.877898
O54782	Man2b2	Epididymis-specific alpha-mannosidase	115.5	7	15	5	-0.490645	0.345164	0.883861
P01831	Thy1	Thy-1 membrane glycoprotein	18.1	25	27	3	-0.527847	0.345854	0.883861
P15947	Klk1	Kallikrein-1	28.8	48	13	11	-0.777611	0.344317	0.883861
P35564	Canx	Calnexin	67.2	24	150	12	-0.557244	0.348833	0.883861
Q9EQH2	Erap1	Endoplasmic reticulum aminopeptidase 1	106.5	17	93	13	-0.422012	0.349012	0.883861
P49182	Serpind1	Heparin cofactor 2	54.5	13	52	6	-0.593787	0.354451	0.891843
P06683	C9	Complement component C9	62	25	69	11	-0.567668	0.373413	0.89487
P13020	Gsn	Gelsolin	85.9	51	1210	32	-0.640037	0.375275	0.89487
P20918	Plg	Plasminogen	90.7	65	838	42	-0.540341	0.363938	0.89487
P28862	Mmp3	Stromelysin-1	53.8	31	177	16	1.02705	0.378987	0.89487
P32507	Nectin2	Nectin-2	57.3	18	62	5	0.490506	0.367419	0.89487
P49935	Ctsh	Pro-cathepsin H	37.1	15	38	3	-0.612836	0.367904	0.89487
Q07456	Ambp	Protein AMBP	39	23	65	6	-0.585617	0.361925	0.89487
Q61838	Pzp	Pregnancy zone protein	165.7	60	2306	65	0.284433	0.380893	0.89487
Q8K2I4	Manba	Beta-mannosidase	100.8	6	36	4	-0.340989	0.379406	0.89487
Q8VHY0	Cspg4	Chondroitin sulfate proteoglycan 4	252.2	38	1546	62	0.293492	0.374823	0.89487
Q9R069	Bcam	Basal cell adhesion molecule	67.6	47	525	20	-0.411359	0.377407	0.89487
P19221	F2	Prothrombin	70.2	43	191	22	-0.514644	0.3918	0.914981
Q9DBL7	Coasy	Bifunctional coenzyme A synthase	62	15	43	5	0.346957	0.394921	0.916781
P50428	Arsa	Arylsulfatase A	53.7	12	49	3	-0.324505	0.401089	0.920145
P01898	H2-Q10	H-2 class I histocompatibility antigen, Q10 alpha chain	37.2	50	273	11	-0.316066	0.400566	0.920145
Q02788	Col6a2	Collagen alpha-2(VI) chain	110.3	6	35	4	-0.451884	0.405329	0.924434
O08600	Endog	Endonuclease G, mitochondrial	32.2	29	14	5	0.316886	0.425594	0.927505
P01642	Gm10881	Ig kappa chain V-V region L7 (Fragment)	12.6	23	18	2	-0.443653	0.444	0.927505
P06684	C5	Complement C5	188.8	28	215	32	-0.471237	0.435074	0.927505
P29533	Vcam1	Vascular cell adhesion protein 1	81.3	22	53	12	0.560934	0.434519	0.927505
P45878	Fkbp2	Peptidyl-prolyl cis-trans isomerase FKBP2	15.3	63	140	9	-0.286575	0.435676	0.927505
P48759	Ptx3	Pentraxin-related protein PTX3	41.8	46	125	14	0.866508	0.409243	0.927505
P70663	Sparcl1	SPARC-like protein 1	72.2	32	129	14	-0.376176	0.41768	0.927505
Q07797	Lgals3bp	Galectin-3-binding protein	64.5	40	330	16	-0.442504	0.436088	0.927505
Q3UQ28	Pxdn	Peroxidasin homolog	165	13	108	11	-0.329086	0.43917	0.927505
Q60675	Lama2	Laminin subunit alpha-2	343.6	43	1909	99	-0.352444	0.440686	0.927505
Q8BPB5	Efemp1	EGF-containing fibulin-like extracellular matrix protein 1	54.9	57	334	18	0.666471	0.432065	0.927505
Q925F2	Esam	Endothelial cell-selective adhesion molecule	41.8	10	33	3	0.474184	0.444727	0.927505
Q9CQU0	Txndc12	Thioredoxin domain-containing protein 12	19	55	105	5	-0.262667	0.430169	0.927505
Q9CYA0	Creld2	Cysteine-rich with EGF-like domain protein 2	38.2	16	15	5	-0.51247	0.437829	0.927505
Q9WVJ3	Cpq	Carboxypeptidase Q	51.8	27	190	9	-0.335967	0.411443	0.927505
Q9Z0L8	Ggh	Gamma-glutamyl hydrolase	35.4	17	12	4	-0.501946	0.432297	0.927505
O88668	Creg1	Protein CREG1	24.4	13	24	2	-0.236645	0.463539	0.936685
P08003	Pdia4	Protein disulfide-isomerase A4	71.9	42	435	24	-0.4125	0.459719	0.936685
P25785	Timp2	Metalloproteinase inhibitor 2	24.3	34	29	5	0.456791	0.461595	0.936685
Q62356	Fstl1	Follistatin-related protein 1	34.5	25	108	7	0.783946	0.455365	0.936685
Q9CZT5	Vasn	Vasorin	72.2	8	15	3	-0.325088	0.461486	0.936685
Q9WVH9	Fbln5	Fibulin-5	50.2	30	212	10	0.71617	0.460512	0.936685
Q62165	Dag1	Dystroglycan	96.8	18	202	13	0.255767	0.466824	0.938461
A6H6E2	Mmrn2	Multimerin-2	105.1	12	39	9	0.407043	0.483128	0.941921
P01638	N/A	Ig kappa chain V-V region L6 (Fragment)	13	29	29	2	-0.320998	0.514434	0.941921
P02463	Col4a1	Collagen alpha-1(IV) chain	160.6	11	173	11	-0.375366	0.500428	0.941921
P02468	Lamc1	Laminin subunit gamma-1	177.2	46	1596	61	-0.287501	0.514207	0.941921
P09103	P4hb	Protein disulfide-isomerase	57	64	792	36	-0.439915	0.47571	0.941921
P11438	Lamp1	Lysosome-associated membrane glycoprotein 1	43.8	8	47	3	-0.296286	0.477866	0.941921
P21845	Tpsb2	Tryptase beta-2	30.9	30	109	6	0.553332	0.508062	0.941921
P26262	Klkb1	Plasma kallikrein	71.3	43	199	18	-0.419997	0.502161	0.941921
Q00493	Cpe	Carboxypeptidase E	53.2	32	54	10	0.553032	0.49706	0.941921
Q1ERP8	Cd300lg	CMRF35-like molecule 9	36.7	22	98	5	0.443089	0.494256	0.941921
Q61292	Lamb2	Laminin subunit beta-2	196.5	35	778	46	-0.321544	0.489722	0.941921
Q64449	Mrc2	C-type mannose receptor 2	167	6	36	5	0.323341	0.491551	0.941921
Q80Z24	Negr1	Neuronal growth regulator 1	37.9	18	45	5	-0.237921	0.484632	0.941921
Q8BH61	F13a1	Coagulation factor XIII A chain	83.2	57	819	32	-0.438689	0.509317	0.941921
Q8BHC0	Lyve1	Lymphatic vessel endothelial hyaluronic acid receptor 1	34.6	16	91	4	0.645055	0.488192	0.941921
Q8CG16	C1ra	Complement C1r-A subcomponent	80	27	130	12	-0.35891	0.502046	0.941921
Q8VCG4	C8g	Complement component C8 gamma chain	22.5	50	66	7	-0.398185	0.510734	0.941921
Q9EPX2	Papln	Papilin	138.8	10	49	9	0.444383	0.471822	0.941921
Q9R118	Htra1	Serine protease HTRA1	51.2	9	21	3	-0.397687	0.506631	0.941921
O08800	Serpinb8	Serpin B8	42.1	9	5	3	0.321287	0.529934	0.944422
O70362	Gpld1	Phosphatidylinositol-glycan-specific phospholipase D	93.2	12	37	6	0.413096	0.541182	0.944422
P01899	H2-D1	H-2 class I histocompatibility antigen, D-B alpha chain	40.8	41	306	8	-0.275578	0.555059	0.944422
P04186	Cfb	Complement factor B	85	37	439	27	-0.301727	0.55502	0.944422
P08121	Col3a1	Collagen alpha-1(III) chain	138.9	52	1570	51	-0.40829	0.542545	0.944422
P10605	Ctsb	Cathepsin B	37.3	45	603	17	-0.165886	0.548279	0.944422
P11087	Col1a1	Collagen alpha-1(I) chain	137.9	59	1532	59	-0.424979	0.550481	0.944422
P17047	Lamp2	Lysosome-associated membrane glycoprotein 2	45.7	11	35	4	-0.291264	0.530772	0.944422
P21460	Cst3	Cystatin-C	15.5	55	189	8	0.333659	0.530838	0.944422
P23780	Glb1	Beta-galactosidase	73.1	10	36	5	-0.31228	0.538355	0.944422
Q05793	Hspg2	Basement membrane-specific heparan sulfate proteoglycan core protein	398	40	2146	94	-0.2136	0.539419	0.944422
Q06890	Clu	Clusterin	51.6	39	243	15	0.358652	0.53031	0.944422
Q64444	Ca4	Carbonic anhydrase 4	34.3	39	117	9	-0.348199	0.520688	0.944422
Q80X19	Col14a1	Collagen alpha-1(XIV) chain	192.9	36	379	39	-0.387149	0.535885	0.944422
Q9ET22	Dpp7	Dipeptidyl peptidase 2	56.2	13	38	5	-0.337794	0.556967	0.944422
Q9WV85	Nme3	Nucleoside diphosphate kinase 3	19.1	47	65	6	0.220574	0.521522	0.944422
Q9Z0J0	Npc2	NPC intracellular cholesterol transporter 2	16.4	58	236	9	-0.203236	0.551004	0.944422
Q08879	Fbln1	Fibulin-1	78	20	129	11	0.240696	0.567095	0.957432
Q8BH35	C8b	Complement component C8 beta chain	66.2	28	181	14	-0.403158	0.571848	0.961296
P14429	H2-Q7	H-2 class I histocompatibility antigen, Q7 alpha chain	37.9	29	128	3	-0.426784	0.579568	0.961836
Q02105	C1qc	Complement C1q subcomponent subunit C	26	20	25	4	-0.381103	0.57776	0.961836
Q6GU68	Islr	Immunoglobulin superfamily containing leucine-rich repeat protein	45.6	20	56	6	0.49549	0.575627	0.961836
A2A8L5	Ptprf	Receptor-type tyrosine-protein phosphatase F	211.4	4	14	4	0.228938	0.627445	0.970696
E9PV24	Fga	Fibrinogen alpha chain	87.4	33	384	21	0.10047	0.854592	0.970696
E9Q4Z2	Acacb	Acetyl-CoA carboxylase 2	275.6	30	631	36	-0.0935153	0.788812	0.970696
O08795	Prkcsh	Glucosidase 2 subunit beta	58.8	23	175	11	-0.170014	0.783898	0.970696
O09164	Sod3	Extracellular superoxide dismutase [Cu-Zn]	27.4	53	289	9	0.182638	0.645451	0.970696
O35639	Anxa3	Annexin A3	36.4	49	24	15	0.331193	0.636035	0.970696
O35887	Calu	Calumenin	37	51	171	13	-0.206322	0.662818	0.970696
O54824	Il16	Pro-interleukin-16	141.3	2	6	2	0.31034	0.646767	0.970696
O55026	Entpd2	Ectonucleoside triphosphate diphosphohydrolase 2	54.3	19	32	6	0.145373	0.843265	0.970696
O70325	Gpx4	Phospholipid hydroperoxide glutathione peroxidase	22.2	19	43	4	-0.0699849	0.852403	0.970696
O70370	Ctss	Cathepsin S	38.4	42	156	11	0.15715	0.845404	0.970696
O88393	Tgfbr3	Transforming growth factor beta receptor type 3	93.8	3	3	2	0.10427	0.845084	0.970696
O89017	Lgmn	Legumain	49.3	14	31	4	0.331945	0.613274	0.970696
P00687	Amy1	Alpha-amylase 1	57.6	48	235	13	-0.201312	0.781518	0.970696
P01027	C3	Complement C3	186.4	63	2693	91	-0.19927	0.618677	0.970696
P01029	C4b	Complement C4-B	192.8	42	658	49	-0.143388	0.801219	0.970696
P01751	Ighv1-72	Ig heavy chain V region B1-8/186-2	15.4	38	33	3	0.441181	0.613697	0.970696
P03953	Cfd	Complement factor D	28	47	624	10	-0.167137	0.832612	0.970696
P06797	Ctsl	Cathepsin L1	37.5	38	152	9	0.301237	0.683078	0.970696
P06909	Cfh	Complement factor H	139	46	873	41	-0.174997	0.720648	0.970696
P07141	Csf1	Macrophage colony-stimulating factor 1	60.6	16	111	6	-0.291635	0.619032	0.970696
P07214	Sparc	SPARC	34.4	60	341	14	-0.251204	0.719504	0.970696
P08122	Col4a2	Collagen alpha-2(IV) chain	167.2	15	158	15	-0.137933	0.821125	0.970696
P08226	Apoe	Apolipoprotein E	35.8	49	300	14	0.313385	0.718197	0.970696
P09581	Csf1r	Macrophage colony-stimulating factor 1 receptor	109.1	9	40	7	0.168671	0.8426	0.970696
P0CW02	Ly6c1	Lymphocyte antigen 6C1	14.2	29	71	3	0.271854	0.710665	0.970696
P10493	Nid1	Nidogen-1	136.5	51	1160	40	-0.208439	0.615698	0.970696
P10810	Cd14	Monocyte differentiation antigen CD14	39.2	36	157	10	-0.118692	0.785811	0.970696
P11672	Lcn2	Neutrophil gelatinase-associated lipocalin	22.9	11	19	2	0.293647	0.636623	0.970696
P12023	App	Amyloid-beta A4 protein	86.7	8	62	6	-0.136543	0.844824	0.970696
P12804	Fgl2	Fibroleukin	48.9	11	29	4	-0.153906	0.833538	0.970696
P14211	Calr	Calreticulin	48	54	799	22	-0.222866	0.674469	0.970696
P14483	H2-Ab1	H-2 class II histocompatibility antigen, A beta chain	30.1	34	49	6	-0.132128	0.853404	0.970696
P15379	Cd44	CD44 antigen	85.6	3	15	2	-0.241672	0.675525	0.970696
P16045	Lgals1	Galectin-1	14.9	73	535	8	0.18066	0.640451	0.970696
P16110	Lgals3	Galectin-3	27.5	33	136	7	0.374942	0.641626	0.970696
P16675	Ctsa	Lysosomal protective protein	53.8	29	154	10	-0.141296	0.702477	0.970696
P18242	Ctsd	Cathepsin D	44.9	49	454	18	-0.0557196	0.849719	0.970696
P19324	Serpinh1	Serpin H1	46.5	48	192	15	-0.179628	0.744278	0.970696
P20029	Hspa5	Endoplasmic reticulum chaperone BiP	72.4	53	1209	38	-0.132612	0.737042	0.970696
P21981	Tgm2	Protein-glutamine gamma-glutamyltransferase 2	77	25	107	12	-0.411248	0.633565	0.970696
P27773	Pdia3	Protein disulfide-isomerase A3	56.6	59	949	33	-0.125741	0.803699	0.970696
P30412	Ppic	Peptidyl-prolyl cis-trans isomerase C	22.8	43	101	6	-0.305679	0.612787	0.970696
P32261	Serpinc1	Antithrombin-III	52	56	534	23	-0.159611	0.734554	0.970696
P37889	Fbln2	Fibulin-2	131.7	12	104	11	0.274954	0.699428	0.970696
P39061	Col18a1	Collagen alpha-1(XVIII) chain	182.1	12	155	14	0.160617	0.789264	0.970696
P41317	Mbl2	Mannose-binding protein C	25.9	10	18	2	0.118217	0.798717	0.970696
P46412	Gpx3	Glutathione peroxidase 3	25.4	45	182	7	0.320345	0.61913	0.970696
P47880	Igfbp6	Insulin-like growth factor-binding protein 6	25.3	32	79	5	0.215296	0.80963	0.970696
P50114	S100b	Protein S100-B	10.7	40	38	2	0.185132	0.773479	0.970696
P50428	Arsa	Arylsulfatase A	53.7	12	49	3	-0.196558	0.675819	0.970696
P50608	Fmod	Fibromodulin	43	7	7	2	-0.251587	0.717743	0.970696
P51885	Lum	Lumican	38.2	37	526	13	-0.109614	0.846364	0.970696
P52795	Efnb1	Ephrin-B1	37.8	13	19	2	0.193809	0.72858	0.970696
P55065	Pltp	Phospholipid transfer protein	54.4	7	26	3	-0.233371	0.751776	0.970696
P57759	Erp29	Endoplasmic reticulum resident protein 29	28.8	14	57	3	-0.311067	0.648758	0.970696
P82198	Tgfbi	Transforming growth factor-beta-induced protein ig-h3	74.6	40	255	20	-0.191681	0.762661	0.970696
P97298	Serpinf1	Pigment epithelium-derived factor	46.2	46	190	14	-0.254243	0.692972	0.970696
P97425	Ear2	Eosinophil cationic protein 2	17.6	46	79	4	-0.392159	0.598599	0.970696
P97821	Ctsc	Dipeptidyl peptidase 1	52.3	27	144	9	-0.222629	0.721253	0.970696
Q01149	Col1a2	Collagen alpha-2(I) chain	129.5	56	1090	44	-0.328869	0.626941	0.970696
Q04857	Col6a1	Collagen alpha-1(VI) chain	108.4	6	50	4	-0.138057	0.7976	0.970696
Q05186	Rcn1	Reticulocalbin-1	38.1	11	22	3	-0.0792422	0.849276	0.970696
Q07968	F13b	Coagulation factor XIII B chain	76.1	13	25	6	-0.390664	0.633746	0.970696
Q08481	Pecam1	Platelet endothelial cell adhesion molecule	81.2	25	268	13	0.150249	0.681873	0.970696
Q08761	Pros1	Vitamin K-dependent protein S	74.9	8	22	4	-0.143541	0.826646	0.970696
Q2VLH6	Cd163	Scavenger receptor cysteine-rich type 1 protein M130	120.8	17	89	11	-0.371312	0.638871	0.970696
Q3U962	Col5a2	Collagen alpha-2(V) chain	144.9	16	57	11	-0.181039	0.80072	0.970696
Q4ZJN1	C1qtnf9	Complement C1q and tumor necrosis factor-related protein 9	34.5	10	35	2	-0.0854886	0.810676	0.970696
Q60648	Gm2a	Ganglioside GM2 activator	20.8	30	93	5	-0.0771337	0.833617	0.970696
Q60994	Adipoq	Adiponectin	26.8	33	213	7	-0.17731	0.739732	0.970696
Q61207	Psap	Prosaposin	61.4	36	402	17	-0.150522	0.652595	0.970696
Q61490	Alcam	CD166 antigen	65.1	16	14	6	-0.223123	0.644647	0.970696
Q61508	Ecm1	Extracellular matrix protein 1	62.8	37	108	14	0.382305	0.724186	0.970696
Q61581	Igfbp7	Insulin-like growth factor-binding protein 7	29	54	252	13	0.250909	0.719556	0.970696
Q61646	Hp	Haptoglobin	38.7	68	689	22	0.278662	0.655439	0.970696
Q62000	Ogn	Mimecan	34	45	368	12	0.197168	0.779063	0.970696
Q64191	Aga	N(4)-(beta-N-acetylglucosaminyl)-L-asparaginase	37	22	85	4	0.145844	0.73861	0.970696
Q7TPC1	Cdsn	Corneodesmosin	54.3	24	31	8	-0.195506	0.814489	0.970696
Q8BH97	Rcn3	Reticulocalbin-3	38	38	57	7	-0.181556	0.83326	0.970696
Q8BHN3	Ganab	Neutral alpha-glucosidase AB	106.8	53	335	33	-0.155735	0.781559	0.970696
Q8BND5	Qsox1	Sulfhydryl oxidase 1	82.7	32	178	18	-0.152874	0.796845	0.970696
Q8CFX1	H6pd	GDH/6PGL endoplasmic bifunctional protein	88.9	20	173	13	-0.198902	0.708054	0.970696
Q8CG14	C1sa	Complement C1s-A subcomponent	76.8	26	176	7	-0.434858	0.602288	0.970696
Q8CIF4	Btd	Biotinidase	58.1	8	8	2	-0.0723822	0.846808	0.970696
Q8K0E8	Fgb	Fibrinogen beta chain	54.7	62	657	29	0.23073	0.694842	0.970696
Q8K426	Retnlg	Resistin-like gamma	12.5	23	14	2	0.32029	0.616818	0.970696
Q8R464	Cadm4	Cell adhesion molecule 4	42.7	28	39	7	0.0590448	0.797827	0.970696
Q8R4Y4	Stab1	Stabilin-1	276.1	4	18	6	-0.184342	0.75891	0.970696
Q8VCC9	Spon1	Spondin-1	90.8	16	47	7	0.151678	0.844814	0.970696
Q8VCI0	Plbd1	Phospholipase B-like 1	63	25	65	9	-0.16587	0.789755	0.970696
Q8VCM7	Fgg	Fibrinogen gamma chain	49.4	63	513	20	-0.145804	0.803542	0.970696
Q91V98	Cd248	Endosialin	81.8	9	36	4	0.15984	0.847828	0.970696
Q91W90	Txndc5	Thioredoxin domain-containing protein 5	46.4	44	247	13	-0.22672	0.708405	0.970696
Q91WG0	Ces2c	Acylcarnitine hydrolase	62.4	8	9	2	0.142598	0.837476	0.970696
Q91ZX7	Lrp1	Prolow-density lipoprotein receptor-related protein 1	504.4	10	234	34	-0.104951	0.786783	0.970696
Q9CQ45	Nenf	Neudesin	18.9	26	24	3	0.101189	0.815979	0.970696
Q9D154	Serpinb1a	Leukocyte elastase inhibitor A	42.5	52	306	16	0.236956	0.724909	0.970696
Q9D1Q6	Erp44	Endoplasmic reticulum resident protein 44	46.8	39	136	9	-0.177604	0.812707	0.970696
Q9DBH5	Lman2	Vesicular integral-membrane protein VIP36	40.4	25	51	6	0.119779	0.842214	0.970696
Q9DC11	Plxdc2	Plexin domain-containing protein 2	59.6	18	96	7	-0.169975	0.714764	0.970696
Q9ESP1	Sdf2l1	Stromal cell-derived factor 2-like protein 1	23.6	51	6	5	-0.139074	0.794919	0.970696
Q9ESY9	Ifi30	Gamma-interferon-inducible lysosomal thiol reductase	27.8	21	28	4	0.268671	0.730019	0.970696
Q9JKR6	Hyou1	Hypoxia up-regulated protein 1	111.1	12	28	8	-0.265366	0.69548	0.970696
Q9QWK4	Cd5l	CD5 antigen-like	38.8	25	56	7	0.289791	0.692675	0.970696
Q9QWR8	Naga	Alpha-N-acetylgalactosaminidase	47.2	10	26	3	-0.128935	0.741461	0.970696
Q9QZJ6	Mfap5	Microfibrillar-associated protein 5	18.5	16	25	3	0.129808	0.856203	0.970696
Q9R0E2	Plod1	Procollagen-lysine,2-oxoglutarate 5-dioxygenase 1	83.5	10	37	5	0.222309	0.716175	0.970696
Q9Z1R3	Apom	Apolipoprotein M	21.3	12	23	2	-0.205442	0.748981	0.970696
Q61112	Sdf4	45 kDa calcium-binding protein	42	14	5	3	-0.0909236	0.866091	0.97906
O08573	Lgals9	Galectin-9	40	7	8	2	0.0884505	0.881835	0.98296
O08807	Prdx4	Peroxiredoxin-4	31	51	137	10	-0.117309	0.874845	0.98296
P01887	B2m	Beta-2-microglobulin	13.8	35	78	3	0.0789431	0.892794	0.98296
P01901	H2-K1	H-2 class I histocompatibility antigen, K-B alpha chain	41.3	35	170	3	0.111101	0.873552	0.98296
P21180	C2	Complement C2	84.7	24	132	16	-0.147756	0.877104	0.98296
P47878	Igfbp3	Insulin-like growth factor-binding protein 3	31.7	15	19	3	0.0594013	0.901412	0.98296
P97857	Adamts1	A disintegrin and metalloproteinase with thrombospondin motifs 1	105.7	5	28	3	0.0996079	0.89086	0.98296
P97927	Lama4	Laminin subunit alpha-4	201.7	36	1145	53	-0.0533903	0.898674	0.98296
Q61001	Lama5	Laminin subunit alpha-5	403.8	2	35	5	0.06272	0.894924	0.98296
Q61398	Pcolce	Procollagen C-endopeptidase enhancer 1	50.1	31	173	13	-0.123257	0.884753	0.98296
Q922R8	Pdia6	Protein disulfide-isomerase A6	48.1	49	395	17	0.0783547	0.902307	0.98296
Q9EP95	Retnla	Resistin-like alpha	11.9	15	39	2	-0.0918003	0.891391	0.98296
Q9Z0M5	Lipa	Lysosomal acid lipase/cholesteryl ester hydrolase	45.3	8	5	2	-0.0520702	0.901861	0.98296
P02469	Lamb1	Laminin subunit beta-1	197	48	1541	69	-0.0445884	0.921765	0.984286
P08113	Hsp90b1	Endoplasmin	92.4	37	483	24	-0.0602298	0.913425	0.984286
P09470	Ace	Angiotensin-converting enzyme	150.8	24	297	20	0.0470054	0.928258	0.984286
P97290	Serping1	Plasma protease C1 inhibitor	55.5	32	226	11	0.0559622	0.928762	0.984286
P98086	C1qa	Complement C1q subcomponent subunit A	26	17	15	3	0.053826	0.926032	0.984286
Q6P5E4	Uggt1	UDP-glucose:glycoprotein glucosyltransferase 1	176.3	21	143	22	-0.0790999	0.924851	0.984286
Q91WP6	Serpina3n	Serine protease inhibitor A3N	46.7	31	310	10	0.0674606	0.913734	0.984286
Q99N28	Cadm3	Cell adhesion molecule 3	42.9	28	41	7	-0.0892331	0.912027	0.984286
Q9D1H9	Mfap4	Microfibril-associated glycoprotein 4	28.9	19	20	3	0.0649215	0.919742	0.984286
Q9WUU7	Ctsz	Cathepsin Z	34	32	142	8	0.0450125	0.915998	0.984286
Q01339	Apoh	Beta-2-glycoprotein 1	38.6	46	316	17	0.0562325	0.938677	0.992097
O88968	Tcn2	Transcobalamin-2	47.6	18	31	5	-0.0485726	0.942533	0.993481
O35206	Col15a1	Collagen alpha-1(XV) chain	140.4	17	489	18	0.0208956	0.966259	0.994007
O35375	Nrp2	Neuropilin-2	104.6	12	39	6	0.0240619	0.960995	0.994007
P11276	Fn1	Fibronectin	272.4	43	1249	66	0.0348798	0.965724	0.994007
P12265	Gusb	Beta-glucuronidase	74.1	29	123	13	-0.0257241	0.957382	0.994007
P29788	Vtn	Vitronectin	54.8	15	35	5	0.0449605	0.962307	0.994007
Q02819	Nucb1	Nucleobindin-1	53.4	57	326	22	-0.0342989	0.946696	0.994007
Q60854	Serpinb6	Serpin B6	42.6	51	410	17	0.0160271	0.968519	0.994007
Q64314	Cd34	Hematopoietic progenitor cell antigen CD34	41	7	14	2	-0.042023	0.955559	0.994007
Q91ZW2	Pofut1	GDP-fucose protein O-fucosyltransferase 1	44.7	12	12	3	0.0281738	0.953795	0.994007
Q9QZZ6	Dpt	Dermatopontin	24	44	150	7	-0.0527577	0.951916	0.994007
O09159	Man2b1	Lysosomal alpha-mannosidase	114.6	13	55	9	-0.00650831	0.992122	0.99635
O70165	Fcn1	Ficolin-1	36.3	18	28	5	-0.0246118	0.973801	0.99635
P01633	Igk-V19-17	Ig kappa chain V19-17	16.4	12	26	2	0.00263037	0.99635	0.99635
P14106	C1qb	Complement C1q subcomponent subunit B	26.7	14	40	3	-0.00341303	0.995485	0.99635
P33434	Mmp2	72 kDa type IV collagenase	74.1	36	153	16	0.0126621	0.988798	0.99635
P39039	Mbl1	Mannose-binding protein A	25.4	13	25	3	0.00875367	0.989926	0.99635
P55302	Lrpap1	Alpha-2-macroglobulin receptor-associated protein	42.2	21	43	5	0.0030065	0.994109	0.99635
Q62426	Cstb	Cystatin-B	11	70	126	5	0.00270819	0.99263	0.99635
Q640N1	Aebp1	Adipocyte enhancer-binding protein 1	128.3	16	139	15	0.0201577	0.977094	0.99635
Q9Z1P8	Angptl4	Angiopoietin-related protein 4	45.5	7	33	2	-0.0115329	0.98011	0.99635

## Sheet: TH vs. ALL OTHERS
UNIPROT ACCESSION	GENE NAME	PROTEIN NAME	M.W. (kDa)	SEQUENCE COVERAGE (%)	# TOTAL PSMS	UNIQUE PEPTIDES	logFC (TH vs. ALL OTHERS)	P.Value	adj.P.Val
P51910	Apod	Apolipoprotein D	21.5	14	5	2	-6.39308	6.15011e-14	2.40469e-11
P70389	Igfals	Insulin-like growth factor-binding protein complex acid labile subunit	66.9	14	24	6	-5.96358	5.69551e-10	1.11347e-07
P28481	Col2a1	Collagen alpha-1(II) chain	141.9	3	20	2	7.12443	8.06351e-09	1.05094e-06
P23953	Ces1c	Carboxylesterase 1C	61	44	553	18	-3.19205	5.85556e-08	2.96857e-06
P49182	Serpind1	Heparin cofactor 2	54.5	13	52	6	-2.91034	6.01779e-08	2.96857e-06
Q61129	Cfi	Complement factor I	67.2	27	106	10	-3.10396	6.0738e-08	2.96857e-06
Q64726	Azgp1	Zinc-alpha-2-glycoprotein	35.3	36	77	9	-3.81007	4.30901e-08	2.96857e-06
Q9QXC1	Fetub	Fetuin-B	42.7	32	123	7	-3.48584	4.90724e-08	2.96857e-06
Q8VCG4	C8g	Complement component C8 gamma chain	22.5	50	66	7	-2.71836	8.2237e-08	3.57274e-06
O89020	Afm	Afamin	69.3	32	220	15	-3.2297	1.61562e-07	6.31709e-06
Q8K182	C8a	Complement component C8 alpha chain	66	31	197	13	-3.06962	1.7917e-07	6.36869e-06
P07724	Alb	Serum albumin	68.6	92	6336	86	-2.69894	2.05306e-07	6.68954e-06
Q91X72	Hpx	Hemopexin	51.3	55	1030	29	-2.89287	2.57307e-07	7.73902e-06
O08800	Serpinb8	Serpin B8	42.1	9	5	3	-2.21538	2.90591e-07	8.1158e-06
P06683	C9	Complement component C9	62	25	69	11	-2.77355	3.50543e-07	9.13748e-06
P07309	Ttr	Transthyretin	15.8	67	288	8	-2.62243	4.54608e-07	1.11095e-05
P07759	Serpina3k	Serine protease inhibitor A3K	46.9	40	1074	10	-2.48774	5.1734e-07	1.18988e-05
O08677	Kng1	Kininogen-1	73.1	34	393	19	-2.72554	7.03866e-07	1.50046e-05
P07758	Serpina1a	Alpha-1-antitrypsin 1-1	46	56	1144	8	-2.87873	7.29125e-07	1.50046e-05
Q921I1	Tf	Serotransferrin	76.7	67	2425	58	-2.71508	9.46087e-07	1.8496e-05
P26262	Klkb1	Plasma kallikrein	71.3	43	199	18	-2.60961	1.43595e-06	2.55207e-05
Q08761	Pros1	Vitamin K-dependent protein S	74.9	8	22	4	-2.7265	1.37408e-06	2.55207e-05
P22599	Serpina1b	Alpha-1-antitrypsin 1-2	45.9	54	1122	8	-2.57696	1.56813e-06	2.66583e-05
P21614	Gc	Vitamin D-binding protein	53.6	62	691	27	-2.44324	1.72416e-06	2.71153e-05
P52795	Efnb1	Ephrin-B1	37.8	13	19	2	2.30533	1.73372e-06	2.71153e-05
Q61147	Cp	Ceruloplasmin	121.1	53	905	47	-2.13398	1.92791e-06	2.89928e-05
Q01279	Egfr	Epidermal growth factor receptor	134.8	19	214	18	-2.75915	2.26108e-06	3.04856e-05
Q06770	Serpina6	Corticosteroid-binding globulin	44.7	12	46	4	-3.93453	2.18425e-06	3.04856e-05
Q8BH35	C8b	Complement component C8 beta chain	66.2	28	181	14	-2.93807	2.20098e-06	3.04856e-05
Q9R118	Htra1	Serine protease HTRA1	51.2	9	21	3	-2.4509	2.81198e-06	3.66495e-05
P29699	Ahsg	Alpha-2-HS-glycoprotein	37.3	46	402	11	-2.75082	4.18809e-06	5.2824e-05
Q00898	Serpina1e	Alpha-1-antitrypsin 1-5	45.9	43	1049	9	-2.87612	5.01569e-06	6.12855e-05
Q61247	Serpinf2	Alpha-2-antiplasmin	54.9	36	164	12	-2.41355	6.1204e-06	7.25175e-05
Q00897	Serpina1d	Alpha-1-antitrypsin 1-4	46	54	1064	7	-2.19886	8.3831e-06	9.64057e-05
Q9DBD0	Ica	Inhibitor of carbonic anhydrase	76.7	47	266	24	-2.24473	1.01587e-05	0.000113488
Q80YC5	F12	Coagulation factor XII	65.7	18	25	6	-2.77601	2.82649e-05	0.000306989
O88792	F11r	Junctional adhesion molecule A	32.4	16	41	3	2.87708	3.00422e-05	0.000317473
P25785	Timp2	Metalloproteinase inhibitor 2	24.3	34	29	5	-2.30124	3.60736e-05	0.000344019
P97333	Nrp1	Neuropilin-1	102.9	32	175	16	1.42813	3.49123e-05	0.000344019
Q07456	Ambp	Protein AMBP	39	23	65	6	-2.38972	3.55989e-05	0.000344019
Q9ESB3	Hrg	Histidine-rich glycoprotein	59.1	22	163	12	-1.95025	3.57014e-05	0.000344019
Q9DBB9	Cpn2	Carboxypeptidase N subunit 2	60.4	23	83	9	-2.63213	4.34392e-05	0.000394994
Q9R098	Hgfac	Hepatocyte growth factor activator	70.5	5	22	3	-1.95448	4.29985e-05	0.000394994
Q9R069	Bcam	Basal cell adhesion molecule	67.6	47	525	20	-1.6904	5.17382e-05	0.000459764
P70274	Selenop	Selenoprotein P	42.7	13	52	4	-2.42847	6.9833e-05	0.000606771
P43025	Clec3b	Tetranectin	22.2	41	87	5	-2.54448	8.04935e-05	0.000684195
P97352	S100a13	Protein S100-A13	11.2	34	136	5	1.65971	9.987e-05	0.000830834
Q60590	Orm1	Alpha-1-acid glycoprotein 1	23.9	32	112	7	-2.13301	0.00010235	0.000833722
O08600	Endog	Endonuclease G, mitochondrial	32.2	29	14	5	1.36892	0.000114241	0.00089765
Q00623	Apoa1	Apolipoprotein A-I	30.6	54	612	17	-2.38038	0.000114789	0.00089765
A2ASQ1	Agrn	Agrin	207.4	16	154	20	2.03482	0.000127067	0.000956084
P49935	Ctsh	Pro-cathepsin H	37.1	15	38	3	-2.38328	0.000127152	0.000956084
Q9CZT5	Vasn	Vasorin	72.2	8	15	3	-1.52217	0.000132073	0.000974353
P01638	N/A	Ig kappa chain V-V region L6 (Fragment)	13	29	29	2	-1.69552	0.000145489	0.00105345
P18572	Bsg	Basigin	42.4	19	121	7	1.4517	0.000150982	0.00107334
A6H6E2	Mmrn2	Multimerin-2	105.1	12	39	9	2.00094	0.000155524	0.00108589
P01751	Ighv1-72	Ig heavy chain V region B1-8/186-2	15.4	38	33	3	-3.01465	0.000165856	0.00113771
P28665	Mug1	Murinoglobulin-1	165.2	52	1663	40	-1.825	0.000198028	0.00131235
P47878	Igfbp3	Insulin-like growth factor-binding protein 3	31.7	15	19	3	-1.6179	0.00019537	0.00131235
Q08481	Pecam1	Platelet endothelial cell adhesion molecule	81.2	25	268	13	1.22283	0.000204038	0.00132965
P20918	Plg	Plasminogen	90.7	65	838	42	-1.99916	0.000258246	0.00165532
Q61730	Il1rap	Interleukin-1 receptor accessory protein	65.7	16	46	7	-2.05102	0.000272619	0.00171926
P01633	Igk-V19-17	Ig kappa chain V19-17	16.4	12	26	2	-1.90724	0.000287952	0.00178713
P19221	F2	Prothrombin	70.2	43	191	22	-1.99942	0.000301281	0.00184064
P01642	Gm10881	Ig kappa chain V-V region L7 (Fragment)	12.6	23	18	2	-1.92092	0.000310047	0.00186505
Q9EP95	Retnla	Resistin-like alpha	11.9	15	39	2	-2.21468	0.000319684	0.00189389
A6X935	Itih4	Inter alpha-trypsin inhibitor, heavy chain 4	104.6	23	165	16	-1.2469	0.000398841	0.00232757
Q8VHY0	Cspg4	Chondroitin sulfate proteoglycan 4	252.2	38	1546	62	1.05052	0.000446353	0.00256653
Q8R2G4	Art3	Ecto-ADP-ribosyltransferase 3	42	52	384	15	-1.29026	0.000696454	0.00394657
P11859	Agt	Angiotensinogen	52	28	69	11	-3.00695	0.00100902	0.00563609
Q00724	Rbp4	Retinol-binding protein 4	23.2	45	110	6	-1.68219	0.00102933	0.00566857
P55284	Cdh5	Cadherin-5	87.8	21	133	13	1.09346	0.00111297	0.00604406
P50428	Arsa	Arylsulfatase A	53.7	12	49	3	1.15841	0.00115075	0.00616359
P35330	Icam2	Intercellular adhesion molecule 2	31.4	18	47	5	1.08417	0.00130336	0.00679484
Q8R121	Serpina10	Protein Z-dependent protease inhibitor	51.8	15	33	5	-1.37862	0.0012901	0.00679484
O70165	Fcn1	Ficolin-1	36.3	18	28	5	-2.21825	0.0015808	0.00813281
Q61703	Itih2	Inter-alpha-trypsin inhibitor heavy chain H2	105.9	24	183	13	-1.42781	0.00162986	0.00827631
Q61704	Itih3	Inter-alpha-trypsin inhibitor heavy chain H3	99.3	15	90	8	-2.96373	0.00171173	0.00858061
Q8BND5	Qsox1	Sulfhydryl oxidase 1	82.7	32	178	18	-1.73539	0.00177898	0.00880485
P39039	Mbl1	Mannose-binding protein A	25.4	13	25	3	-1.99053	0.00221334	0.0108177
Q8CG16	C1ra	Complement C1r-A subcomponent	80	27	130	12	-1.5266	0.00234489	0.0113191
P06909	Cfh	Complement factor H	139	46	873	41	-1.3893	0.00237847	0.0113413
P28828	Ptprm	Receptor-type tyrosine-protein phosphatase mu	163.5	3	32	2	0.933199	0.00259909	0.0122439
P18242	Ctsd	Cathepsin D	44.9	49	454	18	0.793356	0.0031049	0.0144366
P32507	Nectin2	Nectin-2	57.3	18	62	5	1.51775	0.0031384	0.0144366
P55065	Pltp	Phospholipid transfer protein	54.4	7	26	3	-2.03172	0.00358552	0.0162
Q61830	Mrc1	Macrophage mannose receptor 1	164.9	36	478	41	-1.07407	0.0036046	0.0162
P52430	Pon1	Serum paraoxonase/arylesterase 1	39.5	12	15	3	-2.08563	0.00369307	0.016409
P06684	C5	Complement C5	188.8	28	215	32	-1.65211	0.00386382	0.0168128
P97298	Serpinf1	Pigment epithelium-derived factor	46.2	46	190	14	-1.75862	0.00386995	0.0168128
P01027	C3	Complement C3	186.4	63	2693	91	-1.07706	0.00396644	0.0170426
P32261	Serpinc1	Antithrombin-III	52	56	534	23	-1.25904	0.00442822	0.0188199
P09581	Csf1r	Macrophage colony-stimulating factor 1 receptor	109.1	9	40	7	-2.28275	0.00467023	0.019635
P50608	Fmod	Fibromodulin	43	7	7	2	1.8632	0.00477591	0.0196567
Q99KC8	Vwa5a	von Willebrand factor A domain-containing protein 5A	87.1	36	400	22	-0.722109	0.00475593	0.0196567
Q91V98	Cd248	Endosialin	81.8	9	36	4	-2.21927	0.00507655	0.0206764
Q03734	Serpina3m	Serine protease inhibitor A3M	47	31	526	4	-2.52712	0.00512962	0.0206771
P97425	Ear2	Eosinophil cationic protein 2	17.6	46	79	4	-1.96473	0.00560988	0.0223823
Q8K3K7	Agpat2	1-acyl-sn-glycerol-3-phosphate acyltransferase beta	31	9	19	2	1.21513	0.00615416	0.0243058
P14483	H2-Ab1	H-2 class II histocompatibility antigen, A beta chain	30.1	34	49	6	-1.85345	0.00645939	0.0252562
Q07968	F13b	Coagulation factor XIII B chain	76.1	13	25	6	-2.12279	0.00669836	0.0259313
Q925F2	Esam	Endothelial cell-selective adhesion molecule	41.8	10	33	3	1.58366	0.00750562	0.0287716
O88393	Tgfbr3	Transforming growth factor beta receptor type 3	93.8	3	3	2	-1.34282	0.00800998	0.0304068
Q571E4	Galns	N-acetylgalactosamine-6-sulfatase	57.6	7	10	3	-0.998122	0.00817088	0.0307194
Q61554	Fbn1	Fibrillin-1	312.1	6	78	13	-2.04469	0.00844683	0.0314544
P16045	Lgals1	Galectin-1	14.9	73	535	8	0.955044	0.00865533	0.0316283
Q7TPC1	Cdsn	Corneodesmosin	54.3	24	31	8	-2.07323	0.00864169	0.0316283
P13020	Gsn	Gelsolin	85.9	51	1210	32	-1.79697	0.00957142	0.0343342
Q61001	Lama5	Laminin subunit alpha-5	403.8	2	35	5	1.16638	0.0095492	0.0343342
P11680	Cfp	Properdin	50.3	26	145	8	-1.23568	0.00980068	0.0345231
Q80Z24	Negr1	Neuronal growth regulator 1	37.9	18	45	5	0.824248	0.00976957	0.0345231
Q8VCS0	Pglyrp2	N-acetylmuramoyl-L-alanine amidase	57.7	10	15	3	-1.36343	0.0101321	0.035372
P16014	Chgb	Secretogranin-1	77.9	53	50	32	-1.18077	0.0105826	0.0366177
Q9WV85	Nme3	Nucleoside diphosphate kinase 3	19.1	47	65	6	0.821973	0.010903	0.0373952
Q9QZF2	Gpc1	Glypican-1	61.3	22	30	8	-2.05911	0.0110881	0.0376994
P04186	Cfb	Complement factor B	85	37	439	27	-1.23465	0.0113145	0.0381375
Q8VCM7	Fgg	Fibrinogen gamma chain	49.4	63	513	20	-1.41233	0.0116376	0.0388916
Q4ZJN1	C1qtnf9	Complement C1q and tumor necrosis factor-related protein 9	34.5	10	35	2	0.829737	0.0133988	0.0440664
Q8BH61	F13a1	Coagulation factor XIII A chain	83.2	57	819	32	-1.57982	0.0134115	0.0440664
Q61702	Itih1	Inter-alpha-trypsin inhibitor heavy chain H1	101	30	200	16	-0.996647	0.0151109	0.0492363
P21180	C2	Complement C2	84.7	24	132	16	-2.22728	0.0155971	0.0504007
Q8K0E8	Fgb	Fibrinogen beta chain	54.7	62	657	29	-1.35226	0.0165704	0.0531068
Q9JJH1	Rnase4	Ribonuclease 4	17	29	79	4	-1.50788	0.0167635	0.053289
O70370	Ctss	Cathepsin S	38.4	42	156	11	-1.82952	0.0185927	0.058627
P33434	Mmp2	72 kDa type IV collagenase	74.1	36	153	16	-2.0419	0.019032	0.0591136
Q99P87	Retn	Resistin	12.5	46	74	4	-1.84128	0.0190494	0.0591136
P97857	Adamts1	A disintegrin and metalloproteinase with thrombospondin motifs 1	105.7	5	28	3	-1.63358	0.020146	0.0620243
Q91WP6	Serpina3n	Serine protease inhibitor A3N	46.7	31	310	10	-1.38516	0.0207774	0.0634685
Q9Z1R3	Apom	Apolipoprotein M	21.3	12	23	2	-1.42569	0.0211645	0.0641497
O55111	Dsg2	Desmoglein-2	122.3	11	20	8	1.05905	0.0219088	0.0652405
P45878	Fkbp2	Peptidyl-prolyl cis-trans isomerase FKBP2	15.3	63	140	9	0.801993	0.0217008	0.0652405
Q8R2Z5	Vwa1	von Willebrand factor A domain-containing protein 1	44.7	20	25	4	1.41316	0.0220249	0.0652405
P12804	Fgl2	Fibroleukin	48.9	11	29	4	-1.61742	0.0225394	0.0662623
E9PV24	Fga	Fibrinogen alpha chain	87.4	33	384	21	-1.19666	0.0231066	0.0674229
Q8R4Y4	Stab1	Stabilin-1	276.1	4	18	6	-1.30565	0.0247747	0.0717549
P28653	Bgn	Biglycan	41.6	37	92	9	2.22719	0.0251594	0.0720916
P29533	Vcam1	Vascular cell adhesion protein 1	81.3	22	53	12	-1.5569	0.0253586	0.0720916
Q01721	Gas1	Growth arrest-specific protein 1	35.7	20	79	3	1.01486	0.0254441	0.0720916
Q05793	Hspg2	Basement membrane-specific heparan sulfate proteoglycan core protein	398	40	2146	94	0.728381	0.0273395	0.0769048
P97290	Serping1	Plasma protease C1 inhibitor	55.5	32	226	11	-1.32162	0.0287741	0.0803619
Q02105	C1qc	Complement C1q subcomponent subunit C	26	20	25	4	-1.40406	0.0346562	0.0961034
P41317	Mbl2	Mannose-binding protein C	25.9	10	18	2	-0.938695	0.0351357	0.096747
Q9QWK4	Cd5l	CD5 antigen-like	38.8	25	56	7	-1.49723	0.0355484	0.0971988
O89103	Cd93	Complement component C1q receptor	69.3	17	186	8	0.535187	0.0363058	0.097973
P97426	Ear1	Eosinophil cationic protein 1	17.3	45	98	4	-2.13584	0.0363327	0.097973
Q9ET66	Pi16	Peptidase inhibitor 16	52.6	16	29	3	-1.15881	0.0401677	0.107572
P16110	Lgals3	Galectin-3	27.5	33	136	7	-1.59471	0.0421826	0.1122
Q7TQ62	Podn	Podocan	68.7	9	18	4	-1.32364	0.047248	0.124824
P07141	Csf1	Macrophage colony-stimulating factor 1	60.6	16	111	6	-1.11443	0.0505813	0.131342
P29788	Vtn	Vitronectin	54.8	15	35	5	-1.81526	0.0507641	0.131342
Q64444	Ca4	Carbonic anhydrase 4	34.3	39	117	9	1.03168	0.0500551	0.131342
Q9CQU0	Txndc12	Thioredoxin domain-containing protein 12	19	55	105	5	0.619595	0.051059	0.131342
P97821	Ctsc	Dipeptidyl peptidase 1	52.3	27	144	9	-1.18096	0.0516321	0.131949
Q8K482	Emilin2	EMILIN-2	117.2	7	16	5	-1.40449	0.059867	0.152
A6H584	Col6a5	Collagen alpha-5(VI) chain	289.4	1	2	2	-1.26146	0.0656114	0.16551
Q2VLH6	Cd163	Scavenger receptor cysteine-rich type 1 protein M130	120.8	17	89	11	-1.41885	0.0670028	0.167224
Q62165	Dag1	Dystroglycan	96.8	18	202	13	0.6172	0.0671461	0.167224
P15947	Klk1	Kallikrein-1	28.8	48	13	11	-1.47198	0.0707267	0.175026
P48759	Ptx3	Pentraxin-related protein PTX3	41.8	46	125	14	-1.8481	0.0740384	0.182069
P01831	Thy1	Thy-1 membrane glycoprotein	18.1	25	27	3	-0.976288	0.0750175	0.183324
P50543	S100a11	Protein S100-A11	11.1	28	48	2	-1.30016	0.0758164	0.184126
P11627	L1cam	Neural cell adhesion molecule L1	140.9	20	182	17	1.26372	0.078706	0.189571
Q91ZW2	Pofut1	GDP-fucose protein O-fucosyltransferase 1	44.7	12	12	3	0.828795	0.0790285	0.189571
P19324	Serpinh1	Serpin H1	46.5	48	192	15	0.929058	0.0835127	0.199106
P12032	Timp1	Metalloproteinase inhibitor 1	22.6	33	21	4	-0.92529	0.0861812	0.202919
P14106	C1qb	Complement C1q subcomponent subunit B	26.7	14	40	3	-1.01195	0.0856776	0.202919
P47880	Igfbp6	Insulin-like growth factor-binding protein 6	25.3	32	79	5	-1.50319	0.0866686	0.202919
O35639	Anxa3	Annexin A3	36.4	49	24	15	-1.16774	0.0884736	0.203489
P97927	Lama4	Laminin subunit alpha-4	201.7	36	1145	53	0.690662	0.0884062	0.203489
Q9WVH9	Fbln5	Fibulin-5	50.2	30	212	10	1.63246	0.0878702	0.203489
Q9QUR8	Sema7a	Semaphorin-7A	74.9	24	59	10	0.893124	0.0909072	0.207864
P01029	C4b	Complement C4-B	192.8	42	658	49	-0.9218	0.0975356	0.220442
P13595	Ncam1	Neural cell adhesion molecule 1	119.4	31	227	23	1.47072	0.0975114	0.220442
Q8VCC2	Ces1	Liver carboxylesterase 1	62.6	12	114	2	-0.931868	0.0983848	0.221083
P31428	Dpep1	Dipeptidase 1	45.7	38	96	11	-0.973305	0.0993254	0.221921
Q8K4Z3	Naxe	NAD(P)H-hydrate epimerase	31	30	199	6	0.520408	0.103219	0.229311
Q8VCC9	Spon1	Spondin-1	90.8	16	47	7	-1.2348	0.10471	0.231309
P02469	Lamb1	Laminin subunit beta-1	197	48	1541	69	0.711942	0.106464	0.233863
O09164	Sod3	Extracellular superoxide dismutase [Cu-Zn]	27.4	53	289	9	0.616354	0.108656	0.237344
O70325	Gpx4	Phospholipid hydroperoxide glutathione peroxidase	22.2	19	43	4	0.580622	0.10944	0.237729
Q60994	Adipoq	Adiponectin	26.8	33	213	7	-0.827062	0.112786	0.243643
O54901	Cd200	OX-2 membrane glycoprotein	31.2	13	8	3	0.891854	0.115204	0.2475
P0CW02	Ly6c1	Lymphocyte antigen 6C1	14.2	29	71	3	1.12881	0.11722	0.250454
P50114	S100b	Protein S100-B	10.7	40	38	2	0.967316	0.125551	0.266795
O09159	Man2b1	Lysosomal alpha-mannosidase	114.6	13	55	9	-0.983222	0.128685	0.271977
P21845	Tpsb2	Tryptase beta-2	30.9	30	109	6	1.24818	0.130646	0.274637
Q07797	Lgals3bp	Galectin-3-binding protein	64.5	40	330	16	-0.841103	0.132207	0.274962
Q9Z0M5	Lipa	Lysosomal acid lipase/cholesteryl ester hydrolase	45.3	8	5	2	0.617711	0.13192	0.274962
O08999	Ltbp2	Latent-transforming growth factor beta-binding protein 2	195.7	2	8	3	-0.726415	0.136181	0.276149
Q06890	Clu	Clusterin	51.6	39	243	15	-0.836384	0.136309	0.276149
Q60854	Serpinb6	Serpin B6	42.6	51	410	17	-0.587009	0.136034	0.276149
Q8BJD1	Itih5	Inter-alpha-trypsin inhibitor heavy chain H5	106.7	14	31	10	-0.597727	0.13624	0.276149
Q9QXT0	Cnpy2	Protein canopy homolog 2	20.8	51	230	10	0.569033	0.134595	0.276149
P14824	Anxa6	Annexin A6	75.8	9	8	4	-0.820442	0.13822	0.278578
Q8CIZ8	Vwf	von Willebrand factor	309.1	6	65	12	1.00662	0.143875	0.285558
Q8K4G1	Ltbp4	Latent-transforming growth factor beta-binding protein 4	178.5	29	339	30	1.56264	0.142692	0.285558
Q9WVJ3	Cpq	Carboxypeptidase Q	51.8	27	190	9	-0.583031	0.143705	0.285558
P10923	Spp1	Osteopontin	32.4	27	36	5	-0.925427	0.161476	0.318875
P02468	Lamc1	Laminin subunit gamma-1	177.2	46	1596	61	0.595258	0.167074	0.328271
Q6GU68	Islr	Immunoglobulin superfamily containing leucine-rich repeat protein	45.6	20	56	6	-1.19317	0.173401	0.338998
O35887	Calu	Calumenin	37	51	171	13	0.627281	0.175592	0.341575
P70232	Chl1	Neural cell adhesion molecule L1-like protein	135	28	133	21	1.15486	0.179065	0.346607
Q9DAU1	Cnpy3	Protein canopy homolog 3	30.5	11	25	2	0.555681	0.181839	0.350241
Q8BHC0	Lyve1	Lymphatic vessel endothelial hyaluronic acid receptor 1	34.6	16	91	4	-1.21859	0.186978	0.358375
Q62000	Ogn	Mimecan	34	45	368	12	0.907508	0.190815	0.363945
Q60715	P4ha1	Prolyl 4-hydroxylase subunit alpha-1	60.9	10	42	4	-0.883009	0.193797	0.367838
Q9Z0L8	Ggh	Gamma-glutamyl hydrolase	35.4	17	12	4	-0.818892	0.195346	0.368987
P22777	Serpine1	Plasminogen activator inhibitor 1	45.1	46	231	16	1.03384	0.202173	0.380047
O35744	Chil3	Chitinase-like protein 3	44.4	58	76	17	-1.515	0.206889	0.387051
Q8CG14	C1sa	Complement C1s-A subcomponent	76.8	26	176	7	-1.03085	0.212703	0.396033
P10605	Ctsb	Cathepsin B	37.3	45	603	17	0.320036	0.223901	0.414906
Q8R464	Cadm4	Cell adhesion molecule 4	42.7	28	39	7	0.256395	0.23181	0.427537
Q62426	Cstb	Cystatin-B	11	70	126	5	-0.332816	0.234764	0.430952
P46412	Gpx3	Glutathione peroxidase 3	25.4	45	182	7	-0.753032	0.237347	0.433213
Q8VBT0	Tmx1	Thioredoxin-related transmembrane protein 1	31.4	9	31	2	-0.36581	0.238212	0.433213
P39061	Col18a1	Collagen alpha-1(XVIII) chain	182.1	12	155	14	0.694959	0.241177	0.434563
Q61838	Pzp	Pregnancy zone protein	165.7	60	2306	65	0.368887	0.240496	0.434563
Q8K426	Retnlg	Resistin-like gamma	12.5	23	14	2	-0.738069	0.243533	0.436795
Q91X79	Cela1	Chymotrypsin-like elastase family member 1	28.9	47	45	8	-1.29007	0.245746	0.438753
P31725	S100a9	Protein S100-A9	13	23	44	2	0.799205	0.250234	0.444734
Q9WUU7	Ctsz	Cathepsin Z	34	32	142	8	0.478006	0.251782	0.445461
O54824	Il16	Pro-interleukin-16	141.3	2	6	2	-0.761254	0.256211	0.451255
P00688	Amy2	Pancreatic alpha-amylase	57.3	75	235	19	-1.29906	0.259034	0.45418
P11589	Mup2	Major urinary protein 2	20.7	74	264	5	-0.792876	0.269016	0.469577
Q05186	Rcn1	Reticulocalbin-1	38.1	11	22	3	0.446093	0.275154	0.478156
Q9D1H9	Mfap4	Microfibril-associated glycoprotein 4	28.9	19	20	3	0.690919	0.278414	0.481681
Q3U962	Col5a2	Collagen alpha-2(V) chain	144.9	16	57	11	0.766527	0.280709	0.483513
Q9Z1P8	Angptl4	Angiopoietin-related protein 4	45.5	7	33	2	-0.486971	0.283297	0.485829
Q80V42	Cpm	Carboxypeptidase M	50.5	5	5	2	0.393575	0.293568	0.501244
Q60648	Gm2a	Ganglioside GM2 activator	20.8	30	93	5	-0.370495	0.299467	0.50762
Q64695	Procr	Endothelial protein C receptor	27.2	12	47	2	0.45422	0.299898	0.50762
P28654	Dcn	Decorin	39.8	38	107	11	1.14921	0.306761	0.516998
Q3UQ28	Pxdn	Peroxidasin homolog	165	13	108	11	-0.425519	0.30881	0.518218
O35988	Sdc4	Syndecan-4	21.5	15	10	2	0.42509	0.315037	0.526408
O54782	Man2b2	Epididymis-specific alpha-mannosidase	115.5	7	15	5	-0.5159	0.316627	0.526813
P98086	C1qa	Complement C1q subcomponent subunit A	26	17	15	3	-0.564386	0.32455	0.537707
Q9WTR5	Cdh13	Cadherin-13	78.1	24	126	12	0.394335	0.326662	0.538923
Q08879	Fbln1	Fibulin-1	78	20	129	11	-0.401577	0.330469	0.542914
O88507	Cntfr	Ciliary neurotrophic factor receptor subunit alpha	40.8	21	43	5	0.562605	0.34302	0.560196
Q8VCI0	Plbd1	Phospholipase B-like 1	63	25	65	9	0.583173	0.343855	0.560196
P08121	Col3a1	Collagen alpha-1(III) chain	138.9	52	1570	51	-0.625818	0.347508	0.563799
P01887	B2m	Beta-2-microglobulin	13.8	35	78	3	-0.541106	0.350293	0.565091
P01898	H2-Q10	H-2 class I histocompatibility antigen, Q10 alpha chain	37.2	50	273	11	-0.342952	0.351671	0.565091
P17047	Lamp2	Lysosome-associated membrane glycoprotein 2	45.7	11	35	4	-0.425706	0.35264	0.565091
P28798	Grn	Granulins	63.4	45	300	15	-0.497073	0.355798	0.565517
P70663	Sparcl1	SPARC-like protein 1	72.2	32	129	14	-0.424169	0.354706	0.565517
Q8BFR4	Gns	N-acetylglucosamine-6-sulfatase	61.1	12	47	6	0.320497	0.36053	0.570718
O88968	Tcn2	Transcobalamin-2	47.6	18	31	5	-0.608052	0.362812	0.572014
P08226	Apoe	Apolipoprotein E	35.8	49	300	14	-0.778558	0.367829	0.577595
Q00493	Cpe	Carboxypeptidase E	53.2	32	54	10	0.731608	0.369824	0.578405
Q9ESY9	Ifi30	Gamma-interferon-inducible lysosomal thiol reductase	27.8	21	28	4	-0.691301	0.371907	0.578669
Q9QZZ6	Dpt	Dermatopontin	24	44	150	7	-0.775527	0.372953	0.578669
P05208	Cela2a	Chymotrypsin-like elastase family member 2A	28.9	70	34	9	0.836227	0.381004	0.581923
P10810	Cd14	Monocyte differentiation antigen CD14	39.2	36	157	10	-0.376543	0.380022	0.581923
P16014	Chgb	Secretogranin-1	77.9	53	50	32	-0.916943	0.37988	0.581923
P56565	S100a1	Protein S100-A1	10.5	45	105	7	0.663663	0.379835	0.581923
P02463	Col4a1	Collagen alpha-1(IV) chain	160.6	11	173	11	0.476155	0.38872	0.589107
Q64191	Aga	N(4)-(beta-N-acetylglucosaminyl)-L-asparaginase	37	22	85	4	0.370635	0.388074	0.589107
P07356	Anxa2	Annexin A2	38.7	35	150	9	0.519127	0.392317	0.592263
A2A8L5	Ptprf	Receptor-type tyrosine-protein phosphatase F	211.4	4	14	4	-0.395359	0.395452	0.594698
Q62009	Postn	Periostin	93.1	28	171	15	-0.397397	0.398278	0.596654
Q8BP92	Rcn2	Reticulocalbin-2	37.2	37	53	9	0.600867	0.403878	0.600442
Q8CFX1	H6pd	GDH/6PGL endoplasmic bifunctional protein	88.9	20	173	13	0.439155	0.403056	0.600442
Q04857	Col6a1	Collagen alpha-1(VI) chain	108.4	6	50	4	-0.444722	0.406165	0.601555
P03953	Cfd	Complement factor D	28	47	624	10	-0.63145	0.422321	0.60377
P06728	Apoa4	Apolipoprotein A-IV	45	65	433	23	0.233209	0.418593	0.60377
P10493	Nid1	Nidogen-1	136.5	51	1160	40	0.331326	0.416517	0.60377
P10889	Cxcl2	C-X-C motif chemokine 2	10.6	36	41	2	0.712369	0.420694	0.60377
P12023	App	Amyloid-beta A4 protein	86.7	8	62	6	-0.555232	0.423102	0.60377
P14069	S100a6	Protein S100-A6	10	17	42	2	-0.319347	0.410152	0.60377
P21981	Tgm2	Protein-glutamine gamma-glutamyltransferase 2	77	25	107	12	0.698878	0.416501	0.60377
Q922R8	Pdia6	Protein disulfide-isomerase A6	48.1	49	395	17	0.512638	0.418176	0.60377
Q9DC11	Plxdc2	Plexin domain-containing protein 2	59.6	18	96	7	-0.374041	0.414351	0.60377
Q9EPX2	Papln	Papilin	138.8	10	49	9	0.495732	0.419701	0.60377
O88207	Col5a1	Collagen alpha-1(V) chain	183.6	6	36	4	-0.566179	0.425478	0.604953
P08071	Ltf	Lactotransferrin	77.8	35	93	18	-0.613631	0.441014	0.62477
P35441	Thbs1	Thrombospondin-1	129.6	33	466	28	0.713862	0.445708	0.62914
Q60675	Lama2	Laminin subunit alpha-2	343.6	43	1909	99	0.338492	0.453737	0.638169
O55026	Entpd2	Ectonucleoside triphosphate diphosphohydrolase 2	54.3	19	32	6	0.53971	0.460621	0.640935
P01899	H2-D1	H-2 class I histocompatibility antigen, D-B alpha chain	40.8	41	306	8	0.340941	0.459677	0.640935
Q9R0E2	Plod1	Procollagen-lysine,2-oxoglutarate 5-dioxygenase 1	83.5	10	37	5	0.450166	0.458284	0.640935
Q02819	Nucb1	Nucleobindin-1	53.4	57	326	22	-0.366144	0.470144	0.651866
Q8BH97	Rcn3	Reticulocalbin-3	38	38	57	7	0.613417	0.475523	0.656994
P15116	Cdh2	Cadherin-2	99.7	9	19	4	0.318376	0.489186	0.671129
Q61292	Lamb2	Laminin subunit beta-2	196.5	35	778	46	0.318817	0.488503	0.671129
P12265	Gusb	Beta-glucuronidase	74.1	29	123	13	-0.322729	0.496862	0.679277
O08547	Sec22b	Vesicle-trafficking protein SEC22b	24.7	13	25	2	0.286699	0.503476	0.683539
Q61398	Pcolce	Procollagen C-endopeptidase enhancer 1	50.1	31	173	13	-0.568791	0.502274	0.683539
O08807	Prdx4	Peroxiredoxin-4	31	51	137	10	-0.479133	0.518249	0.696341
Q02788	Col6a2	Collagen alpha-2(VI) chain	110.3	6	35	4	-0.355528	0.515182	0.696341
Q8VCT4	Ces1d	Carboxylesterase 1D	61.7	61	994	25	-0.295505	0.517626	0.696341
Q61508	Ecm1	Extracellular matrix protein 1	62.8	37	108	14	-0.695605	0.52071	0.697251
Q01339	Apoh	Beta-2-glycoprotein 1	38.6	46	316	17	-0.460861	0.526505	0.700216
Q9CXI5	Manf	Mesencephalic astrocyte-derived neurotrophic factor	20.4	44	110	9	0.299035	0.524912	0.700216
P14429	H2-Q7	H-2 class I histocompatibility antigen, Q7 alpha chain	37.9	29	128	3	-0.464258	0.544851	0.722158
O35375	Nrp2	Neuropilin-2	104.6	12	39	6	0.290888	0.549597	0.722504
P00687	Amy1	Alpha-amylase 1	57.6	48	235	13	-0.427551	0.554351	0.722504
Q80X19	Col14a1	Collagen alpha-1(XIV) chain	192.9	36	379	39	-0.369607	0.552921	0.722504
Q9DBL7	Coasy	Bifunctional coenzyme A synthase	62	15	43	5	-0.239311	0.551922	0.722504
Q9WV54	Asah1	Acid ceramidase	44.6	21	52	6	-0.446464	0.548213	0.722504
O70362	Gpld1	Phosphatidylinositol-glycan-specific phospholipase D	93.2	12	37	6	-0.387886	0.565093	0.725093
Q61112	Sdf4	45 kDa calcium-binding protein	42	14	5	3	0.312349	0.561196	0.725093
Q8R2Y2	Mcam	Cell surface glycoprotein MUC18	71.5	35	630	19	0.234481	0.562063	0.725093
Q91WG0	Ces2c	Acylcarnitine hydrolase	62.4	8	9	2	-0.397624	0.56561	0.725093
Q9EPL2	Clstn1	Calsyntenin-1	108.8	3	9	3	-0.336696	0.561933	0.725093
Q9JKR6	Hyou1	Hypoxia up-regulated protein 1	111.1	12	28	8	-0.379587	0.574007	0.733453
B5X0G2	Mup17	Major urinary protein 17	20.6	73	272	3	-0.32454	0.586173	0.744135
Q61576	Fkbp10	Peptidyl-prolyl cis-trans isomerase FKBP10	64.7	9	20	4	-0.377433	0.584823	0.744135
P11152	Lpl	Lipoprotein lipase	53.1	21	76	7	-0.298036	0.596409	0.75468
P08207	S100a10	Protein S100-A10	11.2	59	134	5	0.25379	0.606137	0.764515
O35206	Col15a1	Collagen alpha-1(XV) chain	140.4	17	489	18	0.246609	0.613652	0.769669
P11438	Lamp1	Lysosome-associated membrane glycoprotein 1	43.8	8	47	3	-0.207619	0.61416	0.769669
Q9CPT4	Mydgf	Myeloid-derived growth factor	18	52	102	6	-0.223851	0.627323	0.783653
O08795	Prkcsh	Glucosidase 2 subunit beta	58.8	23	175	11	0.287798	0.640699	0.79561
P08505	Il6	Interleukin-6	24.4	22	54	3	0.291635	0.640965	0.79561
P82198	Tgfbi	Transforming growth factor-beta-induced protein ig-h3	74.6	40	255	20	-0.290635	0.645456	0.798649
Q9EQH2	Erap1	Endoplasmic reticulum aminopeptidase 1	106.5	17	93	13	-0.204312	0.647651	0.798838
P55302	Lrpap1	Alpha-2-macroglobulin receptor-associated protein	42.2	21	43	5	0.175319	0.661258	0.809238
Q8BQ47	Cnpy4	Protein canopy homolog 4	28.1	18	20	3	0.232424	0.662292	0.809238
Q9Z247	Fkbp9	Peptidyl-prolyl cis-trans isomerase FKBP9	63	10	7	4	-0.222933	0.661688	0.809238
Q61207	Psap	Prosaposin	61.4	36	402	17	-0.139664	0.667995	0.813664
P09470	Ace	Angiotensin-converting enzyme	150.8	24	297	20	-0.218198	0.673164	0.817413
P50228	Cxcl5	C-X-C motif chemokine 5	14.2	33	58	4	-0.304227	0.676637	0.819087
O89017	Lgmn	Legumain	49.3	14	31	4	-0.268592	0.681718	0.822691
O88668	Creg1	Protein CREG1	24.4	13	24	2	0.12692	0.686462	0.823195
Q1ERP8	Cd300lg	CMRF35-like molecule 9	36.7	22	98	5	0.261902	0.685692	0.823195
Q62356	Fstl1	Follistatin-related protein 1	34.5	25	108	7	-0.416721	0.692663	0.823195
Q64314	Cd34	Hematopoietic progenitor cell antigen CD34	41	7	14	2	0.29802	0.69195	0.823195
Q91WU0	Ces1f	Carboxylesterase 1F	61.6	54	413	19	-0.205638	0.689165	0.823195
P10148	Ccl2	C-C motif chemokine 2	16.3	11	48	2	-0.398613	0.696414	0.825145
P28862	Mmp3	Stromelysin-1	53.8	31	177	16	0.445896	0.704202	0.831852
P09103	P4hb	Protein disulfide-isomerase	57	64	792	36	-0.224318	0.715545	0.837522
P11087	Col1a1	Collagen alpha-1(I) chain	137.9	59	1532	59	-0.25838	0.716397	0.837522
Q61490	Alcam	CD166 antigen	65.1	16	14	6	0.174708	0.715601	0.837522
Q9CYA0	Creld2	Cysteine-rich with EGF-like domain protein 2	38.2	16	15	5	0.238866	0.71757	0.837522
O08573	Lgals9	Galectin-9	40	7	8	2	-0.208938	0.723952	0.839956
Q6W5C0	Cxcl3	C-X-C motif chemokine 3	10.7	50	55	3	0.28344	0.723477	0.839956
Q8BPB5	Efemp1	EGF-containing fibulin-like extracellular matrix protein 1	54.9	57	334	18	0.273704	0.747707	0.864951
P20029	Hspa5	Endoplasmic reticulum chaperone BiP	72.4	53	1209	38	-0.121489	0.754238	0.869933
Q91W90	Txndc5	Thioredoxin domain-containing protein 5	46.4	44	247	13	0.173936	0.77319	0.886561
Q9CQ45	Nenf	Neudesin	18.9	26	24	3	-0.123796	0.772809	0.886561
Q62059	Vcan	Versican core protein	366.6	2	96	5	0.198985	0.783691	0.895975
P20060	Hexb	Beta-hexosaminidase subunit beta	61.1	17	50	6	0.165809	0.791746	0.897312
P27773	Pdia3	Protein disulfide-isomerase A3	56.6	59	949	33	0.134234	0.788896	0.897312
Q99N28	Cadm3	Cell adhesion molecule 3	42.9	28	41	7	0.213185	0.791586	0.897312
P06797	Ctsl	Cathepsin L1	37.5	38	152	9	-0.179408	0.807682	0.904882
P15379	Cd44	CD44 antigen	85.6	3	15	2	-0.141665	0.806743	0.904882
P51885	Lum	Lumican	38.2	37	526	13	-0.137856	0.806272	0.904882
Q9QWR8	Naga	Alpha-N-acetylgalactosaminidase	47.2	10	26	3	-0.0965595	0.801411	0.904882
P07214	Sparc	SPARC	34.4	60	341	14	-0.165846	0.812211	0.907355
Q64449	Mrc2	C-type mannose receptor 2	167	6	36	5	0.108586	0.815828	0.907544
Q8K2I4	Manba	Beta-mannosidase	100.8	6	36	4	-0.0885334	0.817022	0.907544
O55186	Cd59a	CD59A glycoprotein	13.6	21	77	2	-0.0718904	0.82446	0.910632
P08122	Col4a2	Collagen alpha-2(IV) chain	167.2	15	158	15	0.135795	0.823036	0.910632
Q9ET22	Dpp7	Dipeptidyl peptidase 2	56.2	13	38	5	-0.120627	0.83323	0.917727
E9Q4Z2	Acacb	Acetyl-CoA carboxylase 2	275.6	30	631	36	-0.0693872	0.838718	0.921176
P16675	Ctsa	Lysosomal protective protein	53.8	29	154	10	-0.0669982	0.853389	0.929884
P35564	Canx	Calnexin	67.2	24	150	12	-0.110162	0.853117	0.929884
Q01149	Col1a2	Collagen alpha-2(I) chain	129.5	56	1090	44	-0.123839	0.854543	0.929884
Q8CIF4	Btd	Biotinidase	58.1	8	8	2	-0.066411	0.856159	0.929884
P08905	Lyz2	Lysozyme C-2	16.7	63	90	4	-0.17976	0.866957	0.934585
P57759	Erp29	Endoplasmic reticulum resident protein 29	28.8	14	57	3	0.115814	0.865412	0.934585
Q9QZJ6	Mfap5	Microfibrillar-associated protein 5	18.5	16	25	3	-0.119112	0.867658	0.934585
P11276	Fn1	Fibronectin	272.4	43	1249	66	-0.127306	0.875265	0.937677
P12850	Cxcl1	Growth-regulated alpha protein	10.2	46	72	3	0.140445	0.875325	0.937677
Q99M71	Epdr1	Mammalian ependymin-related protein 1	25.5	16	11	3	0.081111	0.881609	0.941828
Q9D1Q6	Erp44	Endoplasmic reticulum resident protein 44	46.8	39	136	9	-0.105046	0.8884	0.946497
P81117	Nucb2	Nucleobindin-2	50.3	19	26	7	0.094146	0.890916	0.946598
P08003	Pdia4	Protein disulfide-isomerase A4	71.9	42	435	24	-0.0700355	0.89981	0.952894
Q640N1	Aebp1	Adipocyte enhancer-binding protein 1	128.3	16	139	15	-0.0864803	0.901716	0.952894
Q91ZX7	Lrp1	Prolow-density lipoprotein receptor-related protein 1	504.4	10	234	34	0.0456045	0.904735	0.953508
P30412	Ppic	Peptidyl-prolyl cis-trans isomerase C	22.8	43	101	6	0.0678741	0.910231	0.956722
P48036	Anxa5	Annexin A5	35.7	38	31	10	-0.0575566	0.921725	0.966205
Q8BHN3	Ganab	Neutral alpha-glucosidase AB	106.8	53	335	33	-0.0516534	0.926289	0.968393
O88322	Nid2	Nidogen-2	153.8	43	506	34	0.0444874	0.930299	0.969992
P23780	Glb1	Beta-galactosidase	73.1	10	36	5	0.0310761	0.950864	0.978584
P37889	Fbln2	Fibulin-2	131.7	12	104	11	0.0442254	0.950417	0.978584
Q6P5E4	Uggt1	UDP-glucose:glycoprotein glucosyltransferase 1	176.3	21	143	22	-0.0514578	0.951054	0.978584
Q9D1N2	Gpihbp1	Glycosylphosphatidylinositol-anchored high density lipoprotein-binding protein 1	24.6	29	58	3	0.0276638	0.95	0.978584
Q9ESP1	Sdf2l1	Stromal cell-derived factor 2-like protein 1	23.6	51	6	5	0.0355264	0.946625	0.978584
P08113	Hsp90b1	Endoplasmin	92.4	37	483	24	0.0294658	0.957301	0.979516
P14211	Calr	Calreticulin	48	54	799	22	-0.0218151	0.966991	0.979516
P21460	Cst3	Cystatin-C	15.5	55	189	8	-0.023429	0.964721	0.979516
Q61581	Igfbp7	Insulin-like growth factor-binding protein 7	29	54	252	13	0.0342323	0.960864	0.979516
Q61646	Hp	Haptoglobin	38.7	68	689	22	-0.0263203	0.966281	0.979516
Q9Z0J0	Npc2	NPC intracellular cholesterol transporter 2	16.4	58	236	9	-0.0186996	0.955229	0.979516
P11672	Lcn2	Neutrophil gelatinase-associated lipocalin	22.9	11	19	2	-0.0153638	0.980223	0.990354
P01901	H2-K1	H-2 class I histocompatibility antigen, K-B alpha chain	41.3	35	170	3	0.0146803	0.983183	0.990653
Q99KN9	Clint1	Clathrin interactor 1	68.5	13	82	5	0.00476641	0.986515	0.990653
Q9DBH5	Lman2	Vesicular integral-membrane protein VIP36	40.4	25	51	6	-0.00891788	0.988119	0.990653
Q9D154	Serpinb1a	Leukocyte elastase inhibitor A	42.5	52	306	16	-0.00460242	0.994534	0.994534

## Sheet: AB vs. ALL OTHERS
UNIPROT ACCESSION	GENE NAME	PROTEIN NAME	M.W. (kDa)	SEQUENCE COVERAGE (%)	# TOTAL PSMS	UNIQUE PEPTIDES	logFC (AB vs. ALL OTHERS)	P.Value	adj.P.Val
Q9ER58	Spock2	Testican-2	46.8	4	3	2	8.20714	2.20341e-24	8.61534e-22
P13595	Ncam1	Neural cell adhesion molecule 1	119.4	31	227	23	3.99937	1.54512e-07	3.02072e-05
P15379	Cd44	CD44 antigen	85.6	3	15	2	2.46679	5.74801e-07	5.87963e-05
Q9EPL2	Clstn1	Calsyntenin-1	108.8	3	9	3	2.48596	7.02995e-07	5.87963e-05
Q00493	Cpe	Carboxypeptidase E	53.2	32	54	10	3.4506	9.02246e-07	5.87963e-05
P11627	L1cam	Neural cell adhesion molecule L1	140.9	20	182	17	3.10864	8.34037e-07	5.87963e-05
Q80X19	Col14a1	Collagen alpha-1(XIV) chain	192.9	36	379	39	2.62651	1.13153e-06	6.32038e-05
Q99N28	Cadm3	Cell adhesion molecule 3	42.9	28	41	7	3.31119	2.42888e-06	0.000103869
O54824	Il16	Pro-interleukin-16	141.3	2	6	2	2.78206	2.3898e-06	0.000103869
P29533	Vcam1	Vascular cell adhesion protein 1	81.3	22	53	12	2.94357	2.65649e-06	0.000103869
P70232	Chl1	Neural cell adhesion molecule L1-like protein	135	28	133	21	3.51885	3.65778e-06	0.000130017
A6H584	Col6a5	Collagen alpha-5(VI) chain	289.4	1	2	2	2.80023	5.66167e-06	0.000184476
Q99M71	Epdr1	Mammalian ependymin-related protein 1	25.5	16	11	3	2.15515	7.66387e-06	0.000230506
O88507	Cntfr	Ciliary neurotrophic factor receptor subunit alpha	40.8	21	43	5	2.27963	1.86505e-05	0.000520882
Q91WG0	Ces2c	Acylcarnitine hydrolase	62.4	8	9	2	2.63195	2.12419e-05	0.000553706
P20060	Hexb	Beta-hexosaminidase subunit beta	61.1	17	50	6	2.34175	3.29299e-05	0.000804723
O55026	Entpd2	Ectonucleoside triphosphate diphosphohydrolase 2	54.3	19	32	6	2.70896	4.02439e-05	0.000925611
A2A8L5	Ptprf	Receptor-type tyrosine-protein phosphatase F	211.4	4	14	4	1.72493	4.42402e-05	0.000939439
O35988	Sdc4	Syndecan-4	21.5	15	10	2	1.57332	4.56505e-05	0.000939439
P47878	Igfbp3	Insulin-like growth factor-binding protein 3	31.7	15	19	3	1.71271	7.10896e-05	0.0013898
O35375	Nrp2	Neuropilin-2	104.6	12	39	6	1.74485	8.27068e-05	0.00153992
Q9Z247	Fkbp9	Peptidyl-prolyl cis-trans isomerase FKBP9	63	10	7	4	1.78661	0.000125955	0.00223856
Q9CXI5	Manf	Mesencephalic astrocyte-derived neurotrophic factor	20.4	44	110	9	1.63295	0.000158947	0.00270209
P12804	Fgl2	Fibroleukin	48.9	11	29	4	2.51351	0.000167513	0.00272906
Q60715	P4ha1	Prolyl 4-hydroxylase subunit alpha-1	60.9	10	42	4	2.33293	0.000198065	0.00299584
O08807	Prdx4	Peroxiredoxin-4	31	51	137	10	2.53167	0.000199212	0.00299584
Q9WVH9	Fbln5	Fibulin-5	50.2	30	212	10	3.2536	0.000273617	0.0037033
Q9JKR6	Hyou1	Hypoxia up-regulated protein 1	111.1	12	28	8	2.26337	0.000272708	0.0037033
P10923	Spp1	Osteopontin	32.4	27	36	5	2.23868	0.000274767	0.0037033
P82198	Tgfbi	Transforming growth factor-beta-induced protein ig-h3	74.6	40	255	20	2.11196	0.00028414	0.0037033
O54782	Man2b2	Epididymis-specific alpha-mannosidase	115.5	7	15	5	1.72915	0.000299908	0.00378271
P08071	Ltf	Lactotransferrin	77.8	35	93	18	2.6202	0.00037534	0.00458618
P35564	Canx	Calnexin	67.2	24	150	12	1.94339	0.000411079	0.00487067
P50228	Cxcl5	C-X-C motif chemokine 5	14.2	33	58	4	2.36857	0.000429456	0.00493875
Q9DAU1	Cnpy3	Protein canopy homolog 3	30.5	11	25	2	1.36866	0.000464394	0.00500737
Q61576	Fkbp10	Peptidyl-prolyl cis-trans isomerase FKBP10	64.7	9	20	4	2.22517	0.000473089	0.00500737
Q9Z0L8	Ggh	Gamma-glutamyl hydrolase	35.4	17	12	4	2.06732	0.000473843	0.00500737
P08505	Il6	Interleukin-6	24.4	22	54	3	2.0075	0.000508225	0.00509529
Q9D154	Serpinb1a	Leukocyte elastase inhibitor A	42.5	52	306	16	2.16346	0.000502266	0.00509529
Q8K4G1	Ltbp4	Latent-transforming growth factor beta-binding protein 4	178.5	29	339	30	3.46265	0.000525752	0.00513923
P31725	S100a9	Protein S100-A9	13	23	44	2	2.22185	0.000634745	0.0060533
Q61490	Alcam	CD166 antigen	65.1	16	14	6	1.5072	0.000756237	0.00672622
Q9CYA0	Creld2	Cysteine-rich with EGF-like domain protein 2	38.2	16	15	5	2.06997	0.000756914	0.00672622
P81117	Nucb2	Nucleobindin-2	50.3	19	26	7	2.12622	0.000737096	0.00672622
P50608	Fmod	Fibromodulin	43	7	7	2	2.16802	0.000793887	0.006898
P11672	Lcn2	Neutrophil gelatinase-associated lipocalin	22.9	11	19	2	1.91984	0.000889643	0.00756197
P21981	Tgm2	Protein-glutamine gamma-glutamyltransferase 2	77	25	107	12	2.66472	0.000915509	0.00761626
Q64695	Procr	Endothelial protein C receptor	27.2	12	47	2	1.35365	0.00107337	0.00874349
Q640N1	Aebp1	Adipocyte enhancer-binding protein 1	128.3	16	139	15	2.13043	0.00112204	0.00877436
Q9D1H9	Mfap4	Microfibril-associated glycoprotein 4	28.9	19	20	3	1.95599	0.00110757	0.00877436
Q08879	Fbln1	Fibulin-1	78	20	129	11	1.26071	0.00124674	0.00955833
Q8CIF4	Btd	Biotinidase	58.1	8	8	2	1.11353	0.00131488	0.00988687
O35744	Chil3	Chitinase-like protein 3	44.4	58	76	17	3.60374	0.00146958	0.0108416
P00688	Amy2	Pancreatic alpha-amylase	57.3	75	235	19	3.43994	0.00152165	0.0110179
Q60648	Gm2a	Ganglioside GM2 activator	20.8	30	93	5	1.07552	0.00157061	0.0111656
Q61001	Lama5	Laminin subunit alpha-5	403.8	2	35	5	1.38173	0.00181118	0.0126459
P48036	Anxa5	Annexin A5	35.7	38	31	10	1.7061	0.00196856	0.0128285
P14211	Calr	Calreticulin	48	54	799	22	1.53902	0.00193928	0.0128285
P51885	Lum	Lumican	38.2	37	526	13	1.64307	0.00190462	0.0128285
Q61207	Psap	Prosaposin	61.4	36	402	17	0.961329	0.00193016	0.0128285
O88207	Col5a1	Collagen alpha-1(V) chain	183.6	6	36	4	2.06685	0.00201216	0.0128976
O70370	Ctss	Cathepsin S	38.4	42	156	11	2.32692	0.00211017	0.0133077
Q9ESY9	Ifi30	Gamma-interferon-inducible lysosomal thiol reductase	27.8	21	28	4	2.22977	0.00232417	0.0144246
O54901	Cd200	OX-2 membrane glycoprotein	31.2	13	8	3	1.64189	0.00249595	0.0151127
Q91X79	Cela1	Chymotrypsin-like elastase family member 1	28.9	47	45	8	3.19159	0.00255099	0.0151127
Q8K426	Retnlg	Resistin-like gamma	12.5	23	14	2	1.81747	0.00255007	0.0151127
P39061	Col18a1	Collagen alpha-1(XVIII) chain	182.1	12	155	14	1.68204	0.00293115	0.0170323
Q01149	Col1a2	Collagen alpha-2(I) chain	129.5	56	1090	44	1.89593	0.00296214	0.0170323
Q64444	Ca4	Carbonic anhydrase 4	34.3	39	117	9	-1.51013	0.0031245	0.0177055
Q8BQ47	Cnpy4	Protein canopy homolog 4	28.1	18	20	3	1.48223	0.00332913	0.0178313
P11087	Col1a1	Collagen alpha-1(I) chain	137.9	59	1532	59	1.97835	0.00327263	0.0178313
Q8BHN3	Ganab	Neutral alpha-glucosidase AB	106.8	53	335	33	1.55516	0.00326748	0.0178313
Q8CIZ8	Vwf	von Willebrand factor	309.1	6	65	12	1.93912	0.00330768	0.0178313
P16014	Chgb	Secretogranin-1	77.9	53	50	32	2.89965	0.00355885	0.0188042
Q6GU68	Islr	Immunoglobulin superfamily containing leucine-rich repeat protein	45.6	20	56	6	2.43468	0.00368474	0.0192098
O88668	Creg1	Protein CREG1	24.4	13	24	2	0.873649	0.0038135	0.0196195
P14483	H2-Ab1	H-2 class II histocompatibility antigen, A beta chain	30.1	34	49	6	1.941	0.00409289	0.0207834
Q8VCC9	Spon1	Spondin-1	90.8	16	47	7	2.09858	0.00421149	0.0211114
Q8K2I4	Manba	Beta-mannosidase	100.8	6	36	4	1.03766	0.00458796	0.0227075
Q8BHC0	Lyve1	Lymphatic vessel endothelial hyaluronic acid receptor 1	34.6	16	91	4	2.50287	0.00467959	0.0228715
P14824	Anxa6	Annexin A6	75.8	9	8	4	1.5068	0.00475334	0.0229452
P14429	H2-Q7	H-2 class I histocompatibility antigen, Q7 alpha chain	37.9	29	128	3	2.04935	0.00510385	0.0242571
P29788	Vtn	Vitronectin	54.8	15	35	5	2.52612	0.00514921	0.0242571
Q9EQH2	Erap1	Endoplasmic reticulum aminopeptidase 1	106.5	17	93	13	1.19249	0.00527398	0.0242603
P09103	P4hb	Protein disulfide-isomerase	57	64	792	36	1.63491	0.00526955	0.0242603
P05208	Cela2a	Chymotrypsin-like elastase family member 2A	28.9	70	34	9	2.50642	0.00591549	0.0268948
Q9DC11	Plxdc2	Plexin domain-containing protein 2	59.6	18	96	7	1.2013	0.00635028	0.0285398
P20029	Hspa5	Endoplasmic reticulum chaperone BiP	72.4	53	1209	38	1.01496	0.00645616	0.0285736
Q61581	Igfbp7	Insulin-like growth factor-binding protein 7	29	54	252	13	1.80819	0.00650396	0.0285736
P25785	Timp2	Metalloproteinase inhibitor 2	24.3	34	29	5	1.20104	0.00673454	0.0292579
Q91ZW2	Pofut1	GDP-fucose protein O-fucosyltransferase 1	44.7	12	12	3	1.2444	0.00689079	0.0296077
O08999	Ltbp2	Latent-transforming growth factor beta-binding protein 2	195.7	2	8	3	1.28084	0.00701663	0.0298207
Q9D1Q6	Erp44	Endoplasmic reticulum resident protein 44	46.8	39	136	9	1.90957	0.00747369	0.0314216
P09470	Ace	Angiotensin-converting enzyme	150.8	24	297	20	1.32122	0.00767379	0.0319197
P15116	Cdh2	Cadherin-2	99.7	9	19	4	1.19913	0.00780402	0.0321197
P97426	Ear1	Eosinophil cationic protein 1	17.3	45	98	4	2.64834	0.00810632	0.0326766
Q8VCI0	Plbd1	Phospholipase B-like 1	63	25	65	9	1.56798	0.00810647	0.0326766
P12023	App	Amyloid-beta A4 protein	86.7	8	62	6	1.75123	0.0084419	0.0336815
Q9R069	Bcam	Basal cell adhesion molecule	67.6	47	525	20	0.95092	0.00949235	0.0371151
O35206	Col15a1	Collagen alpha-1(XV) chain	140.4	17	489	18	1.2191	0.00943221	0.0371151
Q04857	Col6a1	Collagen alpha-1(VI) chain	108.4	6	50	4	1.3255	0.00973606	0.0376911
Q01721	Gas1	Growth arrest-specific protein 1	35.7	20	79	3	1.15994	0.0100736	0.0386155
O08795	Prkcsh	Glucosidase 2 subunit beta	58.8	23	175	11	1.51771	0.0103259	0.0388671
Q91W90	Txndc5	Thioredoxin domain-containing protein 5	46.4	44	247	13	1.48419	0.0103381	0.0388671
P11276	Fn1	Fibronectin	272.4	43	1249	66	1.98211	0.0106566	0.0396831
P23780	Glb1	Beta-galactosidase	73.1	10	36	5	1.23534	0.010795	0.0398192
Q6W5C0	Cxcl3	C-X-C motif chemokine 3	10.7	50	55	3	1.92548	0.0122153	0.0446373
Q9QWR8	Naga	Alpha-N-acetylgalactosaminidase	47.2	10	26	3	0.928003	0.0124568	0.0450983
P28653	Bgn	Biglycan	41.6	37	92	9	2.45078	0.0127622	0.0456802
O35887	Calu	Calumenin	37	51	171	13	1.12368	0.0128512	0.0456802
P07214	Sparc	SPARC	34.4	60	341	14	1.65777	0.0134242	0.0472872
P21845	Tpsb2	Tryptase beta-2	30.9	30	109	6	1.98058	0.0137737	0.048085
Q6P5E4	Uggt1	UDP-glucose:glycoprotein glucosyltransferase 1	176.3	21	143	22	1.97618	0.0140338	0.0485595
Q91WU0	Ces1f	Carboxylesterase 1F	61.6	54	413	19	1.21352	0.0144145	0.0487842
O70325	Gpx4	Phospholipid hydroperoxide glutathione peroxidase	22.2	19	43	4	-0.870965	0.0148785	0.0487842
Q9R0E2	Plod1	Procollagen-lysine,2-oxoglutarate 5-dioxygenase 1	83.5	10	37	5	1.42635	0.0149684	0.0487842
Q8BH97	Rcn3	Reticulocalbin-3	38	38	57	7	2.02751	0.0143179	0.0487842
P01831	Thy1	Thy-1 membrane glycoprotein	18.1	25	27	3	1.31672	0.0145418	0.0487842
Q9CZT5	Vasn	Vasorin	72.2	8	15	3	1.02816	0.0149721	0.0487842
Q8R2Z5	Vwa1	von Willebrand factor A domain-containing protein 1	44.7	20	25	4	1.49583	0.0148392	0.0487842
P16675	Ctsa	Lysosomal protective protein	53.8	29	154	10	0.844703	0.0164697	0.0532201
P08121	Col3a1	Collagen alpha-1(III) chain	138.9	52	1570	51	1.53236	0.0175903	0.0553575
Q62165	Dag1	Dystroglycan	96.8	18	202	13	0.793533	0.0179806	0.0553575
Q8BPB5	Efemp1	EGF-containing fibulin-like extracellular matrix protein 1	54.9	57	334	18	1.9426	0.0177197	0.0553575
Q8BFR4	Gns	N-acetylglucosamine-6-sulfatase	61.1	12	47	6	0.812104	0.0178499	0.0553575
P55302	Lrpap1	Alpha-2-macroglobulin receptor-associated protein	42.2	21	43	5	0.920865	0.017785	0.0553575
P27773	Pdia3	Protein disulfide-isomerase A3	56.6	59	949	33	1.15097	0.0175424	0.0553575
P10889	Cxcl2	C-X-C motif chemokine 2	10.6	36	41	2	2.01361	0.0185144	0.0556856
P28654	Dcn	Decorin	39.8	38	107	11	2.56731	0.0183397	0.0556856
Q07968	F13b	Coagulation factor XIII B chain	76.1	13	25	6	1.86183	0.0184355	0.0556856
Q02788	Col6a2	Collagen alpha-2(VI) chain	110.3	6	35	4	1.23028	0.0186942	0.0557646
Q61508	Ecm1	Extracellular matrix protein 1	62.8	37	108	14	2.45361	0.0188259	0.0557646
Q9ET22	Dpp7	Dipeptidyl peptidase 2	56.2	13	38	5	1.29589	0.0191801	0.0563867
Q9QXT0	Cnpy2	Protein canopy homolog 2	20.8	51	230	10	0.876684	0.0193619	0.0564964
Q62000	Ogn	Mimecan	34	45	368	12	1.57702	0.0197257	0.0571315
P32507	Nectin2	Nectin-2	57.3	18	62	5	1.21838	0.0203526	0.0583037
P08003	Pdia4	Protein disulfide-isomerase A4	71.9	42	435	24	1.24664	0.0204287	0.0583037
Q8BP92	Rcn2	Reticulocalbin-2	37.2	37	53	9	1.61079	0.0209377	0.0593235
Q7TQ62	Podn	Podocan	68.7	9	18	4	1.51715	0.0216445	0.060885
P97821	Ctsc	Dipeptidyl peptidase 1	52.3	27	144	9	1.37562	0.0220618	0.0613655
Q9QUR8	Sema7a	Semaphorin-7A	74.9	24	59	10	1.19032	0.0222862	0.0613655
P22777	Serpine1	Plasminogen activator inhibitor 1	45.1	46	231	16	1.80796	0.0221398	0.0613655
Q61292	Lamb2	Laminin subunit beta-2	196.5	35	778	46	1.01121	0.0240386	0.065728
Q61398	Pcolce	Procollagen C-endopeptidase enhancer 1	50.1	31	173	13	1.84073	0.0249761	0.0678171
P12265	Gusb	Beta-glucuronidase	74.1	29	123	13	1.03409	0.0253532	0.0683663
P28862	Mmp3	Stromelysin-1	53.8	31	177	16	2.53247	0.0255729	0.0684864
Q91ZX7	Lrp1	Prolow-density lipoprotein receptor-related protein 1	504.4	10	234	34	0.813608	0.0287105	0.0763661
P97857	Adamts1	A disintegrin and metalloproteinase with thrombospondin motifs 1	105.7	5	28	3	1.53014	0.0291667	0.0770552
Q8CFX1	H6pd	GDH/6PGL endoplasmic bifunctional protein	88.9	20	173	13	1.11394	0.0296864	0.0773826
P32261	Serpinc1	Antithrombin-III	52	56	534	23	0.985893	0.0295986	0.0773826
P08905	Lyz2	Lysozyme C-2	16.7	63	90	4	2.2524	0.0299429	0.0775343
Q9CPT4	Mydgf	Myeloid-derived growth factor	18	52	102	6	0.972912	0.0303787	0.0781453
O09159	Man2b1	Lysosomal alpha-mannosidase	114.6	13	55	9	1.36711	0.0318715	0.0811141
Q9Z0J0	Npc2	NPC intracellular cholesterol transporter 2	16.4	58	236	9	0.699809	0.0321552	0.0811141
P70663	Sparcl1	SPARC-like protein 1	72.2	32	129	14	0.962393	0.0319778	0.0811141
Q08761	Pros1	Vitamin K-dependent protein S	74.9	8	22	4	1.34935	0.0332909	0.0834408
P21460	Cst3	Cystatin-C	15.5	55	189	8	1.09397	0.0336804	0.0838793
Q01339	Apoh	Beta-2-glycoprotein 1	38.6	46	316	17	1.49448	0.0346918	0.0852348
P12850	Cxcl1	Growth-regulated alpha protein	10.2	46	72	3	1.83187	0.0347084	0.0852348
P17047	Lamp2	Lysosome-associated membrane glycoprotein 2	45.7	11	35	4	0.947027	0.0348787	0.0852348
O89017	Lgmn	Legumain	49.3	14	31	4	1.33696	0.0357149	0.0867361
Q06890	Clu	Clusterin	51.6	39	243	15	1.15621	0.0368662	0.0888406
Q61830	Mrc1	Macrophage mannose receptor 1	164.9	36	478	41	0.79462	0.0370359	0.0888406
Q9QZZ6	Dpt	Dermatopontin	24	44	150	7	1.76405	0.037635	0.0897274
Q62426	Cstb	Cystatin-B	11	70	126	5	0.578324	0.0384096	0.0904752
Q8K4Z3	Naxe	NAD(P)H-hydrate epimerase	31	30	199	6	0.661348	0.0384414	0.0904752
Q62009	Postn	Periostin	93.1	28	171	15	0.953258	0.0386428	0.0904752
Q8CG14	C1sa	Complement C1s-A subcomponent	76.8	26	176	7	1.67173	0.0392651	0.0913848
P09581	Csf1r	Macrophage colony-stimulating factor 1 receptor	109.1	9	40	7	1.68796	0.0406687	0.0926976
P31428	Dpep1	Dipeptidase 1	45.7	38	96	11	1.19325	0.0413536	0.0926976
Q62356	Fstl1	Follistatin-related protein 1	34.5	25	108	7	2.09413	0.0408125	0.0926976
Q9CQ45	Nenf	Neudesin	18.9	26	24	3	0.85515	0.0414544	0.0926976
Q922R8	Pdia6	Protein disulfide-isomerase A6	48.1	49	395	17	1.26798	0.0403281	0.0926976
P97290	Serping1	Plasma protease C1 inhibitor	55.5	32	226	11	1.24272	0.0403955	0.0926976
O09164	Sod3	Extracellular superoxide dismutase [Cu-Zn]	27.4	53	289	9	0.779963	0.0414887	0.0926976
Q2VLH6	Cd163	Scavenger receptor cysteine-rich type 1 protein M130	120.8	17	89	11	1.5634	0.0420627	0.0929182
Q9WVJ3	Cpq	Carboxypeptidase Q	51.8	27	190	9	0.805142	0.0418959	0.0929182
Q9WUU7	Ctsz	Cathepsin Z	34	32	142	8	0.8347	0.0425099	0.0933784
Q9Z1R3	Apom	Apolipoprotein M	21.3	12	23	2	1.26038	0.0430018	0.0935835
P49935	Ctsh	Pro-cathepsin H	37.1	15	38	3	1.3424	0.0430819	0.0935835
O88393	Tgfbr3	Transforming growth factor beta receptor type 3	93.8	3	3	2	1.04076	0.0439412	0.0949227
Q9DBH5	Lman2	Vesicular integral-membrane protein VIP36	40.4	25	51	6	1.17222	0.0444821	0.0955632
P07141	Csf1	Macrophage colony-stimulating factor 1	60.6	16	111	6	1.13264	0.0467333	0.099851
Q8VCT4	Ces1d	Carboxylesterase 1D	61.7	61	994	25	0.887461	0.0475266	0.100994
Q9WV54	Asah1	Acid ceramidase	44.6	21	52	6	1.42857	0.048941	0.103437
P06909	Cfh	Complement factor H	139	46	873	41	0.930869	0.0495879	0.104241
P37889	Fbln2	Fibulin-2	131.7	12	104	11	1.35332	0.0507695	0.106154
P01633	Igk-V19-17	Ig kappa chain V19-17	16.4	12	26	2	1.08462	0.051893	0.107926
P11438	Lamp1	Lysosome-associated membrane glycoprotein 1	43.8	8	47	3	0.784252	0.0525636	0.108743
Q02819	Nucb1	Nucleobindin-1	53.4	57	326	22	0.951405	0.0558526	0.114939
P33434	Mmp2	72 kDa type IV collagenase	74.1	36	153	16	1.67727	0.056261	0.115173
Q61702	Itih1	Inter-alpha-trypsin inhibitor heavy chain H1	101	30	200	16	0.795948	0.0568559	0.115785
P15947	Klk1	Kallikrein-1	28.8	48	13	11	1.52303	0.0580637	0.117243
Q61112	Sdf4	45 kDa calcium-binding protein	42	14	5	3	0.991871	0.0581718	0.117243
P28798	Grn	Granulins	63.4	45	300	15	0.999969	0.0588885	0.118079
Q8VBT0	Tmx1	Thioredoxin-related transmembrane protein 1	31.4	9	31	2	0.583126	0.0595061	0.118709
O88322	Nid2	Nidogen-2	153.8	43	506	34	0.936949	0.0598478	0.118784
P47880	Igfbp6	Insulin-like growth factor-binding protein 6	25.3	32	79	5	1.63178	0.0612135	0.120881
Q61838	Pzp	Pregnancy zone protein	165.7	60	2306	65	0.585625	0.061856	0.120977
P49182	Serpind1	Heparin cofactor 2	54.5	13	52	6	1.17166	0.0618807	0.120977
P01899	H2-D1	H-2 class I histocompatibility antigen, D-B alpha chain	40.8	41	306	8	0.840634	0.0640178	0.124293
O08573	Lgals9	Galectin-9	40	7	8	2	1.07154	0.0642125	0.124293
P30412	Ppic	Peptidyl-prolyl cis-trans isomerase C	22.8	43	101	6	1.08656	0.0649552	0.125111
P13020	Gsn	Gelsolin	85.9	51	1210	32	1.28888	0.0684759	0.131245
Q64314	Cd34	Hematopoietic progenitor cell antigen CD34	41	7	14	2	1.33636	0.0692501	0.132082
P08122	Col4a2	Collagen alpha-2(IV) chain	167.2	15	158	15	1.07136	0.0715337	0.135565
P14069	S100a6	Protein S100-A6	10	17	42	2	0.6908	0.0717697	0.135565
P57759	Erp29	Endoplasmic reticulum resident protein 29	28.8	14	57	3	1.19923	0.0721401	0.13561
Q05793	Hspg2	Basement membrane-specific heparan sulfate proteoglycan core protein	398	40	2146	94	0.596982	0.0763728	0.142879
P01901	H2-K1	H-2 class I histocompatibility antigen, K-B alpha chain	41.3	35	170	3	1.19039	0.0808178	0.150421
P08113	Hsp90b1	Endoplasmin	92.4	37	483	24	0.941567	0.0811735	0.150421
Q3U962	Col5a2	Collagen alpha-2(V) chain	144.9	16	57	11	1.21665	0.0826138	0.152368
P51910	Apod	Apolipoprotein D	21.5	14	5	2	0.977338	0.084154	0.152611
P97425	Ear2	Eosinophil cationic protein 2	17.6	46	79	4	1.25817	0.0845456	0.152611
Q08481	Pecam1	Platelet endothelial cell adhesion molecule	81.2	25	268	13	0.61289	0.0843911	0.152611
Q62059	Vcan	Versican core protein	366.6	2	96	5	1.22617	0.0842038	0.152611
Q99KC8	Vwa5a	von Willebrand factor A domain-containing protein 5A	87.1	36	400	22	0.463333	0.0846971	0.152611
Q80V42	Cpm	Carboxypeptidase M	50.5	5	5	2	0.635512	0.0882995	0.158372
O08600	Endog	Endonuclease G, mitochondrial	32.2	29	14	5	-0.657386	0.0898655	0.160445
E9Q4Z2	Acacb	Acetyl-CoA carboxylase 2	275.6	30	631	36	0.571442	0.090765	0.161314
P06797	Ctsl	Cathepsin L1	37.5	38	152	9	1.21114	0.093745	0.165856
Q91V98	Cd248	Endosialin	81.8	9	36	4	1.35871	0.0958461	0.167586
Q571E4	Galns	N-acetylgalactosamine-6-sulfatase	57.6	7	10	3	0.646675	0.0963066	0.167586
Q8BND5	Qsox1	Sulfhydryl oxidase 1	82.7	32	178	18	0.964846	0.0964368	0.167586
Q9ESP1	Sdf2l1	Stromal cell-derived factor 2-like protein 1	23.6	51	6	5	0.869272	0.096229	0.167586
Q61554	Fbn1	Fibrillin-1	312.1	6	78	13	1.28949	0.105256	0.1813
P01635	N/A	Ig kappa chain V-V region K2 (Fragment)	12.6	33	42	3	0.987233	0.105041	0.1813
Q61703	Itih2	Inter-alpha-trypsin inhibitor heavy chain H2	105.9	24	183	13	0.767183	0.106825	0.182651
Q3UQ28	Pxdn	Peroxidasin homolog	165	13	108	11	-0.670123	0.106974	0.182651
Q60854	Serpinb6	Serpin B6	42.6	51	410	17	0.635219	0.107782	0.183229
P01642	Gm10881	Ig kappa chain V-V region L7 (Fragment)	12.6	23	18	2	0.912159	0.108889	0.18431
Q07797	Lgals3bp	Galectin-3-binding protein	64.5	40	330	16	0.888622	0.111158	0.18734
P01887	B2m	Beta-2-microglobulin	13.8	35	78	3	0.908085	0.113123	0.189833
P16045	Lgals1	Galectin-1	14.9	73	535	8	-0.453654	0.116682	0.194969
P01898	H2-Q10	H-2 class I histocompatibility antigen, Q10 alpha chain	37.2	50	273	11	0.571449	0.119585	0.198968
O70362	Gpld1	Phosphatidylinositol-glycan-specific phospholipase D	93.2	12	37	6	1.03167	0.120429	0.199524
Q99KN9	Clint1	Clathrin interactor 1	68.5	13	82	5	0.436529	0.121696	0.200104
Q8VCM7	Fgg	Fibrinogen gamma chain	49.4	63	513	20	0.888286	0.121802	0.200104
P19324	Serpinh1	Serpin H1	46.5	48	192	15	0.829658	0.123946	0.202773
Q8BH61	F13a1	Coagulation factor XIII A chain	83.2	57	819	32	0.99719	0.127179	0.206536
P35330	Icam2	Intercellular adhesion molecule 2	31.4	18	47	5	0.545134	0.127302	0.206536
A2ASQ1	Agrn	Agrin	207.4	16	154	20	0.870247	0.129362	0.208436
Q07456	Ambp	Protein AMBP	39	23	65	6	0.957701	0.130468	0.208436
Q925F2	Esam	Endothelial cell-selective adhesion molecule	41.8	10	33	3	0.923026	0.130605	0.208436
P01638	N/A	Ig kappa chain V-V region L6 (Fragment)	13	29	29	2	0.730706	0.130105	0.208436
Q8R4Y4	Stab1	Stabilin-1	276.1	4	18	6	0.88698	0.132139	0.210026
P19221	F2	Prothrombin	70.2	43	191	22	0.887641	0.133725	0.211686
O88968	Tcn2	Transcobalamin-2	47.6	18	31	5	0.984497	0.13657	0.215318
P43025	Clec3b	Tetranectin	22.2	41	87	5	1.03767	0.138436	0.217384
P01027	C3	Complement C3	186.4	63	2693	91	0.576566	0.140246	0.219345
P21180	C2	Complement C2	84.7	24	132	16	1.36992	0.145114	0.226054
Q9R118	Htra1	Serine protease HTRA1	51.2	9	21	3	0.852844	0.14782	0.229355
Q8R2Y2	Mcam	Cell surface glycoprotein MUC18	71.5	35	630	19	0.577271	0.150967	0.233313
P10810	Cd14	Monocyte differentiation antigen CD14	39.2	36	157	10	0.606285	0.155799	0.239833
P11680	Cfp	Properdin	50.3	26	145	8	0.693828	0.160002	0.243685
Q9QZJ6	Mfap5	Microfibrillar-associated protein 5	18.5	16	25	3	0.989604	0.160171	0.243685
P55065	Pltp	Phospholipid transfer protein	54.4	7	26	3	1.02071	0.159836	0.243685
P02463	Col4a1	Collagen alpha-1(IV) chain	160.6	11	173	11	0.762694	0.164278	0.248964
P35441	Thbs1	Thrombospondin-1	129.6	33	466	28	1.28304	0.165454	0.249778
P01751	Ighv1-72	Ig heavy chain V region B1-8/186-2	15.4	38	33	3	1.19252	0.166603	0.250545
O35639	Anxa3	Annexin A3	36.4	49	24	15	0.947504	0.16936	0.252901
E9PV24	Fga	Fibrinogen alpha chain	87.4	33	384	21	0.739521	0.169463	0.252901
P07356	Anxa2	Annexin A2	38.7	35	150	9	0.815104	0.175892	0.258951
P10148	Ccl2	C-C motif chemokine 2	16.3	11	48	2	1.36428	0.17551	0.258951
Q9DBL7	Coasy	Bifunctional coenzyme A synthase	62	15	43	5	-0.543421	0.17481	0.258951
Q9QZF2	Gpc1	Glypican-1	61.3	22	30	8	1.12857	0.176166	0.258951
Q8CG16	C1ra	Complement C1r-A subcomponent	80	27	130	12	0.701036	0.18311	0.26815
Q9CQU0	Txndc12	Thioredoxin domain-containing protein 12	19	55	105	5	0.429636	0.18649	0.27208
P46412	Gpx3	Glutathione peroxidase 3	25.4	45	182	7	0.837345	0.187435	0.272442
Q05186	Rcn1	Reticulocalbin-1	38.1	11	22	3	0.531734	0.192666	0.279009
Q8K0E8	Fgb	Fibrinogen beta chain	54.7	62	657	29	0.748142	0.196433	0.282373
P20918	Plg	Plasminogen	90.7	65	838	42	0.761418	0.19585	0.282373
P39039	Mbl1	Mannose-binding protein A	25.4	13	25	3	0.878802	0.198211	0.283884
Q9WV85	Nme3	Nucleoside diphosphate kinase 3	19.1	47	65	6	0.430352	0.200555	0.285152
O08547	Sec22b	Vesicle-trafficking protein SEC22b	24.7	13	25	2	0.548665	0.200378	0.285152
Q61704	Itih3	Inter-alpha-trypsin inhibitor heavy chain H3	99.3	15	90	8	1.26475	0.202408	0.285709
Q64449	Mrc2	C-type mannose receptor 2	167	6	36	5	0.590104	0.202154	0.285709
Q00724	Rbp4	Retinol-binding protein 4	23.2	45	110	6	0.68861	0.205064	0.288362
P56565	S100a1	Protein S100-A1	10.5	45	105	7	-0.949004	0.205762	0.288362
Q9WTR5	Cdh13	Cadherin-13	78.1	24	126	12	0.507463	0.207315	0.289501
P11859	Agt	Angiotensinogen	52	28	69	11	1.21066	0.209926	0.292103
Q9JJH1	Rnase4	Ribonuclease 4	17	29	79	4	0.809008	0.210926	0.292454
A6H6E2	Mmrn2	Multimerin-2	105.1	12	39	9	0.714173	0.212747	0.293327
Q9ET66	Pi16	Peptidase inhibitor 16	52.6	16	29	3	0.715231	0.213056	0.293327
P45878	Fkbp2	Peptidyl-prolyl cis-trans isomerase FKBP2	15.3	63	140	9	0.441485	0.220905	0.303066
O70165	Fcn1	Ficolin-1	36.3	18	28	5	0.901318	0.222896	0.304729
Q9EPX2	Papln	Papilin	138.8	10	49	9	0.740807	0.225075	0.306635
Q61147	Cp	Ceruloplasmin	121.1	53	905	47	0.616757	0.227905	0.309413
P41317	Mbl2	Mannose-binding protein C	25.9	10	18	2	0.544969	0.231557	0.313283
Q91WP6	Serpina3n	Serine protease inhibitor A3N	46.7	31	310	10	0.726342	0.236836	0.31932
Q9QWK4	Cd5l	CD5 antigen-like	38.8	25	56	7	0.837116	0.248137	0.332265
P16110	Lgals3	Galectin-3	27.5	33	136	7	0.920982	0.247935	0.332265
P97927	Lama4	Laminin subunit alpha-4	201.7	36	1145	53	0.470846	0.252471	0.336915
Q60675	Lama2	Laminin subunit alpha-2	343.6	43	1909	99	0.512229	0.256082	0.340572
Q64726	Azgp1	Zinc-alpha-2-glycoprotein	35.3	36	77	9	0.917687	0.26744	0.353274
Q99P87	Retn	Resistin	12.5	46	74	4	0.893087	0.26728	0.353274
P06684	C5	Complement C5	188.8	28	215	32	0.656283	0.272586	0.358859
P0CW02	Ly6c1	Lymphocyte antigen 6C1	14.2	29	71	3	-0.775355	0.285034	0.373987
P10493	Nid1	Nidogen-1	136.5	51	1160	40	0.429328	0.293358	0.383622
P21614	Gc	Vitamin D-binding protein	53.6	62	691	27	0.608268	0.297741	0.388056
Q8K3K7	Agpat2	1-acyl-sn-glycerol-3-phosphate acyltransferase beta	31	9	19	2	-0.479219	0.301046	0.391059
P50114	S100b	Protein S100-B	10.7	40	38	2	0.653921	0.30392	0.393486
P08226	Apoe	Apolipoprotein E	35.8	49	300	14	0.850797	0.323138	0.416987
A6X935	Itih4	Inter alpha-trypsin inhibitor, heavy chain 4	104.6	23	165	16	0.369057	0.333134	0.428471
P02468	Lamc1	Laminin subunit gamma-1	177.2	46	1596	61	0.417837	0.336958	0.431969
Q80Z24	Negr1	Neuronal growth regulator 1	37.9	18	45	5	0.318415	0.340791	0.435456
Q4ZJN1	C1qtnf9	Complement C1q and tumor necrosis factor-related protein 9	34.5	10	35	2	-0.32302	0.356038	0.451983
Q01279	Egfr	Epidermal growth factor receptor	134.8	19	214	18	0.61477	0.355631	0.451983
P52795	Efnb1	Ephrin-B1	37.8	13	19	2	0.506396	0.359341	0.4547
Q8VCG4	C8g	Complement component C8 gamma chain	22.5	50	66	7	0.545811	0.363502	0.458481
P11152	Lpl	Lipoprotein lipase	53.1	21	76	7	-0.508248	0.364852	0.458705
Q8K182	C8a	Complement component C8 alpha chain	66	31	197	13	0.620826	0.368312	0.46157
P18242	Ctsd	Cathepsin D	44.9	49	454	18	0.256763	0.370259	0.46232
P52430	Pon1	Serum paraoxonase/arylesterase 1	39.5	12	15	3	0.673588	0.371275	0.46232
P97298	Serpinf1	Pigment epithelium-derived factor	46.2	46	190	14	0.567716	0.373696	0.463858
Q61129	Cfi	Complement factor I	67.2	27	106	10	0.595465	0.381758	0.472365
Q02105	C1qc	Complement C1q subcomponent subunit C	26	20	25	4	0.591994	0.383746	0.473327
Q8VCC2	Ces1	Liver carboxylesterase 1	62.6	12	114	2	0.495688	0.385268	0.47371
O55186	Cd59a	CD59A glycoprotein	13.6	21	77	2	-0.278311	0.393423	0.480846
O55111	Dsg2	Desmoglein-2	122.3	11	20	8	-0.406763	0.393532	0.480846
Q64191	Aga	N(4)-(beta-N-acetylglucosaminyl)-L-asparaginase	37	22	85	4	0.35636	0.40858	0.497678
P55284	Cdh5	Cadherin-5	87.8	21	133	13	-0.289269	0.421817	0.512206
Q9ESB3	Hrg	Histidine-rich glycoprotein	59.1	22	163	12	0.394164	0.451638	0.54672
P04186	Cfb	Complement factor B	85	37	439	27	0.378879	0.454686	0.548711
P02469	Lamb1	Laminin subunit beta-1	197	48	1541	69	0.331371	0.459839	0.553221
Q8VHY0	Cspg4	Chondroitin sulfate proteoglycan 4	252.2	38	1546	62	0.23651	0.46795	0.561253
O08800	Serpinb8	Serpin B8	42.1	9	5	3	0.359536	0.478625	0.572301
P28828	Ptprm	Receptor-type tyrosine-protein phosphatase mu	163.5	3	32	2	-0.227098	0.488996	0.582919
P50543	S100a11	Protein S100-A11	11.1	28	48	2	0.504024	0.497845	0.591663
P26262	Klkb1	Plasma kallikrein	71.3	43	199	18	0.411861	0.508352	0.60232
P70389	Igfals	Insulin-like growth factor-binding protein complex acid labile subunit	66.9	14	24	6	0.489501	0.510257	0.602751
P07759	Serpina3k	Serine protease inhibitor A3K	46.9	40	1074	10	0.368428	0.523193	0.61617
P50428	Arsa	Arylsulfatase A	53.7	12	49	3	0.240729	0.529148	0.621312
P07309	Ttr	Transthyretin	15.8	67	288	8	0.379238	0.531438	0.622132
O08677	Kng1	Kininogen-1	73.1	34	393	19	0.385394	0.545309	0.635345
P08207	S100a10	Protein S100-A10	11.2	59	134	5	0.297522	0.545974	0.635345
Q91X72	Hpx	Hemopexin	51.3	55	1030	29	0.364553	0.579891	0.67082
Q61247	Serpinf2	Alpha-2-antiplasmin	54.9	36	164	12	0.334792	0.579715	0.67082
P14106	C1qb	Complement C1q subcomponent subunit B	26.7	14	40	3	0.329212	0.582382	0.671715
P06683	C9	Complement component C9	62	25	69	11	0.342953	0.590123	0.678642
P70274	Selenop	Selenoprotein P	42.7	13	52	4	0.357967	0.594377	0.681529
Q9D1N2	Gpihbp1	Glycosylphosphatidylinositol-anchored high density lipoprotein-binding protein 1	24.6	29	58	3	-0.230011	0.602315	0.688612
P28665	Mug1	Murinoglobulin-1	165.2	52	1663	40	0.273721	0.608674	0.693853
Q8BH35	C8b	Complement component C8 beta chain	66.2	28	181	14	0.359993	0.612383	0.695548
Q9DBD0	Ica	Inhibitor of carbonic anhydrase	76.7	47	266	24	0.289355	0.613719	0.695548
Q9QXC1	Fetub	Fetuin-B	42.7	32	123	7	0.380896	0.617629	0.695945
P12032	Timp1	Metalloproteinase inhibitor 1	22.6	33	21	4	0.274846	0.615951	0.695945
P98086	C1qa	Complement C1q subcomponent subunit A	26	17	15	3	0.278569	0.628385	0.70603
Q9R098	Hgfac	Hepatocyte growth factor activator	70.5	5	22	3	-0.252563	0.633641	0.709896
O89020	Afm	Afamin	69.3	32	220	15	0.343216	0.636742	0.711332
P23953	Ces1c	Carboxylesterase 1C	61	44	553	18	0.323241	0.645147	0.716626
Q9Z0M5	Lipa	Lysosomal acid lipase/cholesteryl ester hydrolase	45.3	8	5	2	0.192482	0.644658	0.716626
P07724	Alb	Serum albumin	68.6	92	6336	86	0.275115	0.652921	0.721164
Q1ERP8	Cd300lg	CMRF35-like molecule 9	36.7	22	98	5	-0.291205	0.652249	0.721164
Q00898	Serpina1e	Alpha-1-antitrypsin 1-5	45.9	43	1049	9	0.30217	0.672598	0.740806
Q60590	Orm1	Alpha-1-acid glycoprotein 1	23.9	32	112	7	0.251093	0.676982	0.743539
Q03734	Serpina3m	Serine protease inhibitor A3M	47	31	526	4	-0.377463	0.689594	0.75527
Q921I1	Tf	Serotransferrin	76.7	67	2425	58	0.248532	0.698216	0.762576
P01029	C4b	Complement C4-B	192.8	42	658	49	0.21267	0.707011	0.770032
Q8R2G4	Art3	Ecto-ADP-ribosyltransferase 3	42	52	384	15	0.150955	0.713335	0.771927
P18572	Bsg	Basigin	42.4	19	121	7	0.153828	0.714715	0.771927
Q61646	Hp	Haptoglobin	38.7	68	689	22	0.230046	0.711293	0.771927
B5X0G2	Mup17	Major urinary protein 17	20.6	73	272	3	0.216493	0.716648	0.771927
P03953	Cfd	Complement factor D	28	47	624	10	0.272121	0.729736	0.783865
P48759	Ptx3	Pentraxin-related protein PTX3	41.8	46	125	14	0.359123	0.732687	0.784879
P29699	Ahsg	Alpha-2-HS-glycoprotein	37.3	46	402	11	0.229975	0.735291	0.785516
Q8VCS0	Pglyrp2	N-acetylmuramoyl-L-alanine amidase	57.7	10	15	3	0.181217	0.74211	0.79064
Q8K482	Emilin2	EMILIN-2	117.2	7	16	5	0.238176	0.754469	0.801624
Q06770	Serpina6	Corticosteroid-binding globulin	44.7	12	46	4	0.289999	0.760401	0.805736
Q8R464	Cadm4	Cell adhesion molecule 4	42.7	28	39	7	0.0648151	0.771092	0.814857
Q7TPC1	Cdsn	Corneodesmosin	54.3	24	31	8	-0.235245	0.776967	0.818852
Q00623	Apoa1	Apolipoprotein A-I	30.6	54	612	17	-0.105689	0.826624	0.868844
Q9DBB9	Cpn2	Carboxypeptidase N subunit 2	60.4	23	83	9	0.153817	0.829379	0.869402
Q00897	Serpina1d	Alpha-1-antitrypsin 1-4	46	54	1064	7	0.118087	0.832529	0.870372
P97352	S100a13	Protein S100-A13	11.2	34	136	5	-0.0938666	0.841774	0.87769
O89103	Cd93	Complement component C1q receptor	69.3	17	186	8	0.0524364	0.844777	0.878478
Q8R121	Serpina10	Protein Z-dependent protease inhibitor	51.8	15	33	5	-0.085941	0.851392	0.883009
P07758	Serpina1a	Alpha-1-antitrypsin 1-1	46	56	1144	8	0.118494	0.860623	0.890221
P06728	Apoa4	Apolipoprotein A-IV	45	65	433	23	0.114568	0.865542	0.892947
P22599	Serpina1b	Alpha-1-antitrypsin 1-2	45.9	54	1122	8	0.100648	0.870678	0.895882
Q8BJD1	Itih5	Inter-alpha-trypsin inhibitor heavy chain H5	106.7	14	31	10	-0.0632526	0.877067	0.900087
O88792	F11r	Junctional adhesion molecule A	32.4	16	41	3	0.103031	0.89314	0.907059
Q80YC5	F12	Coagulation factor XII	65.7	18	25	6	-0.103394	0.888766	0.907059
Q61730	Il1rap	Interleukin-1 receptor accessory protein	65.7	16	46	7	-0.0831787	0.891923	0.907059
Q9EP95	Retnla	Resistin-like alpha	11.9	15	39	2	-0.0932541	0.889183	0.907059
P10605	Ctsb	Cathepsin B	37.3	45	603	17	0.03288	0.903251	0.914951
P00687	Amy1	Alpha-amylase 1	57.6	48	235	13	-0.0554154	0.93893	0.946189
P11589	Mup2	Major urinary protein 2	20.7	74	264	5	-0.0553992	0.938802	0.946189
P97333	Nrp1	Neuropilin-1	102.9	32	175	16	-0.0121446	0.974933	0.979946
Q60994	Adipoq	Adiponectin	26.8	33	213	7	-0.00219429	0.9967	0.997776
Q9Z1P8	Angptl4	Angiopoietin-related protein 4	45.5	7	33	2	-0.00127817	0.997776	0.997776
