# Supplementary material for: Reduced secretion of neuronal growth regulator 1 contributes to impaired adipose-neuronal crosstalk in obesity
Source: Nat Commun. 2022 Nov 25;13:7269. doi: 10.1038/s41467-022-34846-w (PMC9700863; doi:10.1038/s41467-022-34846-w)
Supplement: Supplementary file 7 — Supplementary Data 2 [file 41467_2022_34846_MOESM7_ESM.xlsx]

## Sheet: 1971 DETECTED
UNIPROT ACCESSION	GENE NAME	PROTEIN NAME	M.W. (kDa)	SEQUENCE COVERAGE (%)	# TOTAL PSMS	UNIQUE PEPTIDES	SIGNALP	MATRISOME	TARGETP
Q05793	Hspg2	Basement membrane-specific heparan sulfate proteoglycan core protein	398	45	4148	117	Y	Y	N
Q61838	Pzp	Pregnancy zone protein	165.7	55	2954	62	Y	Y	N
P02468	Lamc1	Laminin subunit gamma-1	177.2	50	2878	73	Y	Y	N
P02469	Lamb1	Laminin subunit beta-1	197	50	2858	80	Y	Y	N
Q60675	Lama2	Laminin subunit alpha-2	343.6	45	2812	105	Y	Y	N
Q8VHY0	Cspg4	Chondroitin sulfate proteoglycan 4	252.2	33	2119	62	Y	Y	N
P10493	Nid1	Nidogen-1	136.5	50	2115	47	Y	Y	N
P97927	Lama4	Laminin subunit alpha-4	201.7	33	2096	57	Y	Y	N
Q61292	Lamb2	Laminin subunit beta-2	196.5	40	1550	58	Y	Y	N
P22599	Serpina1b	Alpha-1-antitrypsin 1-2	45.9	66	1488	13	Y	Y	N
Q91X72	Hpx	Hemopexin	51.3	52	1330	30	Y	Y	N
Q00897	Serpina1d	Alpha-1-antitrypsin 1-4	46	59	1266	7	Y	Y	N
P07759	Serpina3k	Serine protease inhibitor A3K	46.9	42	1223	10	Y	Y	N
P11276	Fn1	Fibronectin	272.4	32	1120	52	Y	Y	N
Q00898	Serpina1e	Alpha-1-antitrypsin 1-5	45.9	42	1077	8	Y	Y	N
O88322	Nid2	Nidogen-2	153.8	47	1029	42	Y	Y	N
P51885	Lum	Lumican	38.2	39	1024	16	Y	Y	N
P08121	Col3a1	Collagen alpha-1(III) chain	138.9	32	946	24	Y	Y	N
Q8K0E8	Fgb	Fibrinogen beta chain	54.7	60	942	34	Y	Y	N
P11087	Col1a1	Collagen alpha-1(I) chain	137.9	50	909	40	Y	Y	N
P32261	Serpinc1	Antithrombin-III	52	57	792	21	Y	Y	N
O35206	Col15a1	Collagen alpha-1(XV) chain	140.4	14	785	16	Y	Y	N
Q01149	Col1a2	Collagen alpha-2(I) chain	129.5	36	700	25	Y	Y	N
P10605	Ctsb	Cathepsin B	37.3	49	697	19	Y	Y	N
Q91WP6	Serpina3n	Serine protease inhibitor A3N	46.7	33	679	17	Y	Y	N
Q03734	Serpina3m	Serine protease inhibitor A3M	47	32	657	3	Y	Y	N
P20918	Plg	Plasminogen	90.7	54	601	37	Y	Y	N
E9PV24	Fga	Fibrinogen alpha chain	87.4	33	600	26	Y	Y	N
P18242	Ctsd	Cathepsin D	44.9	42	540	14	Y	Y	N
Q8VCM7	Fgg	Fibrinogen gamma chain	49.4	50	517	17	Y	Y	N
Q62000	Ogn	Mimecan	34	45	470	14	Y	Y	N
P35441	Thbs1	Thrombospondin-1	129.6	19	418	19	Y	Y	N
P21460	Cst3	Cystatin-C	15.5	66	409	11	Y	Y	N
O08677	Kng1	Kininogen-1	73.1	27	370	13	Y	Y	N
P29621	Serpina3c	Serine protease inhibitor A3C	46.7	20	358	3	Y	Y	N
Q8K4G1	Ltbp4	Latent-transforming growth factor beta-binding protein 4	178.5	19	341	25	Y	Y	N
Q8BPB5	Efemp1	EGF-containing fibulin-like extracellular matrix protein 1	54.9	49	333	15	Y	Y	N
P28654	Dcn	Decorin	39.8	31	317	11	Y	Y	N
P39061	Col18a1	Collagen alpha-1(XVIII) chain	182.1	10	301	13	Y	Y	N
P08122	Col4a2	Collagen alpha-2(IV) chain	167.2	22	297	20	Y	Y	N
Q80X19	Col14a1	Collagen alpha-1(XIV) chain	192.9	20	287	25	Y	Y	N
Q9WVH9	Fbln5	Fibulin-5	50.2	37	265	14	Y	Y	N
Q61703	Itih2	Inter-alpha-trypsin inhibitor heavy chain H2	105.9	18	258	12	Y	Y	N
Q60994	Adipoq	Adiponectin	26.8	21	251	6	Y	Y	N
Q61581	Igfbp7	Insulin-like growth factor-binding protein 7	29	38	235	7	Y	Y	N
Q9ESB3	Hrg	Histidine-rich glycoprotein	59.1	22	221	11	Y	Y	N
Q61702	Itih1	Inter-alpha-trypsin inhibitor heavy chain H1	101	21	220	13	Y	Y	N
P02463	Col4a1	Collagen alpha-1(IV) chain	160.6	13	213	13	Y	Y	N
P07214	Sparc	SPARC	34.4	36	203	11	Y	Y	N
O70370	Ctss	Cathepsin S	38.4	43	182	10	Y	Y	N
P97821	Ctsc	Dipeptidyl peptidase 1	52.3	24	182	8	Y	Y	N
Q640N1	Aebp1	Adipocyte enhancer-binding protein 1	128.3	10	178	7	Y	Y	N
P28653	Bgn	Biglycan	41.6	40	170	13	Y	Y	N
Q3UQ28	Pxdn	Peroxidasin homolog	165	11	150	10	Y	Y	N
Q62059	Vcan	Versican core protein	366.6	2	150	4	Y	Y	N
P19324	Serpinh1	Serpin H1	46.5	40	145	15	Y	Y	N
Q9QZZ6	Dpt	Dermatopontin	24	34	144	5	Y	Y	N
P06797	Ctsl	Cathepsin L1	37.5	43	140	10	Y	Y	N
P97298	Serpinf1	Pigment epithelium-derived factor	46.2	26	136	8	Y	Y	N
P19221	F2	Prothrombin	70.2	19	131	8	Y	Y	N
Q4ZJN1	C1qtnf9	Complement C1q and tumor necrosis factor-related protein 9	34.5	18	124	4	Y	Y	N
P16675	Ctsa	Lysosomal protective protein	53.8	21	123	8	Y	Y	N
Q61398	Pcolce	Procollagen C-endopeptidase enhancer 1	50.1	24	114	8	Y	Y	N
Q61704	Itih3	Inter-alpha-trypsin inhibitor heavy chain H3	99.3	10	95	5	Y	Y	N
Q9QUR8	Sema7a	Semaphorin-7A	74.9	14	90	6	Y	Y	N
P82198	Tgfbi	Transforming growth factor-beta-induced protein ig-h3	74.6	15	89	8	Y	Y	N
Q62009	Postn	Periostin	93.1	8	88	5	Y	Y	N
P37889	Fbln2	Fibulin-2	131.7	5	87	5	Y	Y	N
Q04857	Col6a1	Collagen alpha-1(VI) chain	108.4	6	85	4	Y	Y	N
Q8BJD1	Itih5	Inter-alpha-trypsin inhibitor heavy chain H5	106.7	11	80	8	Y	Y	N
P49935	Ctsh	Pro-cathepsin H	37.1	20	77	4	Y	Y	N
P70663	Sparcl1	SPARC-like protein 1	72.2	19	75	6	Y	Y	N
Q08879	Fbln1	Fibulin-1	78	13	74	6	Y	Y	N
P97290	Serping1	Plasma protease C1 inhibitor	55.5	15	74	7	Y	Y	N
P14106	C1qb	Complement C1q subcomponent subunit B	26.7	14	72	3	Y	Y	N
P10889	Cxcl2	C-X-C motif chemokine 2	10.6	40	72	3	Y	Y	N
Q61508	Ecm1	Extracellular matrix protein 1	62.8	11	70	5	Y	Y	N
Q61247	Serpinf2	Alpha-2-antiplasmin	54.9	26	64	6	Y	Y	N
Q9DBB9	Cpn2	Carboxypeptidase N subunit 2	60.4	22	64	7	Y	Y	N
A6H6E2	Mmrn2	Multimerin-2	105.1	8	64	5	Y	Y	N
P12850	Cxcl1	Growth-regulated alpha protein	10.2	46	63	3	Y	Y	N
A2RT60	Htra4	Serine protease HTRA4	52	3	58	2	Y	Y	N
P28862	Mmp3	Stromelysin-1	53.8	17	58	7	Y	Y	N
Q80YC5	F12	Coagulation factor XII	65.7	10	57	4	Y	Y	N
Q9EPX2	Papln	Papilin	138.8	7	57	6	Y	Y	N
P33434	Mmp2	72 kDa type IV collagenase	74.1	16	54	6	Y	Y	N
P22777	Serpine1	Plasminogen activator inhibitor 1	45.1	18	51	6	Y	Y	N
P47880	Igfbp6	Insulin-like growth factor-binding protein 6	25.3	27	48	3	Y	Y	N
P41317	Mbl2	Mannose-binding protein C	25.9	14	48	3	Y	Y	N
Q03366	Ccl7	C-C motif chemokine 7	11	12	45	2	Y	Y	N
Q02105	C1qc	Complement C1q subcomponent subunit C	26	35	45	6	Y	Y	N
P49182	Serpind1	Heparin cofactor 2	54.5	8	43	3	Y	Y	N
Q07456	Ambp	Protein AMBP	39	19	41	5	Y	Y	N
Q9WUU7	Ctsz	Cathepsin Z	34	24	40	4	Y	Y	N
Q61001	Lama5	Laminin subunit alpha-5	403.8	3	37	8	Y	Y	N
P39039	Mbl1	Mannose-binding protein A	25.4	13	36	3	Y	Y	N
Q9DC11	Plxdc2	Plexin domain-containing protein 2	59.6	8	35	4	Y	Y	N
P11859	Agt	Angiotensinogen	52	9	31	2	Y	Y	N
Q9QZF2	Gpc1	Glypican-1	61.3	10	29	4	Y	Y	N
Q03350	Thbs2	Thrombospondin-2	129.8	5	29	3	Y	Y	N
Q62356	Fstl1	Follistatin-related protein 1	34.5	10	25	3	Y	Y	N
Q9CYA0	Creld2	Cysteine-rich with EGF-like domain protein 2	38.2	9	22	2	Y	Y	N
O55123	Mmp10	Stromelysin-2	53.9	5	22	2	Y	Y	N
Q8CIZ8	Vwf	von Willebrand factor	309.1	3	22	6	Y	Y	N
Q8VCC9	Spon1	Spondin-1	90.8	12	21	5	Y	Y	N
Q6W5C0	Cxcl3	C-X-C motif chemokine 3	10.7	22	19	2	Y	Y	N
Q07968	F13b	Coagulation factor XIII B chain	76.1	5	18	3	Y	Y	N
P29788	Vtn	Vitronectin	54.8	9	18	3	Y	Y	N
Q9Z1P8	Angptl4	Angiopoietin-related protein 4	45.5	7	17	2	Y	Y	N
P07141	Csf1	Macrophage colony-stimulating factor 1	60.6	5	16	2	Y	Y	N
P43025	Clec3b	Tetranectin	22.2	29	16	4	Y	Y	N
O08746	Matn2	Matrilin-2	106.7	3	15	2	Y	Y	N
Q9JK53	Prelp	Prolargin	43.3	13	14	4	Y	Y	N
Q9JHI0	Mmp19	Matrix metalloproteinase-19	59.1	6	13	2	Y	Y	N
Q9QZJ6	Mfap5	Microfibrillar-associated protein 5	18.5	16	13	2	Y	Y	N
Q8R2Z5	Vwa1	von Willebrand factor A domain-containing protein 1	44.7	17	13	4	Y	Y	N
Q9R0B6	Lamc3	Laminin subunit gamma-3	172.2	1	12	2	Y	Y	N
Q7TQ62	Podn	Podocan	68.7	2	12	2	Y	Y	N
P51670	Ccl9	C-C motif chemokine 9	13.9	20	11	3	Y	Y	N
Q60847	Col12a1	Collagen alpha-1(XII) chain	340	1	11	2	Y	Y	N
P27784	Ccl6	C-C motif chemokine 6	13	28	10	2	Y	Y	N
P28301	Lox	Protein-lysine 6-oxidase	46.7	8	10	2	Y	Y	N
Q8CG19	Ltbp1	Latent-transforming growth factor beta-binding protein 1	186.6	2	9	2	Y	Y	N
P98086	C1qa	Complement C1q subcomponent subunit A	26	10	8	2	Y	Y	N
P29268	Ctgf	Connective tissue growth factor	37.8	13	8	3	Y	Y	N
Q06770	Serpina6	Corticosteroid-binding globulin	44.7	8	8	2	Y	Y	N
Q64299	Nov	Protein NOV homolog	38.9	10	8	2	Y	Y	N
Q8R121	Serpina10	Protein Z-dependent protease inhibitor	51.8	6	7	2	Y	Y	N
Q80YX1	Tnc	Tenascin	231.7	2	7	2	Y	Y	N
P21956	Mfge8	Lactadherin	51.2	5	6	2	Y	Y	N
Q99JR5	Tinagl1	Tubulointerstitial nephritis antigen-like	52.6	10	6	3	Y	Y	N
Q61282	Acan	Aggrecan core protein	221.8	2	5	3	Y	Y	N
Q07235	Serpine2	Glia-derived nexin	44.2	9	5	3	Y	Y	N
P11214	Plat	Tissue-type plasminogen activator	63.1	4	5	2	Y	Y	N
Q0VF58	Col19a1	Collagen alpha-1(XIX) chain	114.1	3	4	2	Y	Y	N
Q8R422	Cd109	CD109 antigen	161.6	2	3	2	Y	Y	N
A2AJ76	Hmcn2	Hemicentin-2	546.9	1	3	3	Y	Y	N
P47879	Igfbp4	Insulin-like growth factor-binding protein 4	27.8	11	3	2	Y	Y	N
Q8BHN3	Ganab	Neutral alpha-glucosidase AB	106.8	22	135	15	Y	N	Y
Q6P5E4	Uggt1	UDP-glucose:glycoprotein glucosyltransferase 1	176.3	5	53	4	Y	N	Y
P07724	Alb	Serum albumin	68.6	94	12987	103	Y	N	N
Q921I1	Tf	Serotransferrin	76.7	71	4716	70	Y	N	N
P01027	C3	Complement C3	186.4	52	2307	85	Y	N	N
P20029	Hspa5	Endoplasmic reticulum chaperone BiP	72.4	55	1907	37	Y	N	N
P13020	Gsn	Gelsolin	85.9	57	1873	43	Y	N	N
P07758	Serpina1a	Alpha-1-antitrypsin 1-1	46	57	1383	11	Y	N	N
P27773	Pdia3	Protein disulfide-isomerase A3	56.6	56	1357	29	Y	N	N
Q8VCT4	Ces1d	Carboxylesterase 1D	61.7	49	1345	23	Y	N	N
P28665	Mug1	Murinoglobulin-1	165.2	49	1235	52	Y	N	N
P21614	Gc	Vitamin D-binding protein	53.6	64	1192	35	Y	N	N
P09103	P4hb	Protein disulfide-isomerase	57	65	1110	29	Y	N	N
Q61147	Cp	Ceruloplasmin	121.1	44	928	35	Y	N	N
O09164	Sod3	Extracellular superoxide dismutase [Cu-Zn]	27.4	67	894	17	Y	N	N
P14211	Calr	Calreticulin	48	65	890	27	Y	N	N
P06909	Cfh	Complement factor H	139	34	879	38	Y	N	N
Q00623	Apoa1	Apolipoprotein A-I	30.6	64	877	20	Y	N	N
Q9R069	Bcam	Basal cell adhesion molecule	67.6	47	875	20	Y	N	N
Q8R2Y2	Mcam	Cell surface glycoprotein MUC18	71.5	42	827	27	Y	N	N
Q61646	Hp	Haptoglobin	38.7	67	803	22	Y	N	N
P06728	Apoa4	Apolipoprotein A-IV	45	79	737	30	Y	N	N
P29699	Ahsg	Alpha-2-HS-glycoprotein	37.3	52	707	13	Y	N	N
P07309	Ttr	Transthyretin	15.8	73	606	12	Y	N	N
P23953	Ces1c	Carboxylesterase 1C	61	49	583	16	Y	N	N
Q922R8	Pdia6	Protein disulfide-isomerase A6	48.1	40	555	15	Y	N	N
Q01339	Apoh	Beta-2-glycoprotein 1	38.6	53	548	19	Y	N	N
P08226	Apoe	Apolipoprotein E	35.8	59	510	22	Y	N	N
P99027	Rplp2	60S acidic ribosomal protein P2	11.6	91	506	10	Y	N	N
P03953	Cfd	Complement factor D	28	47	485	8	Y	N	N
P28798	Grn	Granulins	63.4	29	479	11	Y	N	N
Q61207	Psap	Prosaposin	61.4	32	454	15	Y	N	N
P01029	C4b	Complement C4-B	192.8	27	446	32	Y	N	N
Q08481	Pecam1	Platelet endothelial cell adhesion molecule	81.2	20	444	12	Y	N	N
P01899	H2-D1	H-2 class I histocompatibility antigen, D-B alpha chain	40.8	31	429	6	Y	N	N
Q8BP40	Acp6	Lysophosphatidic acid phosphatase type 6	47.6	38	421	15	Y	N	N
P08113	Hsp90b1	Endoplasmin	92.4	28	393	15	Y	N	N
Q9Z0J0	Npc2	NPC intracellular cholesterol transporter 2	16.4	59	372	10	Y	N	N
P08003	Pdia4	Protein disulfide-isomerase A4	71.9	32	372	19	Y	N	N
Q8R2G4	Art3	Ecto-ADP-ribosyltransferase 3	42	41	360	11	Y	N	N
P08905	Lyz2	Lysozyme C-2	16.7	72	348	6	Y	N	N
Q61830	Mrc1	Macrophage mannose receptor 1	164.9	25	343	27	Y	N	N
Q91W90	Txndc5	Thioredoxin domain-containing protein 5	46.4	29	302	10	Y	N	N
P04186	Cfb	Complement factor B	85	27	287	18	Y	N	N
P01898	H2-Q10	H-2 class I histocompatibility antigen, Q10 alpha chain	37.2	46	282	9	Y	N	N
Q8K4Z3	Naxe	NAD(P)H-hydrate epimerase	31	31	280	7	Y	N	N
Q02819	Nucb1	Nucleobindin-1	53.4	30	262	11	Y	N	N
Q06890	Clu	Clusterin	51.6	22	236	7	Y	N	N
Q07797	Lgals3bp	Galectin-3-binding protein	64.5	35	227	15	Y	N	N
P46412	Gpx3	Glutathione peroxidase 3	25.4	60	227	10	Y	N	N
Q9CPT4	Mydgf	Myeloid-derived growth factor	18	37	227	7	Y	N	N
Q9WVJ3	Cpq	Carboxypeptidase Q	51.8	21	225	6	Y	N	N
Q1ERP8	Cd300lg	CMRF35-like molecule 9	36.7	25	225	7	Y	N	N
Q91WU0	Ces1f	Carboxylesterase 1F	61.6	40	221	15	Y	N	N
O08795	Prkcsh	Glucosidase 2 subunit beta	58.8	16	221	9	Y	N	N
P97333	Nrp1	Neuropilin-1	102.9	18	218	10	Y	N	N
Q9QXT0	Cnpy2	Protein canopy homolog 2	20.8	64	207	12	Y	N	N
P21845	Tpsb2	Tryptase beta-2	30.9	30	188	7	Y	N	N
P01901	H2-K1	H-2 class I histocompatibility antigen, K-B alpha chain	41.3	28	183	5	Y	N	N
O35887	Calu	Calumenin	37	34	177	7	Y	N	N
Q9CQU0	Txndc12	Thioredoxin domain-containing protein 12	19	56	176	5	Y	N	N
Q91ZX7	Lrp1	Prolow-density lipoprotein receptor-related protein 1	504.4	5	171	14	Y	N	N
Q9WTR5	Cdh13	Cadherin-13	78.1	11	168	6	Y	N	N
A6X935	Itih4	Inter alpha-trypsin inhibitor, heavy chain 4	104.6	22	167	17	Y	N	N
P11680	Cfp	Properdin	50.3	22	167	6	Y	N	N
P97426	Ear1	Eosinophil cationic protein 1	17.3	46	166	4	Y	N	N
P55284	Cdh5	Cadherin-5	87.8	22	164	10	Y	N	N
Q9QWK4	Cd5l	CD5 antigen-like	38.8	24	163	6	Y	N	N
P16014	Chgb	Secretogranin-1	77.9	61	159	42	Y	N	N
O08807	Prdx4	Peroxiredoxin-4	31	30	149	4	Y	N	N
O35744	Chil3	Chitinase-like protein 3	44.4	53	148	16	Y	N	N
Q9DBD0	Ica	Inhibitor of carbonic anhydrase	76.7	31	146	15	Y	N	N
O89103	Cd93	Complement component C1q receptor	69.3	16	145	7	Y	N	N
Q62165	Dag1	Dystroglycan	96.8	9	144	6	Y	N	N
P45878	Fkbp2	Peptidyl-prolyl cis-trans isomerase FKBP2	15.3	34	144	5	Y	N	N
Q9QXC1	Fetub	Fetuin-B	42.7	21	139	5	Y	N	N
O89020	Afm	Afamin	69.3	21	137	11	Y	N	N
Q9CXI5	Manf	Mesencephalic astrocyte-derived neurotrophic factor	20.4	30	125	3	Y	N	N
P11627	L1cam	Neural cell adhesion molecule L1	140.9	17	125	15	Y	N	N
P08071	Ltf	Lactotransferrin	77.8	48	124	24	Y	N	N
Q925F2	Esam	Endothelial cell-selective adhesion molecule	41.8	16	123	4	Y	N	N
Q61129	Cfi	Complement factor I	67.2	17	122	8	Y	N	N
P97425	Ear2	Eosinophil cationic protein 2	17.6	46	118	4	Y	N	N
P18572	Bsg	Basigin	42.4	13	117	5	Y	N	N
P13595	Ncam1	Neural cell adhesion molecule 1	119.4	21	113	18	Y	N	N
P10810	Cd14	Monocyte differentiation antigen CD14	39.2	21	111	5	Y	N	N
P26262	Klkb1	Plasma kallikrein	71.3	23	110	11	Y	N	N
Q00724	Rbp4	Retinol-binding protein 4	23.2	57	108	8	Y	N	N
P32507	Nectin2	Nectin-2	57.3	23	107	7	Y	N	N
P00687	Amy1	Alpha-amylase 1	57.6	20	104	7	Y	N	N
Q8CFX1	H6pd	GDH/6PGL endoplasmic bifunctional protein	88.9	10	102	6	Y	N	N
B5X0G2	Mup17	Major urinary protein 17	20.6	52	102	3	Y	N	N
Q9D1Q6	Erp44	Endoplasmic reticulum resident protein 44	46.8	14	101	3	Y	N	N
P26339	Chga	Chromogranin-A	51.8	61	98	23	Y	N	N
Q8K182	C8a	Complement component C8 alpha chain	66	19	89	11	Y	N	N
P01592	Jchain	Immunoglobulin J chain	18	32	88	5	Y	N	N
Q64191	Aga	N(4)-(beta-N-acetylglucosaminyl)-L-asparaginase	37	22	88	4	Y	N	N
P01887	B2m	Beta-2-microglobulin	13.8	39	87	4	Y	N	N
Q8CEE7	Rdh13	Retinol dehydrogenase 13	36.4	4	85	2	Y	N	N
Q9ET22	Dpp7	Dipeptidyl peptidase 2	56.2	9	81	3	Y	N	N
Q99P87	Retn	Resistin	12.5	49	79	4	Y	N	N
Q8CG14	C1sa	Complement C1s-A subcomponent	76.8	14	74	2	Y	N	N
Q8BH35	C8b	Complement component C8 beta chain	66.2	21	74	8	Y	N	N
Q01721	Gas1	Growth arrest-specific protein 1	35.7	20	74	3	Y	N	N
Q80Z24	Negr1	Neuronal growth regulator 1	37.9	18	73	3	Y	N	N
Q01279	Egfr	Epidermal growth factor receptor	134.8	12	71	13	Y	N	N
P09813	Apoa2	Apolipoprotein A-II	11.3	15	70	2	Y	N	N
Q9D1N2	Gpihbp1	Glycosylphosphatidylinositol-anchored high density lipoprotein-binding protein 1	24.6	28	70	3	Y	N	N
P70232	Chl1	Neural cell adhesion molecule L1-like protein	135	21	70	14	Y	N	N
Q60714	Slc27a1	Long-chain fatty acid transport protein 1	71.2	7	69	2	Y	N	N
P31428	Dpep1	Dipeptidase 1	45.7	26	68	6	Y	N	N
Q64444	Ca4	Carbonic anhydrase 4	34.3	21	67	5	Y	N	N
P09470	Ace	Angiotensin-converting enzyme	150.8	13	66	10	Y	N	N
P35330	Icam2	Intercellular adhesion molecule 2	31.4	10	66	3	Y	N	N
O09159	Man2b1	Lysosomal alpha-mannosidase	114.6	5	66	3	Y	N	N
P12265	Gusb	Beta-glucuronidase	74.1	23	65	9	Y	N	N
P11152	Lpl	Lipoprotein lipase	53.1	12	65	4	Y	N	N
P51437	Camp	Cathelicidin antimicrobial peptide	19.4	22	64	3	Y	N	N
P57759	Erp29	Endoplasmic reticulum resident protein 29	28.8	15	60	3	Y	N	N
P01635	N/A	Ig kappa chain V-V region K2 (Fragment)	12.6	20	59	2	Y	N	N
P0CW02	Ly6c1	Lymphocyte antigen 6C1	14.2	29	58	3	Y	N	N
P30412	Ppic	Peptidyl-prolyl cis-trans isomerase C	22.8	29	56	5	Y	N	N
Q6GU68	Islr	Immunoglobulin superfamily containing leucine-rich repeat protein	45.6	12	53	4	Y	N	N
P06684	C5	Complement C5	188.8	10	52	9	Y	N	N
P21765	Gpx5	Epididymal secretory glutathione peroxidase	25.4	8	50	2	Y	N	N
Q9WV85	Nme3	Nucleoside diphosphate kinase 3	19.1	18	50	2	Y	N	N
O08600	Endog	Endonuclease G, mitochondrial	32.2	11	49	2	Y	N	N
Q8BHC0	Lyve1	Lymphatic vessel endothelial hyaluronic acid receptor 1	34.6	16	46	4	Y	N	N
Q8BND5	Qsox1	Sulfhydryl oxidase 1	82.7	14	46	7	Y	N	N
P12023	App	Amyloid-beta A4 protein	86.7	7	45	4	Y	N	N
Q9Z0Z4	Heph	Hephaestin	129.6	6	45	5	Y	N	N
Q64449	Mrc2	C-type mannose receptor 2	167	9	43	10	Y	N	N
O70325	Gpx4	Phospholipid hydroperoxide glutathione peroxidase	22.2	19	43	3	Y	N	N
Q8R464	Cadm4	Cell adhesion molecule 4	42.7	23	42	5	Y	N	N
O88792	F11r	Junctional adhesion molecule A	32.4	17	42	3	Y	N	N
P14483	H2-Ab1	H-2 class II histocompatibility antigen, A beta chain	30.1	34	41	6	Y	N	N
P18531	Ighv3-6	Ig heavy chain V region 3-6	13.1	22	41	2	Y	N	N
P28828	Ptprm	Receptor-type tyrosine-protein phosphatase mu	163.5	5	41	3	Y	N	N
Q60590	Orm1	Alpha-1-acid glycoprotein 1	23.9	24	40	2	Y	N	N
P29533	Vcam1	Vascular cell adhesion protein 1	81.3	14	40	7	Y	N	N
Q64726	Azgp1	Zinc-alpha-2-glycoprotein	35.3	18	40	5	Y	N	N
P55302	Lrpap1	Alpha-2-macroglobulin receptor-associated protein	42.2	11	39	3	Y	N	N
P24369	Ppib	Peptidyl-prolyl cis-trans isomerase B	23.7	23	39	4	Y	N	N
P01831	Thy1	Thy-1 membrane glycoprotein	18.1	25	39	4	Y	N	N
P70180	Npr3	Atrial natriuretic peptide receptor 3	59.8	16	38	6	Y	N	N
Q60648	Gm2a	Ganglioside GM2 activator	20.8	24	38	2	Y	N	N
Q8CG16	C1ra	Complement C1r-A subcomponent	80	23	37	9	Y	N	N
Q61543	Glg1	Golgi apparatus protein 1	133.6	3	37	3	Y	N	N
O88531	Ppt1	Palmitoyl-protein thioesterase 1	34.5	7	37	2	Y	N	N
P01638	N/A	Ig kappa chain V-V region L6 (Fragment)	13	38	36	3	Y	N	N
P0CW03	Ly6c2	Lymphocyte antigen 6C2	14.1	15	36	2	Y	N	N
Q2VLH6	Cd163	Scavenger receptor cysteine-rich type 1 protein M130	120.8	9	36	7	Y	N	N
P01637	N/A	Ig kappa chain V-V region T1	14.4	18	35	2	Y	N	N
P00688	Amy2	Pancreatic alpha-amylase	57.3	7	35	3	Y	N	N
P52795	Efnb1	Ephrin-B1	37.8	16	34	3	Y	N	N
P01680	N/A	Ig kappa chain V-IV region S107B	13.8	17	34	2	Y	N	N
P14719	Il1rl1	Interleukin-1 receptor-like 1	64.8	15	33	6	Y	N	N
P11438	Lamp1	Lysosome-associated membrane glycoprotein 1	43.8	7	33	3	Y	N	N
Q9DAU1	Cnpy3	Protein canopy homolog 3	30.5	13	33	2	Y	N	N
Q9EP95	Retnla	Resistin-like alpha	11.9	15	33	2	Y	N	N
Q8CFG9	C1rb	Complement C1r-B subcomponent	79.9	21	32	7	Y	N	N
O55111	Dsg2	Desmoglein-2	122.3	10	32	7	Y	N	N
Q9JJH1	Rnase4	Ribonuclease 4	17	28	32	4	Y	N	N
Q03517	Scg2	Secretogranin-2	70.6	28	32	10	Y	N	N
P55065	Pltp	Phospholipid transfer protein	54.4	15	31	5	Y	N	N
Q08761	Pros1	Vitamin K-dependent protein S	74.9	4	30	2	Y	N	N
P20060	Hexb	Beta-hexosaminidase subunit beta	61.1	5	28	2	Y	N	N
Q8BFR4	Gns	N-acetylglucosamine-6-sulfatase	61.1	6	28	3	Y	N	N
P01633	Igk-V19-17	Ig kappa chain V19-17	16.4	16	27	3	Y	N	N
P50428	Arsa	Arylsulfatase A	53.7	10	26	3	Y	N	N
P15379	Cd44	CD44 antigen	85.6	3	26	2	Y	N	N
Q91V98	Cd248	Endosialin	81.8	3	26	2	Y	N	N
Q8BP92	Rcn2	Reticulocalbin-2	37.2	20	25	3	Y	N	N
P42703	Lifr	Leukemia inhibitory factor receptor	122.5	8	24	5	Y	N	N
Q8BH97	Rcn3	Reticulocalbin-3	38	17	24	3	Y	N	N
O08692	Ngp	Neutrophilic granule protein	19.3	22	23	2	Y	N	N
Q9QXV0	Pcsk1n	ProSAAS	27.3	20	23	3	Y	N	N
Q9EQH2	Erap1	Endoplasmic reticulum aminopeptidase 1	106.5	2	21	2	Y	N	N
Q9R0E2	Plod1	Procollagen-lysine,2-oxoglutarate 5-dioxygenase 1	83.5	7	21	3	Y	N	N
Q8VCG4	C8g	Complement component C8 gamma chain	22.5	24	20	3	Y	N	N
P01642	Gm10881	Ig kappa chain V-V region L7 (Fragment)	12.6	23	20	2	Y	N	N
P09581	Csf1r	Macrophage colony-stimulating factor 1 receptor	109.1	3	19	3	Y	N	N
Q99P91	Gpnmb	Transmembrane glycoprotein NMB	63.6	6	19	3	Y	N	N
O55026	Entpd2	Ectonucleoside triphosphate diphosphohydrolase 2	54.3	8	18	3	Y	N	N
O55186	Cd59a	CD59A glycoprotein	13.6	15	17	2	Y	N	N
P06683	C9	Complement component C9	62	11	17	5	Y	N	N
P01921	H2-Ab1	H-2 class II histocompatibility antigen, A-D beta chain	29.9	14	17	2	Y	N	N
P06342	H2-Ab1	H-2 class II histocompatibility antigen, A-Q beta chain	29.9	14	17	2	Y	N	N
Q8VCI0	Plbd1	Phospholipase B-like 1	63	14	17	4	Y	N	N
Q8K2I4	Manba	Beta-mannosidase	100.8	4	16	3	Y	N	N
Q9WVT6	Ca14	Carbonic anhydrase 14	37.5	16	16	4	Y	N	N
Q9DBV4	Mxra8	Matrix remodeling-associated protein 8	49.7	5	16	2	Y	N	N
P35564	Canx	Calnexin	67.2	11	14	5	Y	N	N
Q7TPC1	Cdsn	Corneodesmosin	54.3	5	14	2	Y	N	N
Q9R1E6	Enpp2	Ectonucleotide pyrophosphatase/phosphodiesterase family member 2	98.8	3	13	2	Y	N	N
P70387	Hfe	Hereditary hemochromatosis protein homolog	40.5	8	13	2	Y	N	N
P01723	N/A	Ig lambda-1 chain V region	12.2	42	13	3	Y	N	N
P01727	N/A	Ig lambda-1 chain V region S43	13.5	38	13	3	Y	N	N
P05366	Saa1	Serum amyloid A-1 protein	13.8	13	13	2	Y	N	N
P01639	Gm5571	Ig kappa chain V-V region MOPC 41	14.3	28	12	2	Y	N	N
P15116	Cdh2	Cadherin-2	99.7	12	11	5	Y	N	N
Q6SJQ5	Cd300ld3	CMRF35-like molecule 3	27.3	13	11	3	Y	N	N
Q9ESY9	Ifi30	Gamma-interferon-inducible lysosomal thiol reductase	27.8	11	11	2	Y	N	N
P06344	N/A	H-2 class II histocompatibility antigen, A-U beta chain	30	21	11	4	Y	N	N
P01749	Ighv1-61	Ig heavy chain V region 3	13	30	11	3	Y	N	N
Q61468	Msln	Mesothelin	69.4	5	11	2	Y	N	N
O35375	Nrp2	Neuropilin-2	104.6	8	11	4	Y	N	N
O70362	Gpld1	Phosphatidylinositol-glycan-specific phospholipase D	93.2	8	11	4	Y	N	N
Q00493	Cpe	Carboxypeptidase E	53.2	11	10	3	Y	N	N
P06343	H2-Ab1	H-2 class II histocompatibility antigen, A-K beta chain	29.9	16	10	3	Y	N	N
Q6ZQI3	Mlec	Malectin	32.3	9	10	2	Y	N	N
Q8R4Y4	Stab1	Stabilin-1	276.1	3	10	4	Y	N	N
Q91ZW2	Pofut1	GDP-fucose protein O-fucosyltransferase 1	44.7	7	9	2	Y	N	N
Q02596	Glycam1	Glycosylation-dependent cell adhesion molecule 1	16.2	25	9	2	Y	N	N
O89017	Lgmn	Legumain	49.3	6	9	2	Y	N	N
Q8BLK3	Lsamp	Limbic system-associated membrane protein	38.1	10	9	2	Y	N	N
P48759	Ptx3	Pentraxin-related protein PTX3	41.8	8	9	2	Y	N	N
P12246	Apcs	Serum amyloid P-component	26.2	14	9	2	Y	N	N
P15209	Ntrk2	BDNF/NT-3 growth factors receptor	92.1	6	8	3	Y	N	N
Q9D8I1	Mzb1	Marginal zone B- and B1-cell-specific protein	20.6	22	8	3	Y	N	N
Q9CQ45	Nenf	Neudesin	18.9	15	8	2	Y	N	N
Q61490	Alcam	CD166 antigen	65.1	6	7	2	Y	N	N
Q8CC36	Cdnf	Cerebral dopamine neurotrophic factor	21	30	7	4	Y	N	N
P12960	Cntn1	Contactin-1	113.3	5	7	3	Y	N	N
P01806	N/A	Ig heavy chain V region 441	12.9	17	7	3	Y	N	N
Q61730	Il1rap	Interleukin-1 receptor accessory protein	65.7	6	7	2	Y	N	N
Q3V1T4	P3h1	Prolyl 3-hydroxylase 1	83.6	4	7	2	Y	N	N
Q8C310	Robo4	Roundabout homolog 4	108.4	3	7	2	Y	N	N
Q06318	Scgb1a1	Uteroglobin	10.5	11	7	2	Y	N	N
Q19LI2	A1bg	Alpha-1B-glycoprotein	56.5	4	6	2	Y	N	N
P31809	Ceacam1	Carcinoembryonic antigen-related cell adhesion molecule 1	57	7	6	3	Y	N	N
P35951	Ldlr	Low-density lipoprotein receptor	94.9	5	6	3	Y	N	N
P70302	Stim1	Stromal interaction molecule 1	77.5	5	6	2	Y	N	N
P15306	Thbd	Thrombomodulin	61.8	7	6	2	Y	N	N
Q07113	Igf2r	Cation-independent mannose-6-phosphate receptor	273.6	2	5	3	Y	N	N
O54782	Man2b2	Epididymis-specific alpha-mannosidase	115.5	2	5	2	Y	N	N
Q7TMR0	Prcp	Lysosomal Pro-X carboxypeptidase	55	5	5	2	Y	N	N
Q91ZV0	Mia2	Melanoma inhibitory activity protein 2	156.4	2	5	2	Y	N	N
Q8K0Y7	Paxx	Protein PAXX	22	14	5	2	Y	N	N
A2A8L5	Ptprf	Receptor-type tyrosine-protein phosphatase F	211.4	2	5	2	Y	N	N
Q8R5M8	Cadm1	Cell adhesion molecule 1	49.8	11	4	2	Y	N	N
Q99N28	Cadm3	Cell adhesion molecule 3	42.9	10	4	2	Y	N	N
P35459	Ly6d	Lymphocyte antigen 6D	13.4	28	4	2	Y	N	N
P18419	Svs4	Seminal vesicle secretory protein 4	12.5	42	4	2	Y	N	N
P05367	Saa2	Serum amyloid A-2 protein	13.6	24	4	2	Y	N	N
Q8R0F3	Sumf1	Sulfatase-modifying factor 1	40.6	9	4	2	Y	N	N
A2AVA0	Svep1	Sushi, von Willebrand factor type A, EGF and pentraxin domain-containing protein 1	387.2	1	4	2	Y	N	N
P35329	Cd22	B-cell receptor CD22	96.5	4	3	2	Y	N	N
Q810U3	Nfasc	Neurofascin	137.9	4	3	2	Y	N	N
Q810U4	Nrcam	Neuronal cell adhesion molecule	138.4	3	3	2	Y	N	N
O89026	Robo1	Roundabout homolog 1	176.3	2	3	2	Y	N	N
O09161	Casq2	Calsequestrin-2	48.1	6	2	2	Y	N	N
P06345	H2-Ab1	H-2 class II histocompatibility antigen, A-S beta chain	29.8	11	2	2	Y	N	N
P13597	Icam1	Intercellular adhesion molecule 1	58.8	5	2	2	Y	N	N
O35136	Ncam2	Neural cell adhesion molecule 2	93.1	5	2	2	Y	N	N
Q8VBT0	Tmx1	Thioredoxin-related transmembrane protein 1	31.4	9	2	2	Y	N	N
O08532	Cacna2d1	Voltage-dependent calcium channel subunit alpha-2/delta-1	124.6	4	2	2	Y	N	N
P16045	Lgals1	Galectin-1	14.9	61	854	12	N	Y	N
Q8BH61	F13a1	Coagulation factor XIII A chain	83.2	44	539	24	N	Y	N
Q60854	Serpinb6	Serpin B6	42.6	51	449	18	N	Y	N
P16110	Lgals3	Galectin-3	27.5	41	417	10	N	Y	N
Q5I2A0	Serpina3g	Serine protease inhibitor A3G	49	8	399	2	N	Y	N
Q9D154	Serpinb1a	Leukocyte elastase inhibitor A	42.5	47	256	14	N	Y	N
P08207	S100a10	Protein S100-A10	11.2	62	251	5	N	Y	N
P21981	Tgm2	Protein-glutamine gamma-glutamyltransferase 2	77	23	176	12	N	Y	N
Q62426	Cstb	Cystatin-B	11	60	167	4	N	Y	N
Q99KC8	Vwa5a	von Willebrand factor A domain-containing protein 5A	87.1	20	159	11	N	Y	N
P07356	Anxa2	Annexin A2	38.7	36	151	12	N	Y	N
P97352	S100a13	Protein S100-A13	11.2	44	119	6	N	Y	N
A2ASQ1	Agrn	Agrin	207.4	11	114	13	N	Y	N
P31725	S100a9	Protein S100-A9	13	24	86	3	N	Y	N
P50543	S100a11	Protein S100-A11	11.1	57	84	5	N	Y	N
P10107	Anxa1	Annexin A1	38.7	21	45	6	N	Y	N
P14069	S100a6	Protein S100-A6	10	26	41	2	N	Y	N
P97857	Adamts1	A disintegrin and metalloproteinase with thrombospondin motifs 1	105.7	8	18	4	N	Y	N
O54824	Il16	Pro-interleukin-16	141.3	5	17	4	N	Y	N
P14824	Anxa6	Annexin A6	75.8	5	11	2	N	Y	N
Q8CJ91	Cd209b	CD209 antigen-like protein B	37.1	20	9	4	N	Y	N
P48036	Anxa5	Annexin A5	35.7	15	3	2	N	Y	N
P19096	Fasn	Fatty acid synthase	272.3	71	7910	180	N	N	N/A
P01942	Hba	Hemoglobin subunit alpha	15.1	80	7542	19	N	N	N/A
P20152	Vim	Vimentin	53.7	92	7510	70	N	N	N/A
P04117	Fabp4	Fatty acid-binding protein, adipocyte	14.6	95	6888	29	N	N	N/A
P02088	Hbb-b1	Hemoglobin subunit beta-1	15.8	84	6651	12	N	N	N/A
P16546	Sptan1	Spectrin alpha chain, non-erythrocytic 1	284.4	62	5554	155	N	N	N/A
Q62261	Sptbn1	Spectrin beta chain, non-erythrocytic 1	274.1	69	5030	149	N	N	N/A
P08249	Mdh2	Malate dehydrogenase, mitochondrial	35.6	77	4425	39	N	N	N/A
P40142	Tkt	Transketolase	67.6	87	4039	57	N	N	N/A
P16015	Ca3	Carbonic anhydrase 3	29.3	96	3834	35	N	N	N/A
P62897	Cycs	Cytochrome c, somatic	11.6	74	3632	20	N	N	N/A
Q99KI0	Aco2	Aconitate hydratase, mitochondrial	85.4	70	3366	70	N	N	N/A
P02089	Hbb-b2	Hemoglobin subunit beta-2	15.9	59	3219	3	N	N	N/A
P57780	Actn4	Alpha-actinin-4	104.9	69	3170	45	N	N	N/A
P17182	Eno1	Alpha-enolase	47.1	89	3071	44	N	N	N/A
P60710	Actb	Actin, cytoplasmic 1	41.7	76	3039	14	N	N	N/A
P63260	Actg1	Actin, cytoplasmic 2	41.8	76	3039	14	N	N	N/A
P63017	Hspa8	Heat shock cognate 71 kDa protein	70.8	59	3033	33	N	N	N/A
Q61425	Hadh	Hydroxyacyl-coenzyme A dehydrogenase, mitochondrial	34.4	91	3009	35	N	N	N/A
Q64727	Vcl	Vinculin	116.6	75	2666	78	N	N	N/A
Q91V92	Acly	ATP-citrate synthase	119.7	71	2567	75	N	N	N/A
Q01853	Vcp	Transitional endoplasmic reticulum ATPase	89.3	73	2481	65	N	N	N/A
Q8BTM8	Flna	Filamin-A	281	48	2338	88	N	N	N/A
P68134	Acta1	Actin, alpha skeletal muscle	42	77	2323	3	N	N	N/A
P68033	Actc1	Actin, alpha cardiac muscle 1	42	75	2318	2	N	N	N/A
P05064	Aldoa	Fructose-bisphosphate aldolase A	39.3	94	2312	39	N	N	N/A
P52480	Pkm	Pyruvate kinase PKM	57.8	86	2302	55	N	N	N/A
Q8BWT1	Acaa2	3-ketoacyl-CoA thiolase, mitochondrial	41.8	89	2226	44	N	N	N/A
P62737	Acta2	Actin, aortic smooth muscle	42	72	2204	2	N	N	N/A
P63268	Actg2	Actin, gamma-enteric smooth muscle	41.9	69	2181	2	N	N	N/A
P48678	Lmna	Prelamin-A/C	74.2	66	2024	50	N	N	N/A
P26039	Tln1	Talin-1	269.7	40	1935	64	N	N	N/A
P06801	Me1	NADP-dependent malic enzyme	63.9	89	1914	45	N	N	N/A
P63038	Hspd1	60 kDa heat shock protein, mitochondrial	60.9	80	1899	58	N	N	N/A
O08749	Dld	Dihydrolipoyl dehydrogenase, mitochondrial	54.2	61	1880	35	N	N	N/A
Q9Z0X1	Aifm1	Apoptosis-inducing factor 1, mitochondrial	66.7	58	1867	32	N	N	N/A
Q9WTP6	Ak2	Adenylate kinase 2, mitochondrial	26.5	86	1803	27	N	N	N/A
Q7TPR4	Actn1	Alpha-actinin-1	103	57	1748	25	N	N	N/A
P08228	Sod1	Superoxide dismutase [Cu-Zn]	15.9	97	1732	18	N	N	N/A
P51174	Acadl	Long-chain specific acyl-CoA dehydrogenase, mitochondrial	47.9	60	1704	34	N	N	N/A
A2ASS6	Ttn	Titin	3904.1	19	1696	428	N	N	N/A
P97807	Fh	Fumarate hydratase, mitochondrial	54.3	72	1648	35	N	N	N/A
P11499	Hsp90ab1	Heat shock protein HSP 90-beta	83.2	64	1633	31	N	N	N/A
P26041	Msn	Moesin	67.7	61	1619	34	N	N	N/A
P13707	Gpd1	Glycerol-3-phosphate dehydrogenase [NAD(+)], cytoplasmic	37.5	92	1617	36	N	N	N/A
P17742	Ppia	Peptidyl-prolyl cis-trans isomerase A	18	89	1503	17	N	N	N/A
Q9JI91	Actn2	Alpha-actinin-2	103.8	79	1470	63	N	N	N/A
O88990	Actn3	Alpha-actinin-3	103	79	1468	68	N	N	N/A
P35700	Prdx1	Peroxiredoxin-1	22.2	72	1458	19	N	N	N/A
P61982	Ywhag	14-3-3 protein gamma	28.3	79	1416	18	N	N	N/A
P15105	Glul	Glutamine synthetase	42.1	69	1408	27	N	N	N/A
Q05816	Fabp5	Fatty acid-binding protein, epidermal	15.1	82	1364	18	N	N	N/A
P06745	Gpi	Glucose-6-phosphate isomerase	62.7	62	1363	35	N	N	N/A
Q9DBJ1	Pgam1	Phosphoglycerate mutase 1	28.8	68	1321	19	N	N	N/A
P58771	Tpm1	Tropomyosin alpha-1 chain	32.7	84	1310	18	N	N	N/A
P21550	Eno3	Beta-enolase	47	81	1309	40	N	N	N/A
P14152	Mdh1	Malate dehydrogenase, cytoplasmic	36.5	50	1296	20	N	N	N/A
P17751	Tpi1	Triosephosphate isomerase	32.2	67	1282	23	N	N	N/A
O88569	Hnrnpa2b1	Heterogeneous nuclear ribonucleoproteins A2/B1	37.4	65	1274	28	N	N	N/A
Q8VDD5	Myh9	Myosin-9	226.2	37	1273	72	N	N	N/A
P31001	Des	Desmin	53.5	64	1241	32	N	N	N/A
P07901	Hsp90aa1	Heat shock protein HSP 90-alpha	84.7	58	1238	26	N	N	N/A
Q5SX39	Myh4	Myosin-4	222.7	49	1230	43	N	N	N/A
P29391	Ftl1	Ferritin light chain 1	20.8	60	1198	15	N	N	N/A
P58774	Tpm2	Tropomyosin beta chain	32.8	89	1196	25	N	N	N/A
Q9CQV8	Ywhab	14-3-3 protein beta/alpha	28.1	59	1195	13	N	N	N/A
P63101	Ywhaz	14-3-3 protein zeta/delta	27.8	67	1191	17	N	N	N/A
P01872	Ighm	Immunoglobulin heavy constant mu	49.9	45	1176	25	N	N	N/A
P09411	Pgk1	Phosphoglycerate kinase 1	44.5	81	1174	29	N	N	N/A
P00920	Ca2	Carbonic anhydrase 2	29	71	1165	20	N	N	N/A
Q9ET01	Pygl	Glycogen phosphorylase, liver form	97.4	53	1165	48	N	N	N/A
Q99PL5	Rrbp1	Ribosome-binding protein 1	172.8	31	1155	46	N	N	N/A
P62259	Ywhae	14-3-3 protein epsilon	29.2	63	1154	19	N	N	N/A
P31786	Dbi	Acyl-CoA-binding protein	10	74	1152	11	N	N	N/A
Q64433	Hspe1	10 kDa heat shock protein, mitochondrial	11	88	1143	19	N	N	N/A
O35459	Ech1	Delta(3,5)-Delta(2,4)-dienoyl-CoA isomerase, mitochondrial	36.1	80	1118	26	N	N	N/A
P06151	Ldha	L-lactate dehydrogenase A chain	36.5	76	1104	25	N	N	N/A
P10649	Gstm1	Glutathione S-transferase Mu 1	26	80	1099	18	N	N	N/A
P58252	Eef2	Elongation factor 2	95.3	49	1093	36	N	N	N/A
Q9QXS1	Plec	Plectin	533.9	30	1083	114	N	N	N/A
P24270	Cat	Catalase	59.8	69	1081	29	N	N	N/A
O88342	Wdr1	WD repeat-containing protein 1	66.4	65	1066	27	N	N	N/A
O88492	Plin4	Perilipin-4	139.3	71	1063	46	N	N	N/A
P42125	Eci1	Enoyl-CoA delta isomerase 1, mitochondrial	32.2	54	1043	21	N	N	N/A
P17563	Selenbp1	Methanethiol oxidase	52.5	75	1043	31	N	N	N/A
Q60597	Ogdh	2-oxoglutarate dehydrogenase, mitochondrial	116.4	56	1039	53	N	N	N/A
P09671	Sod2	Superoxide dismutase [Mn], mitochondrial	24.6	73	1032	17	N	N	N/A
O08553	Dpysl2	Dihydropyrimidinase-related protein 2	62.2	57	1025	18	N	N	N/A
P26443	Glud1	Glutamate dehydrogenase 1, mitochondrial	61.3	56	1014	32	N	N	N/A
Q61598	Gdi2	Rab GDP dissociation inhibitor beta	50.5	70	993	21	N	N	N/A
Q02566	Myh6	Myosin-6	223.4	44	992	33	N	N	N/A
Q9CZU6	Cs	Citrate synthase, mitochondrial	51.7	54	964	26	N	N	N/A
O54724	Cavin1	Caveolae-associated protein 1	43.9	49	956	25	N	N	N/A
Q8CGN5	Plin1	Perilipin-1	55.6	60	935	22	N	N	N/A
P16125	Ldhb	L-lactate dehydrogenase B chain	36.5	48	917	18	N	N	N/A
O08709	Prdx6	Peroxiredoxin-6	24.9	74	903	18	N	N	N/A
Q8BFZ3	Actbl2	Beta-actin-like protein 2	42	29	891	2	N	N	N/A
P07310	Ckm	Creatine kinase M-type	43	76	891	41	N	N	N/A
Q9D0F9	Pgm1	Phosphoglucomutase-1	61.4	58	890	33	N	N	N/A
P56480	Atp5f1b	ATP synthase subunit beta, mitochondrial	56.3	67	887	28	N	N	N/A
Q93092	Taldo1	Transaldolase	37.4	58	887	28	N	N	N/A
Q63836	Selenbp2	Selenium-binding protein 2	52.6	58	885	24	N	N	N/A
P13634	Ca1	Carbonic anhydrase 1	28.3	73	852	17	N	N	N/A
O88844	Idh1	Isocitrate dehydrogenase [NADP] cytoplasmic	46.6	72	832	29	N	N	N/A
P09528	Fth1	Ferritin heavy chain	21.1	71	821	14	N	N	N/A
Q01768	Nme2	Nucleoside diphosphate kinase B	17.4	80	821	5	N	N	N/A
Q9R1P4	Psma1	Proteasome subunit alpha type-1	29.5	56	821	14	N	N	N/A
P05202	Got2	Aspartate aminotransferase, mitochondrial	47.4	67	820	29	N	N	N/A
P00015	Cyct	Cytochrome c, testis-specific	11.7	24	820	3	N	N	N/A
Q91Z83	Myh7	Myosin-7	222.7	34	817	10	N	N	N/A
P21107	Tpm3	Tropomyosin alpha-3 chain	33	61	817	10	N	N	N/A
Q5SX40	Myh1	Myosin-1	223.2	39	813	17	N	N	N/A
Q61233	Lcp1	Plastin-2	70.1	61	806	26	N	N	N/A
Q5SWU9	Acaca	Acetyl-CoA carboxylase 1	265.1	41	804	67	N	N	N/A
P05977	Myl1	Myosin light chain 1/3, skeletal muscle isoform	20.6	93	800	21	N	N	N/A
P15331	Prph	Peripherin	54.2	36	798	14	N	N	N/A
Q61171	Prdx2	Peroxiredoxin-2	21.8	73	794	15	N	N	N/A
P40124	Cap1	Adenylyl cyclase-associated protein 1	51.5	72	792	27	N	N	N/A
Q9QYR9	Acot2	Acyl-coenzyme A thioesterase 2, mitochondrial	49.6	55	788	22	N	N	N/A
P38647	Hspa9	Stress-70 protein, mitochondrial	73.4	51	784	29	N	N	N/A
P23492	Pnp	Purine nucleoside phosphorylase	32.3	71	762	17	N	N	N/A
P14733	Lmnb1	Lamin-B1	66.7	63	754	36	N	N	N/A
Q9WVA4	Tagln2	Transgelin-2	22.4	89	746	20	N	N	N/A
Q8QZS1	Hibch	3-hydroxyisobutyryl-CoA hydrolase, mitochondrial	43	54	734	21	N	N	N/A
Q63918	Cavin2	Caveolae-associated protein 2	46.7	52	731	21	N	N	N/A
P13542	Myh8	Myosin-8	222.6	28	731	3	N	N	N/A
P68372	Tubb4b	Tubulin beta-4B chain	49.8	75	727	2	N	N	N/A
Q9D0K2	Oxct1	Succinyl-CoA:3-ketoacid coenzyme A transferase 1, mitochondrial	56	42	725	18	N	N	N/A
P29341	Pabpc1	Polyadenylate-binding protein 1	70.6	34	722	20	N	N	N/A
Q8QZT1	Acat1	Acetyl-CoA acetyltransferase, mitochondrial	44.8	63	720	24	N	N	N/A
Q9Z2U0	Psma7	Proteasome subunit alpha type-7	27.8	55	717	13	N	N	N/A
O35855	Bcat2	Branched-chain-amino-acid aminotransferase, mitochondrial	44.1	47	707	18	N	N	N/A
P62962	Pfn1	Profilin-1	14.9	79	706	14	N	N	N/A
P20108	Prdx3	Thioredoxin-dependent peroxide reductase, mitochondrial	28.1	60	705	15	N	N	N/A
Q68FD5	Cltc	Clathrin heavy chain 1	191.4	38	702	44	N	N	N/A
Q8R086	Suox	Sulfite oxidase, mitochondrial	60.7	59	698	19	N	N	N/A
Q61316	Hspa4	Heat shock 70 kDa protein 4	94.1	55	697	34	N	N	N/A
Q6IRU2	Tpm4	Tropomyosin alpha-4 chain	28.5	52	697	14	N	N	N/A
P99024	Tubb5	Tubulin beta-5 chain	49.6	71	690	4	N	N	N/A
Q8R0Y6	Aldh1l1	Cytosolic 10-formyltetrahydrofolate dehydrogenase	98.6	59	689	36	N	N	N/A
P99029	Prdx5	Peroxiredoxin-5, mitochondrial	21.9	59	687	16	N	N	N/A
P68254	Ywhaq	14-3-3 protein theta	27.8	64	683	15	N	N	N/A
P10126	Eef1a1	Elongation factor 1-alpha 1	50.1	43	681	11	N	N	N/A
P15532	Nme1	Nucleoside diphosphate kinase A	17.2	82	681	4	N	N	N/A
Q923D2	Blvrb	Flavin reductase (NADPH)	22.2	93	675	15	N	N	N/A
Q99PT1	Arhgdia	Rho GDP-dissociation inhibitor 1	23.4	69	674	14	N	N	N/A
P16858	Gapdh	Glyceraldehyde-3-phosphate dehydrogenase	35.8	62	666	17	N	N	N/A
Q8R164	Bphl	Valacyclovir hydrolase	32.8	59	664	17	N	N	N/A
Q9D172	D10Jhu81e	ES1 protein homolog, mitochondrial	28.1	80	658	17	N	N	N/A
O35215	Ddt	D-dopachrome decarboxylase	13.1	100	648	12	N	N	N/A
P49945	Ftl2	Ferritin light chain 2	20.8	34	638	8	N	N	N/A
Q71LX4	Tln2	Talin-2	253.5	29	637	41	N	N	N/A
Q9Z2I9	Sucla2	Succinate--CoA ligase [ADP-forming] subunit beta, mitochondrial	50.1	62	632	25	N	N	N/A
Q7TMM9	Tubb2a	Tubulin beta-2A chain	49.9	75	631	6	N	N	N/A
Q80X90	Flnb	Filamin-B	277.7	22	627	31	N	N	N/A
P50396	Gdi1	Rab GDP dissociation inhibitor alpha	50.5	59	626	15	N	N	N/A
P70296	Pebp1	Phosphatidylethanolamine-binding protein 1	20.8	85	625	15	N	N	N/A
Q9QUM9	Psma6	Proteasome subunit alpha type-6	27.4	58	625	16	N	N	N/A
O70250	Pgam2	Phosphoglycerate mutase 2	28.8	80	623	19	N	N	N/A
P04247	Mb	Myoglobin	17.1	86	620	22	N	N	N/A
Q9DCW4	Etfb	Electron transfer flavoprotein subunit beta	27.6	63	614	17	N	N	N/A
Q91V76	N/A	Ester hydrolase C11orf54 homolog	35	62	613	19	N	N	N/A
P05201	Got1	Aspartate aminotransferase, cytoplasmic	46.2	70	611	32	N	N	N/A
Q99LX0	Park7	Protein/nucleic acid deglycase DJ-1	20	68	611	12	N	N	N/A
Q9CWF2	Tubb2b	Tubulin beta-2B chain	49.9	71	611	4	N	N	N/A
P50516	Atp6v1a	V-type proton ATPase catalytic subunit A	68.3	55	609	22	N	N	N/A
P56395	Cyb5a	Cytochrome b5	15.2	57	605	10	N	N	N/A
Q9JHI5	Ivd	Isovaleryl-CoA dehydrogenase, mitochondrial	46.3	47	600	17	N	N	N/A
Q9JII6	Akr1a1	Alcohol dehydrogenase [NADP(+)]	36.6	58	583	17	N	N	N/A
Q9JHW2	Nit2	Omega-amidase NIT2	30.5	88	579	25	N	N	N/A
P26043	Rdx	Radixin	68.5	37	573	10	N	N	N/A
Q8K010	Oplah	5-oxoprolinase	137.5	43	564	39	N	N	N/A
O70423	Aoc3	Membrane primary amine oxidase	84.5	32	552	15	N	N	N/A
P63028	Tpt1	Translationally-controlled tumor protein	19.5	67	550	11	N	N	N/A
Q9D6R2	Idh3a	Isocitrate dehydrogenase [NAD] subunit alpha, mitochondrial	39.6	59	537	26	N	N	N/A
Q8K2B3	Sdha	Succinate dehydrogenase [ubiquinone] flavoprotein subunit, mitochondrial	72.5	36	534	19	N	N	N/A
P26883	Fkbp1a	Peptidyl-prolyl cis-trans isomerase FKBP1A	11.9	59	530	11	N	N	N/A
Q9JLT4	Txnrd2	Thioredoxin reductase 2, mitochondrial	56.6	39	527	13	N	N	N/A
Q9D1A2	Cndp2	Cytosolic non-specific dipeptidase	52.7	46	525	23	N	N	N/A
Q91ZA3	Pcca	Propionyl-CoA carboxylase alpha chain, mitochondrial	79.9	52	523	32	N	N	N/A
O08528	Hk2	Hexokinase-2	102.5	50	521	39	N	N	N/A
P62960	Ybx1	Nuclease-sensitive element-binding protein 1	35.7	49	515	8	N	N	N/A
Q9WUB3	Pygm	Glycogen phosphorylase, muscle form	97.2	59	514	42	N	N	N/A
Q8BH64	Ehd2	EH domain-containing protein 2	61.1	61	512	32	N	N	N/A
P37804	Tagln	Transgelin	22.6	76	496	18	N	N	N/A
P56391	Cox6b1	Cytochrome c oxidase subunit 6B1	10.1	80	495	10	N	N	N/A
Q91ZJ5	Ugp2	UTP--glucose-1-phosphate uridylyltransferase	56.9	58	495	28	N	N	N/A
P28271	Aco1	Cytoplasmic aconitate hydratase	98.1	41	494	28	N	N	N/A
P34914	Ephx2	Bifunctional epoxide hydrolase 2	62.5	54	493	26	N	N	N/A
Q8CAY6	Acat2	Acetyl-CoA acetyltransferase, cytosolic	41.3	76	489	21	N	N	N/A
Q9D6F9	Tubb4a	Tubulin beta-4A chain	49.6	64	488	2	N	N	N/A
Q99KB8	Hagh	Hydroxyacylglutathione hydrolase, mitochondrial	34.1	30	486	6	N	N	N/A
Q8K1Z0	Coq9	Ubiquinone biosynthesis protein COQ9, mitochondrial	35.1	49	485	14	N	N	N/A
P31324	Prkar2b	cAMP-dependent protein kinase type II-beta regulatory subunit	46.1	60	485	16	N	N	N/A
Q9Z2U1	Psma5	Proteasome subunit alpha type-5	26.4	67	479	12	N	N	N/A
Q8QZR5	Gpt	Alanine aminotransferase 1	55.1	46	478	18	N	N	N/A
O08638	Myh11	Myosin-11	226.9	29	477	47	N	N	N/A
P68368	Tuba4a	Tubulin alpha-4A chain	49.9	47	476	3	N	N	N/A
P68510	Ywhah	14-3-3 protein eta	28.2	50	475	9	N	N	N/A
P08553	Nefm	Neurofilament medium polypeptide	95.9	15	474	9	N	N	N/A
Q9CPV4	Glod4	Glyoxalase domain-containing protein 4	33.3	58	471	15	N	N	N/A
Q9D8N0	Eef1g	Elongation factor 1-gamma	50	24	470	10	N	N	N/A
Q9R111	Gda	Guanine deaminase	51	60	468	18	N	N	N/A
O70435	Psma3	Proteasome subunit alpha type-3	28.4	43	467	10	N	N	N/A
P15626	Gstm2	Glutathione S-transferase Mu 2	25.7	71	466	10	N	N	N/A
P17183	Eno2	Gamma-enolase	47.3	37	465	6	N	N	N/A
P49722	Psma2	Proteasome subunit alpha type-2	25.9	59	465	9	N	N	N/A
P15327	Bpgm	Bisphosphoglycerate mutase	30	48	463	14	N	N	N/A
P0CG49	Ubb	Polyubiquitin-B	34.3	80	458	9	N	N	N/A
P0CG50	Ubc	Polyubiquitin-C	82.5	76	458	9	N	N	N/A
P62983	Rps27a	Ubiquitin-40S ribosomal protein S27a	17.9	39	458	9	N	N	N/A
P62984	Uba52	Ubiquitin-60S ribosomal protein L40	14.7	48	458	9	N	N	N/A
Q9DCD0	Pgd	6-phosphogluconate dehydrogenase, decarboxylating	53.2	55	456	22	N	N	N/A
P62806	Hist1h4a	Histone H4	11.4	59	456	15	N	N	N/A
P24527	Lta4h	Leukotriene A-4 hydrolase	69	45	455	20	N	N	N/A
O09061	Psmb1	Proteasome subunit beta type-1	26.4	51	455	10	N	N	N/A
P47738	Aldh2	Aldehyde dehydrogenase, mitochondrial	56.5	50	452	26	N	N	N/A
Q00519	Xdh	Xanthine dehydrogenase/oxidase	146.5	29	448	24	N	N	N/A
Q3U1J4	Ddb1	DNA damage-binding protein 1	126.8	30	440	23	N	N	N/A
P21619	Lmnb2	Lamin-B2	67.3	44	440	18	N	N	N/A
Q61599	Arhgdib	Rho GDP-dissociation inhibitor 2	22.8	88	431	17	N	N	N/A
P35505	Fah	Fumarylacetoacetase	46.1	58	430	17	N	N	N/A
Q99LC5	Etfa	Electron transfer flavoprotein subunit alpha, mitochondrial	35	65	429	20	N	N	N/A
P45952	Acadm	Medium-chain specific acyl-CoA dehydrogenase, mitochondrial	46.5	51	429	19	N	N	N/A
Q02053	Uba1	Ubiquitin-like modifier-activating enzyme 1	117.7	30	429	22	N	N	N/A
Q8BH95	Echs1	Enoyl-CoA hydratase, mitochondrial	31.5	47	425	15	N	N	N/A
Q8R4N0	Clybl	Citramalyl-CoA lyase, mitochondrial	37.5	53	421	16	N	N	N/A
P99026	Psmb4	Proteasome subunit beta type-4	29.1	40	406	8	N	N	N/A
P11352	Gpx1	Glutathione peroxidase 1	22.3	58	402	10	N	N	N/A
Q9DCV4	Rmdn1	Regulator of microtubule dynamics protein 1	35	53	402	17	N	N	N/A
Q9R0H0	Acox1	Peroxisomal acyl-coenzyme A oxidase 1	74.6	48	399	25	N	N	N/A
Q04447	Ckb	Creatine kinase B-type	42.7	57	393	14	N	N	N/A
Q9CQ62	Decr1	2,4-dienoyl-CoA reductase, mitochondrial	36.2	56	392	16	N	N	N/A
P26040	Ezr	Ezrin	69.4	24	389	5	N	N	N/A
P27546	Map4	Microtubule-associated protein 4	117.4	26	388	16	N	N	N/A
P18760	Cfl1	Cofilin-1	18.5	69	387	7	N	N	N/A
Q9CQ60	Pgls	6-phosphogluconolactonase	27.2	60	382	9	N	N	N/A
Q9CPY7	Lap3	Cytosol aminopeptidase	56.1	46	381	17	N	N	N/A
P50544	Acadvl	Very long-chain specific acyl-CoA dehydrogenase, mitochondrial	70.8	38	378	20	N	N	N/A
Q9JJZ2	Tuba8	Tubulin alpha-8 chain	50	38	373	2	N	N	N/A
Q9D6Y7	Msra	Mitochondrial peptide methionine sulfoxide reductase	26	67	372	12	N	N	N/A
Q9R1P0	Psma4	Proteasome subunit alpha type-4	29.5	69	371	14	N	N	N/A
O35295	Purb	Transcriptional activator protein Pur-beta	33.9	51	370	9	N	N	N/A
P11679	Krt8	Keratin, type II cytoskeletal 8	54.5	46	362	18	N	N	N/A
P52196	Tst	Thiosulfate sulfurtransferase	33.4	44	362	14	N	N	N/A
Q8R146	Apeh	Acylamino-acid-releasing enzyme	81.5	36	361	17	N	N	N/A
Q9Z0F7	Sncg	Gamma-synuclein	13.2	95	359	13	N	N	N/A
P97457	Mylpf	Myosin regulatory light chain 2, skeletal muscle isoform	18.9	95	359	26	N	N	N/A
P29758	Oat	Ornithine aminotransferase, mitochondrial	48.3	45	357	16	N	N	N/A
Q61696	Hspa1a	Heat shock 70 kDa protein 1A	70	16	355	4	N	N	N/A
P17879	Hspa1b	Heat shock 70 kDa protein 1B	70.1	16	355	4	N	N	N/A
Q60692	Psmb6	Proteasome subunit beta type-6	25.4	40	354	7	N	N	N/A
P32020	Scp2	Non-specific lipid-transfer protein	59.1	15	352	11	N	N	N/A
Q9CWH6	Psma8	Proteasome subunit alpha-type 7-like	27.8	25	349	5	N	N	N/A
Q99KJ8	Dctn2	Dynactin subunit 2	44.1	46	346	19	N	N	N/A
Q99LP6	Grpel1	GrpE protein homolog 1, mitochondrial	24.3	59	346	14	N	N	N/A
P56375	Acyp2	Acylphosphatase-2	11.9	58	345	7	N	N	N/A
O08997	Atox1	Copper transport protein ATOX1	7.3	87	345	6	N	N	N/A
P62075	Timm13	Mitochondrial import inner membrane translocase subunit Tim13	10.5	51	344	7	N	N	N/A
Q99MN9	Pccb	Propionyl-CoA carboxylase beta chain, mitochondrial	58.4	55	344	23	N	N	N/A
Q8VHX6	Flnc	Filamin-C	290.9	33	342	57	N	N	N/A
O08529	Capn2	Calpain-2 catalytic subunit	79.8	44	341	22	N	N	N/A
Q76MZ3	Ppp2r1a	Serine/threonine-protein phosphatase 2A 65 kDa regulatory subunit A alpha isoform	65.3	29	340	10	N	N	N/A
O70318	Epb41l2	Band 4.1-like protein 2	109.9	38	335	22	N	N	N/A
P35979	Rpl12	60S ribosomal protein L12	17.8	65	333	8	N	N	N/A
P62814	Atp6v1b2	V-type proton ATPase subunit B, brain isoform	56.5	29	331	12	N	N	N/A
Q9WTQ5	Akap12	A-kinase anchor protein 12	180.6	29	329	25	N	N	N/A
Q05920	Pc	Pyruvate carboxylase, mitochondrial	129.6	30	324	26	N	N	N/A
Q60605	Myl6	Myosin light polypeptide 6	16.9	65	322	6	N	N	N/A
P47791	Gsr	Glutathione reductase, mitochondrial	53.6	32	319	12	N	N	N/A
Q9Z0S1	Bpnt1	3'(2'),5'-bisphosphate nucleotidase 1	33.2	51	318	12	N	N	N/A
Q9CQN1	Trap1	Heat shock protein 75 kDa, mitochondrial	80.2	34	318	15	N	N	N/A
P62631	Eef1a2	Elongation factor 1-alpha 2	50.4	36	312	4	N	N	N/A
P47754	Capza2	F-actin-capping protein subunit alpha-2	32.9	46	312	7	N	N	N/A
Q9D6J6	Ndufv2	NADH dehydrogenase [ubiquinone] flavoprotein 2, mitochondrial	27.3	53	312	14	N	N	N/A
Q7TMK9	Syncrip	Heterogeneous nuclear ribonucleoprotein Q	69.6	21	311	14	N	N	N/A
Q3ULD5	Mccc2	Methylcrotonoyl-CoA carboxylase beta chain, mitochondrial	61.3	64	311	26	N	N	N/A
P02535	Krt10	Keratin, type I cytoskeletal 10	57.7	14	310	5	N	N	N/A
P11404	Fabp3	Fatty acid-binding protein, heart	14.8	86	308	11	N	N	N/A
O35945	Aldh1a7	Aldehyde dehydrogenase, cytosolic 1	54.6	45	302	11	N	N	N/A
P68040	Rack1	Receptor of activated protein C kinase 1	35.1	45	301	11	N	N	N/A
Q9EQ20	Aldh6a1	Methylmalonate-semialdehyde dehydrogenase [acylating], mitochondrial	57.9	45	299	18	N	N	N/A
P85094	Isoc2a	Isochorismatase domain-containing protein 2A	22.4	51	297	7	N	N	N/A
Q9Z2W0	Dnpep	Aspartyl aminopeptidase	52.2	36	296	11	N	N	N/A
P14602	Hspb1	Heat shock protein beta-1	23	70	296	11	N	N	N/A
O55023	Impa1	Inositol monophosphatase 1	30.4	44	296	11	N	N	N/A
Q922U2	Krt5	Keratin, type II cytoskeletal 5	61.7	17	295	8	N	N	N/A
Q99L13	Hibadh	3-hydroxyisobutyrate dehydrogenase, mitochondrial	35.4	61	294	19	N	N	N/A
Q9DBP5	Cmpk1	UMP-CMP kinase	22.2	55	293	10	N	N	N/A
Q9D9V3	Echdc1	Ethylmalonyl-CoA decarboxylase	35.4	54	292	15	N	N	N/A
Q8JZQ9	Eif3b	Eukaryotic translation initiation factor 3 subunit B	91.3	26	292	11	N	N	N/A
P47955	Rplp1	60S acidic ribosomal protein P1	11.5	71	290	4	N	N	N/A
P53026	Rpl10a	60S ribosomal protein L10a	24.9	29	290	8	N	N	N/A
P09405	Ncl	Nucleolin	76.7	32	289	14	N	N	N/A
Q9DB15	Mrpl12	39S ribosomal protein L12, mitochondrial	21.7	53	288	10	N	N	N/A
Q62188	Dpysl3	Dihydropyrimidinase-related protein 3	61.9	34	288	9	N	N	N/A
P47757	Capzb	F-actin-capping protein subunit beta	31.3	45	288	10	N	N	N/A
P13412	Tnni2	Troponin I, fast skeletal muscle	21.3	65	287	18	N	N	N/A
P24452	Capg	Macrophage-capping protein	39.2	30	285	9	N	N	N/A
Q9CR68	Uqcrfs1	Cytochrome b-c1 complex subunit Rieske, mitochondrial	29.3	72	283	16	N	N	N/A
Q99KQ4	Nampt	Nicotinamide phosphoribosyltransferase	55.4	45	282	18	N	N	N/A
P97372	Psme2	Proteasome activator complex subunit 2	27	59	282	9	N	N	N/A
P50247	Ahcy	Adenosylhomocysteinase	47.7	36	281	15	N	N	N/A
O55137	Acot1	Acyl-coenzyme A thioesterase 1	46.1	23	277	10	N	N	N/A
P20065	Tmsb4x	Thymosin beta-4	5.7	50	276	6	N	N	N/A
P04104	Krt1	Keratin, type II cytoskeletal 1	65.6	7	274	3	N	N	N/A
Q91XV3	Basp1	Brain acid soluble protein 1	22.1	64	272	7	N	N	N/A
Q91VJ2	Cavin3	Caveolae-associated protein 3	27.8	77	272	14	N	N	N/A
P61979	Hnrnpk	Heterogeneous nuclear ribonucleoprotein K	50.9	35	271	14	N	N	N/A
P52503	Ndufs6	NADH dehydrogenase [ubiquinone] iron-sulfur protein 6, mitochondrial	13	69	270	8	N	N	N/A
P26350	Ptma	Prothymosin alpha	12.2	26	268	5	N	N	N/A
P57776	Eef1d	Elongation factor 1-delta	31.3	52	267	9	N	N	N/A
O55234	Psmb5	Proteasome subunit beta type-5	28.5	44	265	13	N	N	N/A
P45591	Cfl2	Cofilin-2	18.7	58	264	6	N	N	N/A
Q6P8J7	Ckmt2	Creatine kinase S-type, mitochondrial	47.4	67	264	29	N	N	N/A
Q99KR7	Ppif	Peptidyl-prolyl cis-trans isomerase F, mitochondrial	21.7	69	264	11	N	N	N/A
Q9JKB3	Ybx3	Y-box-binding protein 3	38.8	38	262	7	N	N	N/A
Q62234	Myom1	Myomesin-1	185.3	49	261	54	N	N	N/A
Q60668	Hnrnpd	Heterogeneous nuclear ribonucleoprotein D0	38.3	29	260	8	N	N	N/A
P15508	Sptb	Spectrin beta chain, erythrocytic	245.1	12	260	13	N	N	N/A
Q6ZWX6	Eif2s1	Eukaryotic translation initiation factor 2 subunit 1	36.1	37	256	9	N	N	N/A
Q9D819	Ppa1	Inorganic pyrophosphatase	32.6	72	256	14	N	N	N/A
Q8CI94	Pygb	Glycogen phosphorylase, brain form	96.7	34	255	18	N	N	N/A
Q8K183	Pdxk	Pyridoxal kinase	35	47	252	9	N	N	N/A
Q8BVI4	Qdpr	Dihydropteridine reductase	25.6	55	250	9	N	N	N/A
Q9D0M5	Dynll2	Dynein light chain 2, cytoplasmic	10.3	69	250	4	N	N	N/A
P60335	Pcbp1	Poly(rC)-binding protein 1	37.5	42	249	7	N	N	N/A
Q91WQ3	Yars	Tyrosine--tRNA ligase, cytoplasmic	59.1	27	249	13	N	N	N/A
Q91VM5	Rbmxl1	RNA binding motif protein, X-linked-like-1	42.1	14	245	7	N	N	N/A
Q9WV02	Rbmx	RNA-binding motif protein, X chromosome	42.3	14	245	7	N	N	N/A
Q9R062	Gyg1	Glycogenin-1	37.4	35	244	11	N	N	N/A
P10518	Alad	Delta-aminolevulinic acid dehydratase	36	54	242	14	N	N	N/A
Q00612	G6pdx	Glucose-6-phosphate 1-dehydrogenase X	59.2	41	242	18	N	N	N/A
P56394	Cox17	Cytochrome c oxidase copper chaperone	6.8	86	241	7	N	N	N/A
Q9JJU8	Sh3bgrl	SH3 domain-binding glutamic acid-rich-like protein	12.8	93	241	8	N	N	N/A
P14869	Rplp0	60S acidic ribosomal protein P0	34.2	32	240	8	N	N	N/A
Q9CQI6	Cotl1	Coactosin-like protein	15.9	75	240	14	N	N	N/A
Q9DBF1	Aldh7a1	Alpha-aminoadipic semialdehyde dehydrogenase	58.8	39	238	11	N	N	N/A
Q9JKS4	Ldb3	LIM domain-binding protein 3	76.4	35	238	18	N	N	N/A
Q6WVG3	Kctd12	BTB/POZ domain-containing protein KCTD12	35.9	30	237	10	N	N	N/A
Q9Z2X1	Hnrnpf	Heterogeneous nuclear ribonucleoprotein F	45.7	22	237	5	N	N	N/A
P63330	Ppp2ca	Serine/threonine-protein phosphatase 2A catalytic subunit alpha isoform	35.6	51	236	14	N	N	N/A
P97371	Psme1	Proteasome activator complex subunit 1	28.7	56	233	9	N	N	N/A
Q9DBB8	Dhdh	Trans-1,2-dihydrobenzene-1,2-diol dehydrogenase	36.3	59	233	14	N	N	N/A
P16332	Mut	Methylmalonyl-CoA mutase, mitochondrial	82.8	28	231	14	N	N	N/A
P62715	Ppp2cb	Serine/threonine-protein phosphatase 2A catalytic subunit beta isoform	35.6	47	231	13	N	N	N/A
P62874	Gnb1	Guanine nucleotide-binding protein G(I)/G(S)/G(T) subunit beta-1	37.4	43	230	6	N	N	N/A
Q11011	Npepps	Puromycin-sensitive aminopeptidase	103.3	18	229	12	N	N	N/A
Q60864	Stip1	Stress-induced-phosphoprotein 1	62.5	39	229	15	N	N	N/A
P01837	Igkc	Immunoglobulin kappa constant	11.9	93	227	9	N	N	N/A
Q9WV98	Timm9	Mitochondrial import inner membrane translocase subunit Tim9	10.3	62	227	5	N	N	N/A
Q91VI7	Rnh1	Ribonuclease inhibitor	49.8	55	226	18	N	N	N/A
P09041	Pgk2	Phosphoglycerate kinase 2	44.8	12	225	3	N	N	N/A
P52760	Rida	2-iminobutanoate/2-iminopropanoate deaminase	14.2	67	224	9	N	N	N/A
Q61781	Krt14	Keratin, type I cytoskeletal 14	52.8	28	224	2	N	N	N/A
Q9R1P1	Psmb3	Proteasome subunit beta type-3	22.9	39	222	7	N	N	N/A
Q91VW3	Sh3bgrl3	SH3 domain-binding glutamic acid-rich-like protein 3	10.5	32	222	4	N	N	N/A
C0HKE3	Hist1h2ad	Histone H2A type 1-D	14.1	35	221	2	N	N	N/A
Q8CGP5	Hist1h2af	Histone H2A type 1-F	14.2	35	221	2	N	N	N/A
Q8CGP6	Hist1h2ah	Histone H2A type 1-H	13.9	36	221	2	N	N	N/A
Q8CGP7	Hist1h2ak	Histone H2A type 1-K	14.1	35	221	2	N	N	N/A
Q8BFU2	Hist3h2a	Histone H2A type 3	14.1	35	221	2	N	N	N/A
Q8R1M2	H2afj	Histone H2A.J	14	36	221	2	N	N	N/A
Q8BJU0	Sgta	Small glutamine-rich tetratricopeptide repeat-containing protein alpha	34.3	30	221	10	N	N	N/A
Q9CPU0	Glo1	Lactoylglutathione lyase	20.8	38	217	7	N	N	N/A
P01867	Igh-3	Ig gamma-2B chain C region	44.2	27	215	11	N	N	N/A
Q9WUM4	Coro1c	Coronin-1C	53.1	20	213	7	N	N	N/A
Q99K51	Pls3	Plastin-3	70.7	19	213	5	N	N	N/A
Q9CWJ9	Atic	Bifunctional purine biosynthesis protein PURH	64.2	26	212	11	N	N	N/A
P26645	Marcks	Myristoylated alanine-rich C-kinase substrate	29.6	40	212	7	N	N	N/A
P63158	Hmgb1	High mobility group protein B1	24.9	54	211	7	N	N	N/A
Q91WK5	Gcsh	Glycine cleavage system H protein, mitochondrial	18.6	19	210	3	N	N	N/A
Q64475	Hist1h2bb	Histone H2B type 1-B	13.9	33	210	6	N	N	N/A
Q6ZWY9	Hist1h2bc	Histone H2B type 1-C/E/G	13.9	33	210	6	N	N	N/A
P10853	Hist1h2bf	Histone H2B type 1-F/J/L	13.9	33	210	6	N	N	N/A
Q64478	Hist1h2bh	Histone H2B type 1-H	13.9	33	210	6	N	N	N/A
Q8CGP1	Hist1h2bk	Histone H2B type 1-K	13.9	33	210	6	N	N	N/A
P10854	Hist1h2bm	Histone H2B type 1-M	13.9	33	210	6	N	N	N/A
Q8CGP2	Hist1h2bp	Histone H2B type 1-P	14	33	210	6	N	N	N/A
Q64525	Hist2h2bb	Histone H2B type 2-B	13.9	33	210	6	N	N	N/A
Q9D6Y9	Gbe1	1,4-alpha-glucan-branching enzyme	80.3	26	208	13	N	N	N/A
P01868	Ighg1	Ig gamma-1 chain C region secreted form	35.7	38	208	8	N	N	N/A
P01869	Ighg1	Ig gamma-1 chain C region, membrane-bound form	43.4	31	208	8	N	N	N/A
Q9WVA2	Timm8a1	Mitochondrial import inner membrane translocase subunit Tim8 A	11	60	208	6	N	N	N/A
Q9JIY5	Htra2	Serine protease HTRA2, mitochondrial	49.3	28	206	8	N	N	N/A
Q9CZ44	Nsfl1c	NSFL1 cofactor p47	40.7	30	202	7	N	N	N/A
Q9Z2K1	Krt16	Keratin, type I cytoskeletal 16	51.6	19	201	5	N	N	N/A
P56213	Gfer	FAD-linked sulfhydryl oxidase ALR	22.9	59	199	7	N	N	N/A
P43274	Hist1h1e	Histone H1.4	22	25	197	4	N	N	N/A
P62073	Timm10	Mitochondrial import inner membrane translocase subunit Tim10	10.3	61	197	6	N	N	N/A
P54310	Lipe	Hormone-sensitive lipase	83.3	30	196	16	N	N	N/A
P19973	Lsp1	Lymphocyte-specific protein 1	36.7	63	196	12	N	N	N/A
P17710	Hk1	Hexokinase-1	108.2	19	195	14	N	N	N/A
Q6IFX2	Krt42	Keratin, type I cytoskeletal 42	50.1	20	195	2	N	N	N/A
Q922J3	Clip1	CAP-Gly domain-containing linker protein 1	155.7	12	194	12	N	N	N/A
P62320	Snrpd3	Small nuclear ribonucleoprotein Sm D3	13.9	52	194	7	N	N	N/A
P09542	Myl3	Myosin light chain 3	22.4	87	193	15	N	N	N/A
P49312	Hnrnpa1	Heterogeneous nuclear ribonucleoprotein A1	34.2	43	191	10	N	N	N/A
P45376	Akr1b1	Aldose reductase	35.7	45	189	13	N	N	N/A
P12787	Cox5a	Cytochrome c oxidase subunit 5A, mitochondrial	16.1	63	189	8	N	N	N/A
Q9JMA1	Usp14	Ubiquitin carboxyl-terminal hydrolase 14	56	23	188	8	N	N	N/A
Q921H9	Coa7	Cytochrome c oxidase assembly factor 7	25.6	44	187	8	N	N	N/A
P42669	Pura	Transcriptional activator protein Pur-alpha	34.9	38	187	7	N	N	N/A
P99028	Uqcrh	Cytochrome b-c1 complex subunit 6, mitochondrial	10.4	83	183	10	N	N	N/A
P14206	Rpsa	40S ribosomal protein SA	32.8	53	182	9	N	N	N/A
Q99KK7	Dpp3	Dipeptidyl peptidase 3	82.8	16	182	5	N	N	N/A
O09131	Gsto1	Glutathione S-transferase omega-1	27.5	35	182	9	N	N	N/A
O35737	Hnrnph1	Heterogeneous nuclear ribonucleoprotein H	49.2	16	182	3	N	N	N/A
P62774	Mtpn	Myotrophin	12.9	83	182	6	N	N	N/A
P70195	Psmb7	Proteasome subunit beta type-7	29.9	35	182	5	N	N	N/A
P17095	Hmga1	High mobility group protein HMG-I/HMG-Y	11.6	41	181	4	N	N	N/A
E9Q4Z2	Acacb	Acetyl-CoA carboxylase 2	275.6	15	179	18	N	N	N/A
Q60865	Caprin1	Caprin-1	78.1	16	179	7	N	N	N/A
P56399	Usp5	Ubiquitin carboxyl-terminal hydrolase 5	95.8	24	179	11	N	N	N/A
Q9Z204	Hnrnpc	Heterogeneous nuclear ribonucleoproteins C1/C2	34.4	16	177	4	N	N	N/A
Q6GSS7	Hist2h2aa1	Histone H2A type 2-A	14.1	35	177	2	N	N	N/A
Q64523	Hist2h2ac	Histone H2A type 2-C	14	36	177	2	N	N	N/A
Q9Z2V4	Pck1	Phosphoenolpyruvate carboxykinase, cytosolic [GTP]	69.3	51	175	24	N	N	N/A
Q922F4	Tubb6	Tubulin beta-6 chain	50.1	28	175	2	N	N	N/A
Q9D1L0	Chchd2	Coiled-coil-helix-coiled-coil-helix domain-containing protein 2	15.7	31	174	3	N	N	N/A
Q61753	Phgdh	D-3-phosphoglycerate dehydrogenase	56.5	26	174	11	N	N	N/A
Q9WTP7	Ak3	GTP:AMP phosphotransferase AK3, mitochondrial	25.4	35	173	9	N	N	N/A
P19157	Gstp1	Glutathione S-transferase P 1	23.6	31	172	5	N	N	N/A
P06330	N/A	Ig heavy chain V region AC38 205.12	12.9	55	172	5	N	N	N/A
Q62264	Thrsp	Thyroid hormone-inducible hepatic protein	17.1	67	172	7	N	N	N/A
Q5XKE0	Mybpc2	Myosin-binding protein C, fast-type	127.3	51	170	44	N	N	N/A
P63005	Pafah1b1	Platelet-activating factor acetylhydrolase IB subunit alpha	46.6	30	170	8	N	N	N/A
Q9QZ23	Nfu1	NFU1 iron-sulfur cluster scaffold homolog, mitochondrial	28.5	16	169	4	N	N	N/A
Q9WUM5	Suclg1	Succinate--CoA ligase [ADP/GDP-forming] subunit alpha, mitochondrial	36.1	30	169	9	N	N	N/A
Q9JMH6	Txnrd1	Thioredoxin reductase 1, cytoplasmic	67	15	168	5	N	N	N/A
O89053	Coro1a	Coronin-1A	51	31	167	13	N	N	N/A
Q3U0V1	Khsrp	Far upstream element-binding protein 2	76.7	23	167	10	N	N	N/A
P09541	Myl4	Myosin light chain 4	21.1	62	167	9	N	N	N/A
Q6NSR8	Npepl1	Probable aminopeptidase NPEPL1	55.9	20	167	7	N	N	N/A
Q9JHU4	Dync1h1	Cytoplasmic dynein 1 heavy chain 1	531.7	5	166	17	N	N	N/A
P05132	Prkaca	cAMP-dependent protein kinase catalytic subunit alpha	40.5	33	164	11	N	N	N/A
Q9JHR7	Ide	Insulin-degrading enzyme	117.7	14	164	12	N	N	N/A
O08788	Dctn1	Dynactin subunit 1	141.6	10	163	10	N	N	N/A
Q8CI51	Pdlim5	PDZ and LIM domain protein 5	63.3	30	162	14	N	N	N/A
Q62417	Sorbs1	Sorbin and SH3 domain-containing protein 1	143	11	162	10	N	N	N/A
Q9Z1Z2	Strap	Serine-threonine kinase receptor-associated protein	38.4	23	161	5	N	N	N/A
Q9Z1P6	Ndufa7	NADH dehydrogenase [ubiquinone] 1 alpha subcomplex subunit 7	12.6	34	160	5	N	N	N/A
Q9R0P9	Uchl1	Ubiquitin carboxyl-terminal hydrolase isozyme L1	24.8	66	160	12	N	N	N/A
P24472	Gsta4	Glutathione S-transferase A4	25.5	40	159	6	N	N	N/A
Q3TTY5	Krt2	Keratin, type II cytoskeletal 2 epidermal	70.9	7	159	5	N	N	N/A
Q99JY9	Actr3	Actin-related protein 3	47.3	38	158	13	N	N	N/A
Q9CZ13	Uqcrc1	Cytochrome b-c1 complex subunit 1, mitochondrial	52.8	37	158	14	N	N	N/A
P01864	N/A	Ig gamma-2A chain C region secreted form	36.6	18	157	6	N	N	N/A
P41216	Acsl1	Long-chain-fatty-acid--CoA ligase 1	77.9	37	157	19	N	N	N/A
Q99LY9	Ndufs5	NADH dehydrogenase [ubiquinone] iron-sulfur protein 5	12.6	54	157	7	N	N	N/A
Q9R1P3	Psmb2	Proteasome subunit beta type-2	22.9	34	157	7	N	N	N/A
Q01730	Rsu1	Ras suppressor protein 1	31.5	37	154	8	N	N	N/A
Q9D3D9	Atp5f1d	ATP synthase subunit delta, mitochondrial	17.6	46	153	6	N	N	N/A
Q9QZD9	Eif3i	Eukaryotic translation initiation factor 3 subunit I	36.4	45	153	9	N	N	N/A
O08539	Bin1	Myc box-dependent-interacting protein 1	64.4	22	153	8	N	N	N/A
Q99020	Hnrnpab	Heterogeneous nuclear ribonucleoprotein A/B	30.8	31	152	7	N	N	N/A
P62627	Dynlrb1	Dynein light chain roadblock-type 1	11	55	151	4	N	N	N/A
Q9Z2I8	Suclg2	Succinate--CoA ligase [GDP-forming] subunit beta, mitochondrial	46.8	32	151	11	N	N	N/A
P10639	Txn	Thioredoxin	11.7	55	151	6	N	N	N/A
P00329	Adh1	Alcohol dehydrogenase 1	39.7	38	150	12	N	N	N/A
P31230	Aimp1	Aminoacyl tRNA synthase complex-interacting multifunctional protein 1	34	32	150	7	N	N	N/A
O35643	Ap1b1	AP-1 complex subunit beta-1	103.9	10	149	6	N	N	N/A
Q8VEK3	Hnrnpu	Heterogeneous nuclear ribonucleoprotein U	87.9	12	149	6	N	N	N/A
P47968	Rpia	Ribose-5-phosphate isomerase	32.4	34	149	7	N	N	N/A
Q99L47	St13	Hsc70-interacting protein	41.6	23	148	10	N	N	N/A
Q99LD8	Ddah2	N(G),N(G)-dimethylarginine dimethylaminohydrolase 2	29.6	35	148	5	N	N	N/A
Q99K85	Psat1	Phosphoserine aminotransferase	40.4	34	148	11	N	N	N/A
Q8CDN6	Txnl1	Thioredoxin-like protein 1	32.2	38	148	7	N	N	N/A
P97450	Atp5j	ATP synthase-coupling factor 6, mitochondrial	12.5	51	147	9	N	N	N/A
Q6IRU5	Cltb	Clathrin light chain B	25.2	23	147	5	N	N	N/A
Q8BGD8	Coa6	Cytochrome c oxidase assembly factor 6 homolog	9.3	54	147	5	N	N	N/A
P47753	Capza1	F-actin-capping protein subunit alpha-1	32.9	44	147	6	N	N	N/A
P70333	Hnrnph2	Heterogeneous nuclear ribonucleoprotein H2	49.2	10	147	2	N	N	N/A
Q8VCI5	Pex19	Peroxisomal biogenesis factor 19	32.7	29	147	6	N	N	N/A
Q9D2G2	Dlst	Dihydrolipoyllysine-residue succinyltransferase component of 2-oxoglutarate dehydrogenase complex, mitochondrial	49	26	146	8	N	N	N/A
P00493	Hprt1	Hypoxanthine-guanine phosphoribosyltransferase	24.6	58	146	12	N	N	N/A
P28063	Psmb8	Proteasome subunit beta type-8	30.2	41	146	9	N	N	N/A
P42208	Septin2	Septin-2	41.5	60	146	13	N	N	N/A
P59017	Bcl2l13	Bcl-2-like protein 13	46.7	20	145	6	N	N	N/A
P51125	Cast	Calpastatin	84.9	24	141	10	N	N	N/A
Q8VDK1	Nit1	Deaminated glutathione amidase	35.7	33	140	7	N	N	N/A
P01645	N/A	Ig kappa chain V-V region HP 93G7	11.9	59	139	3	N	N	N/A
P01644	N/A	Ig kappa chain V-V region HP R16.7	11.9	59	139	3	N	N	N/A
Q9JKF1	Iqgap1	Ras GTPase-activating-like protein IQGAP1	188.6	16	139	17	N	N	N/A
P54822	Adsl	Adenylosuccinate lyase	54.8	29	138	11	N	N	N/A
Q8K4F5	Abhd11	Protein ABHD11	33.5	67	138	10	N	N	N/A
P63323	Rps12	40S ribosomal protein S12	14.5	42	137	5	N	N	N/A
Q7TSV4	Pgm2	Phosphoglucomutase-2	68.7	12	137	5	N	N	N/A
Q8BL66	Eea1	Early endosome antigen 1	160.8	13	136	14	N	N	N/A
P50446	Krt6a	Keratin, type II cytoskeletal 6A	59.3	16	136	3	N	N	N/A
Q9WVL0	Gstz1	Maleylacetoacetate isomerase	24.3	60	136	9	N	N	N/A
Q62465	Vat1	Synaptic vesicle membrane protein VAT-1 homolog	43.1	25	136	8	N	N	N/A
P0DP26	Calm1	Calmodulin-1	16.8	47	135	3	N	N	N/A
Q8C1A5	Thop1	Thimet oligopeptidase	78	16	135	8	N	N	N/A
Q9DBG3	Ap2b1	AP-2 complex subunit beta	104.5	10	133	5	N	N	N/A
O88487	Dync1i2	Cytoplasmic dynein 1 intermediate chain 2	68.4	23	133	7	N	N	N/A
Q9R0P5	Dstn	Destrin	18.5	41	133	4	N	N	N/A
Q3UGR5	Hdhd2	Haloacid dehalogenase-like hydrolase domain-containing protein 2	28.7	32	133	5	N	N	N/A
P14901	Hmox1	Heme oxygenase 1	32.9	35	133	8	N	N	N/A
Q8R3Q6	Ccdc58	Coiled-coil domain-containing protein 58	16.7	54	132	7	N	N	N/A
Q61990	Pcbp2	Poly(rC)-binding protein 2	38.2	16	132	2	N	N	N/A
Q3TC72	Fahd2	Fumarylacetoacetate hydrolase domain-containing protein 2A	34.7	56	130	12	N	N	N/A
P01878	N/A	Ig alpha chain C region	36.9	34	130	9	N	N	N/A
Q8CG72	Adprhl2	Poly(ADP-ribose) glycohydrolase ARH3	39.4	11	130	3	N	N	N/A
Q8VCR7	Abhd14b	Protein ABHD14B	22.4	27	130	4	N	N	N/A
Q8CIN4	Pak2	Serine/threonine-protein kinase PAK 2	57.9	19	130	5	N	N	N/A
P01843	N/A	Ig lambda-1 chain C region	11.6	49	129	5	N	N	N/A
O35678	Mgll	Monoglyceride lipase	33.4	49	129	10	N	N	N/A
E9Q7G0	Numa1	Nuclear mitotic apparatus protein 1	235.5	8	129	12	N	N	N/A
Q9D0J8	Ptms	Parathymosin	11.4	16	129	3	N	N	N/A
Q9D1L9	Lamtor5	Ragulator complex protein LAMTOR5	9.6	33	129	2	N	N	N/A
P63242	Eif5a	Eukaryotic translation initiation factor 5A-1	16.8	36	128	5	N	N	N/A
Q8R0N6	Adhfe1	Hydroxyacid-oxoacid transhydrogenase, mitochondrial	49.9	32	128	11	N	N	N/A
Q9QUI0	Rhoa	Transforming protein RhoA	21.8	35	128	5	N	N	N/A
P49817	Cav1	Caveolin-1	20.5	40	127	7	N	N	N/A
Q9CR98	Fam136a	Protein FAM136A	15.7	54	127	6	N	N	N/A
Q9CQR2	Rps21	40S ribosomal protein S21	9.1	41	126	5	N	N	N/A
Q9WUM3	Coro1b	Coronin-1B	53.9	20	126	6	N	N	N/A
P24549	Aldh1a1	Retinal dehydrogenase 1	54.4	34	126	5	N	N	N/A
Q9QYB1	Clic4	Chloride intracellular channel protein 4	28.7	18	125	4	N	N	N/A
P62821	Rab1A	Ras-related protein Rab-1A	22.7	64	125	6	N	N	N/A
O70251	Eef1b	Elongation factor 1-beta	24.7	40	124	6	N	N	N/A
Q9Z331	Krt6b	Keratin, type II cytoskeletal 6B	60.3	10	124	2	N	N	N/A
Q8VEA4	Chchd4	Mitochondrial intermembrane space import and assembly protein 40	15.5	46	124	5	N	N	N/A
P30416	Fkbp4	Peptidyl-prolyl cis-trans isomerase FKBP4	51.5	16	124	5	N	N	N/A
O70456	Sfn	14-3-3 protein sigma	27.7	23	123	2	N	N	N/A
O70258	Sgce	Epsilon-sarcoglycan	49.7	15	123	5	N	N	N/A
Q8BGY2	Eif5a2	Eukaryotic translation initiation factor 5A-2	16.8	25	122	4	N	N	N/A
Q8BWF0	Aldh5a1	Succinate-semialdehyde dehydrogenase, mitochondrial	55.9	31	122	13	N	N	N/A
O35381	Anp32a	Acidic leucine-rich nuclear phosphoprotein 32 family member A	28.5	30	121	8	N	N	N/A
P48787	Tnni3	Troponin I, cardiac muscle	24.2	52	121	12	N	N	N/A
P62264	Rps14	40S ribosomal protein S14	16.3	35	120	7	N	N	N/A
P62858	Rps28	40S ribosomal protein S28	7.8	61	120	5	N	N	N/A
P84089	Erh	Enhancer of rudimentary homolog	12.3	40	120	4	N	N	N/A
Q9Z1Z0	Uso1	General vesicular transport factor p115	106.9	19	120	10	N	N	N/A
P05784	Krt18	Keratin, type I cytoskeletal 18	47.5	57	120	17	N	N	N/A
Q9CQ89	Cuta	Protein CutA	18.9	16	120	2	N	N	N/A
P62908	Rps3	40S ribosomal protein S3	26.7	44	119	8	N	N	N/A
Q8BWN8	Acot4	Acyl-coenzyme A thioesterase 4	46.5	5	119	2	N	N	N/A
Q32Q92	Acot6	Acyl-coenzyme A thioesterase 6	46.7	5	119	2	N	N	N/A
P03987	N/A	Ig gamma-3 chain C region	43.9	34	119	8	N	N	N/A
Q7TNP2	Ppp2r1b	Serine/threonine-protein phosphatase 2A 65 kDa regulatory subunit A beta isoform	65.9	12	119	2	N	N	N/A
Q9D8U8	Snx5	Sorting nexin-5	46.8	18	119	7	N	N	N/A
P56376	Acyp1	Acylphosphatase-1	11.2	63	118	7	N	N	N/A
O88456	Capns1	Calpain small subunit 1	28.4	29	118	7	N	N	N/A
Q9CQ92	Fis1	Mitochondrial fission 1 protein	17	28	118	5	N	N	N/A
P68037	Ube2l3	Ubiquitin-conjugating enzyme E2 L3	17.9	77	118	8	N	N	N/A
P60843	Eif4a1	Eukaryotic initiation factor 4A-I	46.1	17	117	2	N	N	N/A
P27048	Snrpb	Small nuclear ribonucleoprotein-associated protein B	23.6	27	117	5	N	N	N/A
P63163	Snrpn	Small nuclear ribonucleoprotein-associated protein N	24.6	26	117	5	N	N	N/A
Q8VCT3	Rnpep	Aminopeptidase B	72.4	20	116	9	N	N	N/A
Q9JLV1	Bag3	BAG family molecular chaperone regulator 3	61.8	18	116	6	N	N	N/A
Q9QZA0	Ca5b	Carbonic anhydrase 5B, mitochondrial	36.6	23	116	6	N	N	N/A
O89079	Cope	Coatomer subunit epsilon	34.5	23	116	5	N	N	N/A
P17225	Ptbp1	Polypyrimidine tract-binding protein 1	56.4	21	116	5	N	N	N/A
P62307	Snrpf	Small nuclear ribonucleoprotein F	9.7	15	116	2	N	N	N/A
P46656	Fdx1	Adrenodoxin, mitochondrial	20.1	20	115	5	N	N	N/A
Q9CQP3	Chchd5	Coiled-coil-helix-coiled-coil-helix domain-containing protein 5	12.3	64	115	4	N	N	N/A
Q61033	Tmpo	Lamina-associated polypeptide 2, isoforms alpha/zeta	75.1	17	115	8	N	N	N/A
Q61029	Tmpo	Lamina-associated polypeptide 2, isoforms beta/delta/epsilon/gamma	50.3	26	115	8	N	N	N/A
Q9JHJ0	Tmod3	Tropomodulin-3	39.5	24	115	6	N	N	N/A
O08585	Clta	Clathrin light chain A	25.6	15	114	4	N	N	N/A
Q9DD18	Dtd1	D-aminoacyl-tRNA deacylase 1	23.4	15	114	2	N	N	N/A
Q64524	Hist2h2be	Histone H2B type 2-E	14	23	114	3	N	N	N/A
Q9D2U9	Hist3h2ba	Histone H2B type 3-A	14	23	114	3	N	N	N/A
Q8CGP0	Hist3h2bb	Histone H2B type 3-B	13.9	23	114	3	N	N	N/A
Q3UV17	Krt76	Keratin, type II cytoskeletal 2 oral	62.8	11	114	5	N	N	N/A
P51660	Hsd17b4	Peroxisomal multifunctional enzyme type 2	79.4	21	114	12	N	N	N/A
P29595	Nedd8	NEDD8	9	56	113	4	N	N	N/A
Q60676	Ppp5c	Serine/threonine-protein phosphatase 5	56.8	22	113	8	N	N	N/A
Q11136	Pepd	Xaa-Pro dipeptidase	55	30	113	11	N	N	N/A
Q8CGC7	Eprs	Bifunctional glutamate/proline--tRNA ligase	170	7	112	6	N	N	N/A
Q9CY64	Blvra	Biliverdin reductase A	33.5	38	112	7	N	N	N/A
Q9D273	Mmab	Cob(I)yrinic acid a,c-diamide adenosyltransferase, mitochondrial	26.3	35	112	6	N	N	N/A
Q9DCS3	Mecr	Enoyl-[acyl-carrier-protein] reductase, mitochondrial	40.3	36	112	8	N	N	N/A
P58281	Opa1	Dynamin-like 120 kDa protein, mitochondrial	111.3	15	111	12	N	N	N/A
Q60972	Rbbp4	Histone-binding protein RBBP4	47.6	17	111	2	N	N	N/A
Q9DCJ5	Ndufa8	NADH dehydrogenase [ubiquinone] 1 alpha subcomplex subunit 8	20	60	111	9	N	N	N/A
P97351	Rps3a	40S ribosomal protein S3a	29.9	26	110	5	N	N	N/A
O88543	Cops3	COP9 signalosome complex subunit 3	47.8	8	110	2	N	N	N/A
P51859	Hdgf	Hepatoma-derived growth factor	26.3	56	110	7	N	N	N/A
P62077	Timm8b	Mitochondrial import inner membrane translocase subunit Tim8 B	9.3	43	110	5	N	N	N/A
P97855	G3bp1	Ras GTPase-activating protein-binding protein 1	51.8	22	110	6	N	N	N/A
Q8K370	Acad10	Acyl-CoA dehydrogenase family member 10	118.9	11	108	11	N	N	N/A
P45377	Akr1b8	Aldose reductase-related protein 2	36.1	26	108	4	N	N	N/A
P19536	Cox5b	Cytochrome c oxidase subunit 5B, mitochondrial	13.8	23	108	3	N	N	N/A
P10630	Eif4a2	Eukaryotic initiation factor 4A-II	46.4	17	108	2	N	N	N/A
O35857	Timm44	Mitochondrial import inner membrane translocase subunit TIM44	51.1	8	108	5	N	N	N/A
Q9DB05	Napa	Alpha-soluble NSF attachment protein	33.2	52	107	10	N	N	N/A
Q3ULJ0	Gpd1l	Glycerol-3-phosphate dehydrogenase 1-like protein	38.2	17	107	3	N	N	N/A
Q9CYR0	Ssbp1	Single-stranded DNA-binding protein, mitochondrial	17.3	40	107	6	N	N	N/A
Q03265	Atp5f1a	ATP synthase subunit alpha, mitochondrial	59.7	20	106	9	N	N	N/A
Q06185	Atp5i	ATP synthase subunit e, mitochondrial	8.2	21	106	2	N	N	N/A
Q5SW19	Cluh	Clustered mitochondria protein homolog	148	18	106	17	N	N	N/A
Q61792	Lasp1	LIM and SH3 domain protein 1	30	30	106	7	N	N	N/A
O88685	Psmc3	26S proteasome regulatory subunit 6A	49.5	13	105	4	N	N	N/A
P51855	Gss	Glutathione synthetase	52.2	29	105	10	N	N	N/A
P70349	Hint1	Histidine triad nucleotide-binding protein 1	13.8	72	105	5	N	N	N/A
P54071	Idh2	Isocitrate dehydrogenase [NADP], mitochondrial	50.9	30	105	10	N	N	N/A
Q71RI9	Kyat3	Kynurenine--oxoglutarate transaminase 3	51.1	23	105	8	N	N	N/A
P47911	Rpl6	60S ribosomal protein L6	33.5	14	104	3	N	N	N/A
Q6PDL0	Dync1li2	Cytoplasmic dynein 1 light intermediate chain 2	54.2	10	104	3	N	N	N/A
Q9D1I5	Mcee	Methylmalonyl-CoA epimerase, mitochondrial	19	33	104	4	N	N	N/A
O08756	Hsd17b10	3-hydroxyacyl-CoA dehydrogenase type-2	27.4	34	103	5	N	N	N/A
Q9CPW4	Arpc5	Actin-related protein 2/3 complex subunit 5	16.3	61	103	6	N	N	N/A
Q91WK2	Eif3h	Eukaryotic translation initiation factor 3 subunit H	39.8	8	103	2	N	N	N/A
P46425	Gstp2	Glutathione S-transferase P 2	23.5	17	103	2	N	N	N/A
Q00PI9	Hnrnpul2	Heterogeneous nuclear ribonucleoprotein U-like protein 2	84.9	13	103	5	N	N	N/A
P06837	Gap43	Neuromodulin	23.6	36	103	5	N	N	N/A
P42932	Cct8	T-complex protein 1 subunit theta	59.5	22	103	9	N	N	N/A
F6ZDS4	Tpr	Nucleoprotein TPR	273.8	9	102	13	N	N	N/A
O55131	Septin7	Septin-7	50.5	26	102	8	N	N	N/A
P08032	Spta1	Spectrin alpha chain, erythrocytic 1	279.7	8	102	13	N	N	N/A
P97493	Txn2	Thioredoxin, mitochondrial	18.2	41	102	3	N	N	N/A
Q5XJY5	Arcn1	Coatomer subunit delta	57.2	14	101	6	N	N	N/A
Q91WJ8	Fubp1	Far upstream element-binding protein 1	68.5	17	101	7	N	N	N/A
Q8BG05	Hnrnpa3	Heterogeneous nuclear ribonucleoprotein A3	39.6	28	101	6	N	N	N/A
Q9D967	Mdp1	Magnesium-dependent phosphatase 1	18.6	24	101	4	N	N	N/A
O70468	Mybpc3	Myosin-binding protein C, cardiac-type	140.5	31	101	26	N	N	N/A
Q78PY7	Snd1	Staphylococcal nuclease domain-containing protein 1	102	20	101	10	N	N	N/A
O35143	Atpif1	ATPase inhibitor, mitochondrial	12.2	24	100	4	N	N	N/A
Q8R016	Blmh	Bleomycin hydrolase	52.5	29	100	9	N	N	N/A
P47934	Crat	Carnitine O-acetyltransferase	70.8	26	100	11	N	N	N/A
Q9DBE0	Csad	Cysteine sulfinic acid decarboxylase	55.1	22	100	10	N	N	N/A
Q9D880	Timm50	Mitochondrial import inner membrane translocase subunit TIM50	39.8	20	100	7	N	N	N/A
Q9DCB8	Isca2	Iron-sulfur cluster assembly 2 homolog, mitochondrial	16.7	62	99	6	N	N	N/A
P34884	Mif	Macrophage migration inhibitory factor	12.5	23	99	3	N	N	N/A
Q9WTX5	Skp1	S-phase kinase-associated protein 1	18.7	47	99	5	N	N	N/A
P50171	Hsd17b8	Estradiol 17-beta-dehydrogenase 8	26.6	36	98	7	N	N	N/A
P30681	Hmgb2	High mobility group protein B2	24.1	54	98	8	N	N	N/A
P62270	Rps18	40S ribosomal protein S18	17.7	28	97	7	N	N	N/A
Q9CQX2	Cyb5b	Cytochrome b5 type B	16.3	35	97	3	N	N	N/A
Q8CIB5	Fermt2	Fermitin family homolog 2	77.8	10	97	5	N	N	N/A
Q9Z130	Hnrnpdl	Heterogeneous nuclear ribonucleoprotein D-like	33.5	7	97	2	N	N	N/A
P70372	Elavl1	ELAV-like protein 1	36.1	17	96	4	N	N	N/A
Q9DAS9	Gng12	Guanine nucleotide-binding protein G(I)/G(S)/G(O) subunit gamma-12	8	44	96	3	N	N	N/A
Q61166	Mapre1	Microtubule-associated protein RP/EB family member 1	30	29	96	5	N	N	N/A
Q91VD9	Ndufs1	NADH-ubiquinone oxidoreductase 75 kDa subunit, mitochondrial	79.7	28	96	16	N	N	N/A
Q8VDM4	Psmd2	26S proteasome non-ATPase regulatory subunit 2	100.1	11	95	7	N	N	N/A
P26231	Ctnna1	Catenin alpha-1	100	11	95	7	N	N	N/A
O35226	Psmd4	26S proteasome non-ATPase regulatory subunit 4	40.7	19	94	5	N	N	N/A
P28474	Adh5	Alcohol dehydrogenase class-3	39.5	26	94	7	N	N	N/A
P97447	Fhl1	Four and a half LIM domains protein 1	31.9	50	94	10	N	N	N/A
Q9WVQ5	Apip	Methylthioribulose-1-phosphate dehydratase	26.9	26	94	5	N	N	N/A
Q91YP2	Nln	Neurolysin, mitochondrial	80.4	11	94	6	N	N	N/A
Q61765	Krt31	Keratin, type I cuticular Ha1	47.1	23	93	2	N	N	N/A
Q7TNG8	Ldhd	Probable D-lactate dehydrogenase, mitochondrial	51.8	28	93	9	N	N	N/A
P62317	Snrpd2	Small nuclear ribonucleoprotein Sm D2	13.5	41	93	3	N	N	N/A
Q9R0Y5	Ak1	Adenylate kinase isoenzyme 1	21.5	74	92	12	N	N	N/A
Q497I4	Krt35	Keratin, type I cuticular Ha5	50.5	11	92	2	N	N	N/A
P53986	Slc16a1	Monocarboxylate transporter 1	53.2	8	92	2	N	N	N/A
Q9D1X0	Nol3	Nucleolar protein 3	24.6	25	92	3	N	N	N/A
P50580	Pa2g4	Proliferation-associated protein 2G4	43.7	27	91	8	N	N	N/A
O55042	Snca	Alpha-synuclein	14.5	34	90	4	N	N	N/A
P83940	Eloc	Elongin-C	12.5	42	90	3	N	N	N/A
Q8BUV3	Gphn	Gephyrin	83.2	7	90	3	N	N	N/A
Q61937	Npm1	Nucleophosmin	32.5	47	90	9	N	N	N/A
Q9D8S4	Rexo2	Oligoribonuclease, mitochondrial	26.7	25	90	5	N	N	N/A
Q9QUR6	Prep	Prolyl endopeptidase	80.7	14	90	6	N	N	N/A
P20801	Tnnc2	Troponin C, skeletal muscle	18.1	23	90	3	N	N	N/A
P54728	Rad23b	UV excision repair protein RAD23 homolog B	43.5	13	90	4	N	N	N/A
P82347	Sgcd	Delta-sarcoglycan	32.1	22	89	5	N	N	N/A
Q61553	Fscn1	Fascin	54.5	32	89	9	N	N	N/A
Q9JJV2	Pfn2	Profilin-2	15	21	89	3	N	N	N/A
Q9QYG0	Ndrg2	Protein NDRG2	40.8	48	89	11	N	N	N/A
Q9D8S9	Bola1	BolA-like protein 1	14.4	47	88	4	N	N	N/A
Q9QZE5	Copg1	Coatomer subunit gamma-1	97.5	8	88	5	N	N	N/A
Q8BGB7	Enoph1	Enolase-phosphatase E1	28.6	18	88	3	N	N	N/A
P49710	Hcls1	Hematopoietic lineage cell-specific protein	54.2	20	88	8	N	N	N/A
P61089	Ube2n	Ubiquitin-conjugating enzyme E2 N	17.1	38	88	4	N	N	N/A
P61161	Actr2	Actin-related protein 2	44.7	26	87	8	N	N	N/A
P48722	Hspa4l	Heat shock 70 kDa protein 4L	94.3	14	87	7	N	N	N/A
Q9WU78	Pdcd6ip	Programmed cell death 6-interacting protein	96	12	87	8	N	N	N/A
Q921M3	Sf3b3	Splicing factor 3B subunit 3	135.5	7	87	6	N	N	N/A
O70439	Stx7	Syntaxin-7	29.8	10	87	2	N	N	N/A
Q9CQE1	Nipsnap3b	Protein NipSnap homolog 3B	28.3	30	86	5	N	N	N/A
A3KMP2	Ttc38	Tetratricopeptide repeat protein 38	52.2	28	86	10	N	N	N/A
Q9R1Q8	Tagln3	Transgelin-3	22.5	11	86	2	N	N	N/A
P46471	Psmc2	26S proteasome regulatory subunit 7	48.6	23	85	8	N	N	N/A
Q8R0F8	Fahd1	Acylpyruvase FAHD1, mitochondrial	25.2	47	85	6	N	N	N/A
P12382	Pfkl	ATP-dependent 6-phosphofructokinase, liver type	85.3	26	85	12	N	N	N/A
Q9Z1N5	Ddx39b	Spliceosome RNA helicase Ddx39b	49	13	85	4	N	N	N/A
Q9CQX8	Mrps36	28S ribosomal protein S36, mitochondrial	11.1	66	84	6	N	N	N/A
P82349	Sgcb	Beta-sarcoglycan	34.9	13	84	2	N	N	N/A
P01631	N/A	Ig kappa chain V-II region 26-10	12.3	42	84	4	N	N	N/A
Q8VE95	N/A	UPF0598 protein C8orf82 homolog	24.3	23	84	3	N	N	N/A
Q9CYW4	Hdhd3	Haloacid dehalogenase-like hydrolase domain-containing protein 3	28	29	83	5	N	N	N/A
P01647	N/A	Ig kappa chain V-V region HP 124E1	12	40	83	2	N	N	N/A
Q99K48	Nono	Non-POU domain-containing octamer-binding protein	54.5	6	83	3	N	N	N/A
Q8CHH9	Septin8	Septin-8	49.8	24	83	6	N	N	N/A
Q9CZY3	Ube2v1	Ubiquitin-conjugating enzyme E2 variant 1	16.3	49	82	4	N	N	N/A
D3Z6Q9	Bin2	Bridging integrator 2	52.5	13	81	3	N	N	N/A
P23198	Cbx3	Chromobox protein homolog 3	20.8	30	81	4	N	N	N/A
P01646	N/A	Ig kappa chain V-V region HP 123E6	12	37	81	2	N	N	N/A
P08551	Nefl	Neurofilament light polypeptide	61.5	16	81	7	N	N	N/A
Q9CQC7	Ndufb4	NADH dehydrogenase [ubiquinone] 1 beta subcomplex subunit 4	15.1	20	80	2	N	N	N/A
Q1XH17	Trim72	Tripartite motif-containing protein 72	52.8	57	80	17	N	N	N/A
O88544	Cops4	COP9 signalosome complex subunit 4	46.3	27	79	7	N	N	N/A
Q9R1T2	Sae1	SUMO-activating enzyme subunit 1	38.6	22	79	5	N	N	N/A
P80313	Cct7	T-complex protein 1 subunit eta	59.6	18	79	7	N	N	N/A
P14148	Rpl7	60S ribosomal protein L7	31.4	20	78	5	N	N	N/A
Q8BSY0	Asph	Aspartyl/asparaginyl beta-hydroxylase	83	7	78	3	N	N	N/A
P70670	Naca	Nascent polypeptide-associated complex subunit alpha, muscle-specific form	220.4	15	78	17	N	N	N/A
Q3UEB3	Puf60	Poly(U)-binding-splicing factor PUF60	60.2	21	78	9	N	N	N/A
O54754	Aox1	Aldehyde oxidase 1	146.6	8	77	8	N	N	N/A
P70168	Kpnb1	Importin subunit beta-1	97.1	5	77	3	N	N	N/A
Q3UHX2	Pdap1	28 kDa heat- and acid-stable phosphoprotein	20.6	11	76	3	N	N	N/A
Q9Z1E4	Gys1	Glycogen [starch] synthase, muscle	83.9	23	76	10	N	N	N/A
Q61879	Myh10	Myosin-10	228.9	4	76	2	N	N	N/A
O70591	Pfdn2	Prefoldin subunit 2	16.5	38	76	4	N	N	N/A
Q4FZG7	Timm8a2	Putative mitochondrial import inner membrane translocase subunit Tim8 A-B	11.3	18	76	2	N	N	N/A
P62137	Ppp1ca	Serine/threonine-protein phosphatase PP1-alpha catalytic subunit	37.5	30	76	3	N	N	N/A
Q9QY76	Vapb	Vesicle-associated membrane protein-associated protein B	26.9	34	76	6	N	N	N/A
Q99KR3	Lactb2	Endoribonuclease LACTB2	32.7	25	75	5	N	N	N/A
Q9JIF9	Myot	Myotilin	55.3	37	75	13	N	N	N/A
Q01405	Sec23a	Protein transport protein Sec23A	86.1	13	75	7	N	N	N/A
Q91VC4	Plvap	Plasmalemma vesicle-associated protein	49.9	10	74	4	N	N	N/A
Q9EQH3	Vps35	Vacuolar protein sorting-associated protein 35	91.7	9	74	5	N	N	N/A
Q9CR51	Atp6v1g1	V-type proton ATPase subunit G 1	13.7	31	74	4	N	N	N/A
Q62523	Zyx	Zyxin	60.5	13	74	4	N	N	N/A
P01654	N/A	Ig kappa chain V-III region PC 2880/PC 1229	12	81	73	3	N	N	N/A
P01655	N/A	Ig kappa chain V-III region PC 7132	12	80	73	3	N	N	N/A
O89086	Rbm3	RNA-binding protein 3	16.6	37	73	5	N	N	N/A
Q9D4D4	Tktl2	Transketolase-like protein 2	68.4	2	73	2	N	N	N/A
P12242	Ucp1	Mitochondrial brown fat uncoupling protein 1	33.2	9	72	2	N	N	N/A
Q9DCC4	Pycr3	Pyrroline-5-carboxylate reductase 3	28.7	26	72	5	N	N	N/A
Q9CQA3	Sdhb	Succinate dehydrogenase [ubiquinone] iron-sulfur subunit, mitochondrial	31.8	32	72	9	N	N	N/A
Q80X50	Ubap2l	Ubiquitin-associated protein 2-like	116.7	5	72	3	N	N	N/A
P17427	Ap2a2	AP-2 complex subunit alpha-2	104	12	71	9	N	N	N/A
Q99JX3	Gorasp2	Golgi reassembly-stacking protein 2	47	18	71	5	N	N	N/A
P43276	Hist1h1b	Histone H1.5	22.6	21	71	6	N	N	N/A
P03977	N/A	Ig kappa chain V-III region 50S10.1	12	59	71	2	N	N	N/A
P01656	N/A	Ig kappa chain V-III region MOPC 70	11.9	59	71	2	N	N	N/A
P48193	Epb41	Protein 4.1	95.9	7	71	4	N	N	N/A
Q8C1B7	Septin11	Septin-11	49.7	23	71	6	N	N	N/A
P30115	Gsta3	Glutathione S-transferase A3	25.3	45	70	10	N	N	N/A
Q61699	Hsph1	Heat shock protein 105 kDa	96.3	13	70	6	N	N	N/A
Q8JZV7	Amdhd2	N-acetylglucosamine-6-phosphate deacetylase	43.5	19	70	5	N	N	N/A
P97364	Sephs2	Selenide, water dikinase 2	47.8	10	70	3	N	N	N/A
P21300	Akr1b7	Aldose reductase-related protein 1	36	41	69	8	N	N	N/A
Q62048	Pea15	Astrocytic phosphoprotein PEA-15	15	19	69	3	N	N	N/A
Q8BGD9	Eif4b	Eukaryotic translation initiation factor 4B	68.8	9	69	4	N	N	N/A
P14873	Map1b	Microtubule-associated protein 1B	270.1	8	69	12	N	N	N/A
Q8CI43	Myl6b	Myosin light chain 6B	22.7	25	69	3	N	N	N/A
P49443	Ppm1a	Protein phosphatase 1A	42.4	30	69	5	N	N	N/A
Q99P72	Rtn4	Reticulon-4	126.5	15	69	7	N	N	N/A
Q9R0P3	Esd	S-formylglutathione hydrolase	31.3	30	69	5	N	N	N/A
Q64514	Tpp2	Tripeptidyl-peptidase 2	139.8	7	69	7	N	N	N/A
P19123	Tnnc1	Troponin C, slow skeletal and cardiac muscles	18.4	23	69	4	N	N	N/A
Q9QZ47	Tnnt3	Troponin T, fast skeletal muscle	32.2	39	69	11	N	N	N/A
P24529	Th	Tyrosine 3-monooxygenase	56	73	69	28	N	N	N/A
Q9Z2C8	Ybx2	Y-box-binding protein 2	38.2	25	69	3	N	N	N/A
P97315	Csrp1	Cysteine and glycine-rich protein 1	20.6	35	68	5	N	N	N/A
P46935	Nedd4	E3 ubiquitin-protein ligase NEDD4	102.6	7	68	3	N	N	N/A
Q91Y97	Aldob	Fructose-bisphosphate aldolase B	39.5	48	68	10	N	N	N/A
Q9CRB2	Nhp2	H/ACA ribonucleoprotein complex subunit 2	17.2	12	68	2	N	N	N/A
Q9DAR7	Dcps	m7GpppX diphosphatase	39	38	68	10	N	N	N/A
Q9QVP4	Myl7	Myosin regulatory light chain 2, atrial isoform	19.4	61	68	7	N	N	N/A
A2AAJ9	Obscn	Obscurin	965.8	9	68	35	N	N	N/A
Q91YR9	Ptgr1	Prostaglandin reductase 1	35.5	12	68	3	N	N	N/A
Q8VE47	Uba5	Ubiquitin-like modifier-activating enzyme 5	44.8	10	68	2	N	N	N/A
P08607	C4bpa	C4b-binding protein	51.5	13	67	4	N	N	N/A
Q8BKC5	Ipo5	Importin-5	123.5	8	67	6	N	N	N/A
Q9QYR6	Map1a	Microtubule-associated protein 1A	300	6	67	9	N	N	N/A
Q64442	Sord	Sorbitol dehydrogenase	38.2	20	67	5	N	N	N/A
O55029	Copb2	Coatomer subunit beta'	102.4	9	66	5	N	N	N/A
Q8BMF4	Dlat	Dihydrolipoyllysine-residue acetyltransferase component of pyruvate dehydrogenase complex, mitochondrial	67.9	16	66	8	N	N	N/A
Q99MN1	Kars	Lysine--tRNA ligase	67.8	12	66	6	N	N	N/A
P62141	Ppp1cb	Serine/threonine-protein phosphatase PP1-beta catalytic subunit	37.2	31	66	3	N	N	N/A
Q62348	Tsn	Translin	26.2	29	66	5	N	N	N/A
Q9D7J9	Echdc3	Enoyl-CoA hydratase domain-containing protein 3, mitochondrial	32.4	14	65	3	N	N	N/A
Q920E5	Fdps	Farnesyl pyrophosphate synthase	40.6	14	65	4	N	N	N/A
Q9CPQ3	Tomm22	Mitochondrial import receptor subunit TOM22 homolog	15.5	44	65	3	N	N	N/A
Q9WV32	Arpc1b	Actin-related protein 2/3 complex subunit 1B	41	20	64	6	N	N	N/A
Q8BJE2	Btnl9	Butyrophilin-like protein 9	60.5	5	64	2	N	N	N/A
O88587	Comt	Catechol O-methyltransferase	29.5	35	64	6	N	N	N/A
Q8CHP8	Pgp	Glycerol-3-phosphate phosphatase	34.5	23	64	5	N	N	N/A
P01665	N/A	Ig kappa chain V-III region PC 7043	12	53	64	2	N	N	N/A
P01666	N/A	Ig kappa chain V-III region PC 7183	11.9	53	64	2	N	N	N/A
D3YXK2	Safb	Scaffold attachment factor B1	105	7	64	4	N	N	N/A
Q9CWK8	Snx2	Sorting nexin-2	58.4	16	64	6	N	N	N/A
O08715	Akap1	A-kinase anchor protein 1, mitochondrial	92.1	8	63	3	N	N	N/A
Q91V64	Isoc1	Isochorismatase domain-containing protein 1	32	10	63	2	N	N	N/A
Q9EQK5	Mvp	Major vault protein	95.9	15	63	9	N	N	N/A
C0HKD9	Mfap1b	Microfibrillar-associated protein 1B	51.9	5	63	2	N	N	N/A
P23506	Pcmt1	Protein-L-isoaspartate(D-aspartate) O-methyltransferase	24.6	40	63	4	N	N	N/A
Q9CQE5	Rgs10	Regulator of G-protein signaling 10	21.1	15	63	3	N	N	N/A
O88967	Yme1l1	ATP-dependent zinc metalloprotease YME1L1	80	7	62	3	N	N	N/A
Q9QZQ8	H2afy	Core histone macro-H2A.1	39.7	35	62	8	N	N	N/A
Q3UPL0	Sec31a	Protein transport protein Sec31A	133.5	11	62	9	N	N	N/A
Q60870	Reep5	Receptor expression-enhancing protein 5	21	15	62	5	N	N	N/A
Q8R317	Ubqln1	Ubiquilin-1	61.9	10	62	2	N	N	N/A
P40336	Vps26a	Vacuolar protein sorting-associated protein 26A	38.1	23	62	6	N	N	N/A
O54931	Akap2	A-kinase anchor protein 2	98.5	12	61	7	N	N	N/A
P63254	Crip1	Cysteine-rich protein 1	8.5	49	61	2	N	N	N/A
Q9DCT8	Crip2	Cysteine-rich protein 2	22.7	34	61	3	N	N	N/A
P01796	N/A	Ig heavy chain V-III region A4	12.7	27	61	3	N	N	N/A
P01799	N/A	Ig heavy chain V-III region ABE-47N	12.7	27	61	3	N	N	N/A
P01801	N/A	Ig heavy chain V-III region J606	12.8	26	61	3	N	N	N/A
P01797	N/A	Ig heavy chain V-III region U61	12.7	27	61	3	N	N	N/A
Q9JM76	Arpc3	Actin-related protein 2/3 complex subunit 3	20.5	29	60	5	N	N	N/A
Q9DCM2	Gstk1	Glutathione S-transferase kappa 1	25.7	23	60	3	N	N	N/A
Q9CRB9	Chchd3	MICOS complex subunit Mic19	26.3	34	60	8	N	N	N/A
P10637	Mapt	Microtubule-associated protein tau	76.2	17	60	7	N	N	N/A
Q9JKB1	Uchl3	Ubiquitin carboxyl-terminal hydrolase isozyme L3	26.1	23	60	4	N	N	N/A
P58871	Tnks1bp1	182 kDa tankyrase-1-binding protein	181.7	9	59	10	N	N	N/A
P26516	Psmd7	26S proteasome non-ATPase regulatory subunit 7	36.5	20	59	4	N	N	N/A
Q8K157	Galm	Aldose 1-epimerase	37.8	8	59	2	N	N	N/A
Q07813	Bax	Apoptosis regulator BAX	21.4	25	59	5	N	N	N/A
Q61335	Bcap31	B-cell receptor-associated protein 31	27.9	28	59	7	N	N	N/A
Q99L88	Sntb1	Beta-1-syntrophin	58	7	59	2	N	N	N/A
Q3UGC7	Eif3j1	Eukaryotic translation initiation factor 3 subunit J-A	29.3	9	59	2	N	N	N/A
Q66JS6	Eif3j2	Eukaryotic translation initiation factor 3 subunit J-B	29.5	9	59	2	N	N	N/A
O35955	Psmb10	Proteasome subunit beta type-10	29	17	59	3	N	N	N/A
P62315	Snrpd1	Small nuclear ribonucleoprotein Sm D1	13.3	20	59	2	N	N	N/A
Q6P069	Sri	Sorcin	21.6	22	59	3	N	N	N/A
Q9R1Z7	Pts	6-pyruvoyl tetrahydrobiopterin synthase	16.2	19	58	2	N	N	N/A
Q9CVB6	Arpc2	Actin-related protein 2/3 complex subunit 2	34.3	13	58	3	N	N	N/A
Q8R1G2	Cmbl	Carboxymethylenebutenolidase homolog	27.9	16	58	3	N	N	N/A
Q62433	Ndrg1	Protein NDRG1	43	16	58	4	N	N	N/A
P35278	Rab5c	Ras-related protein Rab-5C	23.4	38	58	4	N	N	N/A
P35922	Fmr1	Synaptic functional regulator FMR1	68.9	7	58	3	N	N	N/A
Q91Z53	Grhpr	Glyoxylate reductase/hydroxypyruvate reductase	35.3	19	57	4	N	N	N/A
P70696	Hist1h2ba	Histone H2B type 1-A	14.2	11	57	2	N	N	N/A
Q9ERT9	Ppp1r1a	Protein phosphatase 1 regulatory subunit 1A	18.7	21	57	2	N	N	N/A
Q99LB7	Sardh	Sarcosine dehydrogenase, mitochondrial	101.6	17	57	9	N	N	N/A
Q9D0I9	Rars	Arginine--tRNA ligase, cytoplasmic	75.6	13	56	6	N	N	N/A
P01670	N/A	Ig kappa chain V-III region PC 6684	12	88	56	2	N	N	N/A
P58321	Uchl4	Ubiquitin carboxyl-terminal hydrolase isozyme L4	26.4	18	56	3	N	N	N/A
Q9WV55	Vapa	Vesicle-associated membrane protein-associated protein A	27.8	11	56	2	N	N	N/A
Q9DB77	Uqcrc2	Cytochrome b-c1 complex subunit 2, mitochondrial	48.2	11	55	4	N	N	N/A
Q9D0M3	Cyc1	Cytochrome c1, heme protein, mitochondrial	35.3	12	55	2	N	N	N/A
Q91VM9	Ppa2	Inorganic pyrophosphatase 2, mitochondrial	38.1	29	55	6	N	N	N/A
Q91XE4	Acy3	N-acyl-aromatic-L-amino acid amidohydrolase (carboxylate-forming)	35.3	30	55	5	N	N	N/A
Q91V41	Rab14	Ras-related protein Rab-14	23.9	26	55	4	N	N	N/A
Q3THS6	Mat2a	S-adenosylmethionine synthase isoform type-2	43.7	10	55	3	N	N	N/A
O55013	Trappc3	Trafficking protein particle complex subunit 3	20.3	23	55	4	N	N	N/A
Q9D2M8	Ube2v2	Ubiquitin-conjugating enzyme E2 variant 2	16.4	28	55	2	N	N	N/A
Q9CR00	Psmd9	26S proteasome non-ATPase regulatory subunit 9	24.7	33	54	7	N	N	N/A
Q9D1M0	Sec13	Protein SEC13 homolog	35.5	25	54	4	N	N	N/A
P62492	Rab11a	Ras-related protein Rab-11A	24.4	21	54	4	N	N	N/A
P46638	Rab11b	Ras-related protein Rab-11B	24.5	21	54	4	N	N	N/A
Q8BH58	Tiprl	TIP41-like protein	31.2	11	54	2	N	N	N/A
Q9EPC1	Parva	Alpha-parvin	42.3	20	53	5	N	N	N/A
Q5DTY9	Kctd16	BTB/POZ domain-containing protein KCTD16	48.9	5	53	2	N	N	N/A
Q8VBV7	Cops8	COP9 signalosome complex subunit 8	23.2	20	53	3	N	N	N/A
Q9D7X3	Dusp3	Dual specificity protein phosphatase 3	20.5	16	53	2	N	N	N/A
Q9Z1R2	Bag6	Large proline-rich protein BAG6	121	10	53	5	N	N	N/A
P28667	Marcksl1	MARCKS-related protein	20.2	54	53	5	N	N	N/A
Q9WV96	Timm10b	Mitochondrial import inner membrane translocase subunit Tim10 B	11.3	65	53	6	N	N	N/A
Q64G17	Anp32c	Putative acidic leucine-rich nuclear phosphoprotein 32 family member C	14.1	21	53	2	N	N	N/A
O09174	Amacr	Alpha-methylacyl-CoA racemase	41.7	19	52	5	N	N	N/A
Q91YI0	Asl	Argininosuccinate lyase	51.7	31	52	10	N	N	N/A
Q62425	Ndufa4	Cytochrome c oxidase subunit NDUFA4	9.3	33	52	5	N	N	N/A
Q9CY58	Serbp1	Plasminogen activator inhibitor 1 RNA-binding protein	44.7	14	52	4	N	N	N/A
Q9ERG2	Strn3	Striatin-3	87.1	5	52	3	N	N	N/A
P62827	Ran	GTP-binding nuclear protein Ran	24.4	30	51	6	N	N	N/A
P62880	Gnb2	Guanine nucleotide-binding protein G(I)/G(S)/G(T) subunit beta-2	37.3	32	51	4	N	N	N/A
Q9R0X4	Acot9	Acyl-coenzyme A thioesterase 9, mitochondrial	50.5	15	50	5	N	N	N/A
P61164	Actr1a	Alpha-centractin	42.6	15	50	4	N	N	N/A
O88696	Clpp	ATP-dependent Clp protease proteolytic subunit, mitochondrial	29.8	22	50	3	N	N	N/A
P52825	Cpt2	Carnitine O-palmitoyltransferase 2, mitochondrial	73.9	15	50	7	N	N	N/A
Q6NZJ6	Eif4g1	Eukaryotic translation initiation factor 4 gamma 1	176	6	50	6	N	N	N/A
Q8C0M9	Asrgl1	Isoaspartyl peptidase/L-asparaginase	33.9	25	50	5	N	N	N/A
Q8BTY1	Kyat1	Kynurenine--oxoglutarate transaminase 1	47.5	12	50	3	N	N	N/A
P62305	Snrpe	Small nuclear ribonucleoprotein E	10.8	17	50	2	N	N	N/A
Q99JI4	Psmd6	26S proteasome non-ATPase regulatory subunit 6	45.5	8	49	2	N	N	N/A
P47963	Rpl13	60S ribosomal protein L13	24.3	21	49	5	N	N	N/A
Q9WV35	Apobec2	C->U-editing enzyme APOBEC-2	25.6	58	49	8	N	N	N/A
Q8BWY3	Etf1	Eukaryotic peptide chain release factor subunit 1	49	15	49	4	N	N	N/A
Q8BJW6	Eif2a	Eukaryotic translation initiation factor 2A	64.4	13	49	5	N	N	N/A
Q99PR8	Hspb2	Heat shock protein beta-2	20.4	74	49	7	N	N	N/A
Q60973	Rbbp7	Histone-binding protein RBBP7	47.8	17	49	2	N	N	N/A
P31254	Uba1y	Ubiquitin-like modifier-activating enzyme 1 Y	118	3	49	2	N	N	N/A
Q60631	Grb2	Growth factor receptor-bound protein 2	25.2	32	48	6	N	N	N/A
Q8VD75	Hip1	Huntingtin-interacting protein 1	115.1	10	48	7	N	N	N/A
P01863	Ighg	Ig gamma-2A chain C region, A allele	36.4	17	48	2	N	N	N/A
P01865	Igh-1a	Ig gamma-2A chain C region, membrane-bound form	43.9	14	48	2	N	N	N/A
Q8VDQ8	Sirt2	NAD-dependent protein deacetylase sirtuin-2	43.2	14	48	4	N	N	N/A
Q8BH69	Sephs1	Selenide, water dikinase 1	42.9	23	48	4	N	N	N/A
Q8R5C5	Actr1b	Beta-centractin	42.3	10	47	3	N	N	N/A
Q9CXW3	Cacybp	Calcyclin-binding protein	26.5	24	47	6	N	N	N/A
Q8CIE6	Copa	Coatomer subunit alpha	138.3	6	47	4	N	N	N/A
P23116	Eif3a	Eukaryotic translation initiation factor 3 subunit A	161.8	7	47	7	N	N	N/A
P01798	N/A	Ig heavy chain V-III region E109	12.6	17	47	2	N	N	N/A
P01800	N/A	Ig heavy chain V-III region T957	12.7	17	47	2	N	N	N/A
P01802	N/A	Ig heavy chain V-III region W3082	12.9	17	47	2	N	N	N/A
Q8VCF0	Mavs	Mitochondrial antiviral-signaling protein	53.4	9	47	2	N	N	N/A
P19246	Nefh	Neurofilament heavy polypeptide	116.9	3	47	2	N	N	N/A
P35486	Pdha1	Pyruvate dehydrogenase E1 component subunit alpha, somatic form, mitochondrial	43.2	26	47	9	N	N	N/A
O88653	Lamtor3	Ragulator complex protein LAMTOR3	13.5	41	47	2	N	N	N/A
P32921	Wars	Tryptophan--tRNA ligase, cytoplasmic	54.3	14	47	4	N	N	N/A
Q9DAK9	Phpt1	14 kDa phosphohistidine phosphatase	14	68	46	6	N	N	N/A
Q9QXE0	Hacl1	2-hydroxyacyl-CoA lyase 1	63.6	9	46	3	N	N	N/A
P83917	Cbx1	Chromobox protein homolog 1	21.4	26	46	2	N	N	N/A
Q9D855	Uqcrb	Cytochrome b-c1 complex subunit 7	13.5	34	46	3	N	N	N/A
Q61768	Kif5b	Kinesin-1 heavy chain	109.5	10	46	6	N	N	N/A
Q9DCZ4	Apoo	MICOS complex subunit Mic26	22.6	16	46	4	N	N	N/A
Q8C0C7	Farsa	Phenylalanine--tRNA ligase alpha subunit	57.6	18	46	5	N	N	N/A
Q921M7	Fam49b	Protein FAM49B	36.8	40	46	10	N	N	N/A
Q8C650	Septin10	Septin-10	52.4	5	46	2	N	N	N/A
Q921T2	Tor1aip1	Torsin-1A-interacting protein 1	66.7	3	46	2	N	N	N/A
P14685	Psmd3	26S proteasome non-ATPase regulatory subunit 3	60.7	15	45	4	N	N	N/A
Q9CR57	Rpl14	60S ribosomal protein L14	23.5	17	45	3	N	N	N/A
Q8CG76	Akr7a2	Aflatoxin B1 aldehyde reductase member 2	40.6	15	45	4	N	N	N/A
Q922B2	Dars	Aspartate--tRNA ligase, cytoplasmic	57.1	13	45	5	N	N	N/A
O08663	Metap2	Methionine aminopeptidase 2	52.9	17	45	6	N	N	N/A
Q8CAQ8	Immt	MICOS complex subunit Mic60	83.8	18	45	12	N	N	N/A
Q8VEE0	Rpe	Ribulose-phosphate 3-epimerase	24.9	30	45	4	N	N	N/A
Q3U0B3	Dhrs11	Dehydrogenase/reductase SDR family member 11	28.3	18	44	3	N	N	N/A
Q91ZU6	Dst	Dystonin	833.7	2	44	8	N	N	N/A
P01671	N/A	Ig kappa chain V-III region PC 7175	12	78	44	2	N	N	N/A
Q9D0W5	Ppil1	Peptidyl-prolyl cis-trans isomerase-like 1	18.2	27	44	3	N	N	N/A
P47199	Cryz	Quinone oxidoreductase	35.2	32	44	6	N	N	N/A
P97379	G3bp2	Ras GTPase-activating protein-binding protein 2	54.1	13	44	3	N	N	N/A
Q8VIJ6	Sfpq	Splicing factor, proline- and glutamine-rich	75.4	8	44	5	N	N	N/A
Q569Z6	Thrap3	Thyroid hormone receptor-associated protein 3	108.1	4	44	2	N	N	N/A
O35593	Psmd14	26S proteasome non-ATPase regulatory subunit 14	34.6	11	43	2	N	N	N/A
Q9JLJ2	Aldh9a1	4-trimethylaminobutyraldehyde dehydrogenase	53.5	23	43	7	N	N	N/A
P68181	Prkacb	cAMP-dependent protein kinase catalytic subunit beta	40.7	13	43	5	N	N	N/A
G5E870	Trip12	E3 ubiquitin-protein ligase TRIP12	224	2	43	2	N	N	N/A
Q9WUR2	Eci2	Enoyl-CoA delta isomerase 2, mitochondrial	43.2	28	43	7	N	N	N/A
Q2TPA8	Hsdl2	Hydroxysteroid dehydrogenase-like protein 2	54.2	8	43	3	N	N	N/A
Q8BIJ6	Iars2	Isoleucine--tRNA ligase, mitochondrial	112.7	14	43	11	N	N	N/A
Q924M7	Mpi	Mannose-6-phosphate isomerase	46.5	15	43	4	N	N	N/A
Q60817	Naca	Nascent polypeptide-associated complex subunit alpha	23.4	13	43	2	N	N	N/A
P28076	Psmb9	Proteasome subunit beta type-9	23.4	14	43	2	N	N	N/A
Q9CQ22	Lamtor1	Ragulator complex protein LAMTOR1	17.7	30	43	3	N	N	N/A
Q9Z1Q9	Vars	Valine--tRNA ligase	140.1	8	43	7	N	N	N/A
Q9CR21	Ndufab1	Acyl carrier protein, mitochondrial	17.4	21	42	3	N	N	N/A
Q9R257	Hebp1	Heme-binding protein 1	21.1	41	42	4	N	N	N/A
P70404	Idh3g	Isocitrate dehydrogenase [NAD] subunit gamma 1, mitochondrial	42.8	33	42	8	N	N	N/A
Q0VGB7	Ppp4r2	Serine/threonine-protein phosphatase 4 regulatory subunit 2	46.5	9	42	2	N	N	N/A
P70460	Vasp	Vasodilator-stimulated phosphoprotein	39.6	15	42	3	N	N	N/A
P62196	Psmc5	26S proteasome regulatory subunit 8	45.6	33	41	8	N	N	N/A
P97449	Anpep	Aminopeptidase N	109.6	6	41	4	N	N	N/A
Q7TMY8	Huwe1	E3 ubiquitin-protein ligase HUWE1	482.3	2	41	4	N	N	N/A
Q8R3V5	Sh3glb2	Endophilin-B2	44.5	10	41	3	N	N	N/A
Q8BP48	Metap1	Methionine aminopeptidase 1	43.2	14	41	4	N	N	N/A
O70209	Pdlim3	PDZ and LIM domain protein 3	34.3	26	41	4	N	N	N/A
P40935	Pnmt	Phenylethanolamine N-methyltransferase	32.5	36	41	9	N	N	N/A
P61290	Psme3	Proteasome activator complex subunit 3	29.5	19	41	4	N	N	N/A
Q9DCL8	Ppp1r2	Protein phosphatase inhibitor 2	23.1	23	41	4	N	N	N/A
Q812C9	Aoc2	Retina-specific copper amine oxidase	83.5	7	41	4	N	N	N/A
Q99NB9	Sf3b1	Splicing factor 3B subunit 1	145.7	5	41	4	N	N	N/A
Q9CRB6	Tppp3	Tubulin polymerization-promoting protein family member 3	19	13	41	2	N	N	N/A
Q60936	Coq8a	Atypical kinase COQ8A, mitochondrial	71.7	10	40	4	N	N	N/A
Q8CHT0	Aldh4a1	Delta-1-pyrroline-5-carboxylate dehydrogenase, mitochondrial	61.8	7	40	3	N	N	N/A
O70400	Pdlim1	PDZ and LIM domain protein 1	35.8	21	40	4	N	N	N/A
Q3UM45	Ppp1r7	Protein phosphatase 1 regulatory subunit 7	41.3	16	40	4	N	N	N/A
Q9JI75	Nqo2	Ribosyldihydronicotinamide dehydrogenase [quinone]	26.2	29	40	4	N	N	N/A
Q61545	Ewsr1	RNA-binding protein EWS	68.4	14	40	5	N	N	N/A
Q8K4Z5	Sf3a1	Splicing factor 3A subunit 1	88.5	6	40	3	N	N	N/A
P80314	Cct2	T-complex protein 1 subunit beta	57.4	17	40	6	N	N	N/A
P67984	Rpl22	60S ribosomal protein L22	14.8	31	39	3	N	N	N/A
Q8BP67	Rpl24	60S ribosomal protein L24	17.8	18	39	2	N	N	N/A
Q8CEI1	Bola3	BolA-like protein 3	12.2	43	39	3	N	N	N/A
Q9CXS4	Cenpv	Centromere protein V	27.5	27	39	3	N	N	N/A
Q9CQI3	Gmfb	Glia maturation factor beta	16.7	17	39	3	N	N	N/A
P04945	N/A	Ig kappa chain V-VI region NQ2-6.1	11.7	39	39	2	N	N	N/A
Q9CQ75	Ndufa2	NADH dehydrogenase [ubiquinone] 1 alpha subcomplex subunit 2	10.9	24	39	2	N	N	N/A
Q5SUR0	Pfas	Phosphoribosylformylglycinamidine synthase	144.5	13	39	10	N	N	N/A
P11103	Parp1	Poly [ADP-ribose] polymerase 1	113	10	39	8	N	N	N/A
Q68FL4	Ahcyl2	Putative adenosylhomocysteinase 3	66.9	9	39	2	N	N	N/A
Q8CAK1	Iba57	Putative transferase CAF17 homolog, mitochondrial	38.4	19	39	4	N	N	N/A
Q9QZ88	Vps29	Vacuolar protein sorting-associated protein 29	20.5	20	39	2	N	N	N/A
P47962	Rpl5	60S ribosomal protein L5	34.4	37	38	9	N	N	N/A
G3X982	Aox3	Aldehyde oxidase 3	146.8	3	38	2	N	N	N/A
Q9Z0N1	Eif2s3x	Eukaryotic translation initiation factor 2 subunit 3, X-linked	51	14	38	2	N	N	N/A
Q8R1B4	Eif3c	Eukaryotic translation initiation factor 3 subunit C	105.5	8	38	6	N	N	N/A
P40936	Inmt	Indolethylamine N-methyltransferase	29.4	11	38	2	N	N	N/A
Q9D892	Itpa	Inosine triphosphate pyrophosphatase	21.9	21	38	3	N	N	N/A
Q9QXZ0	Macf1	Microtubule-actin cross-linking factor 1	831.4	1	38	5	N	N	N/A
P51667	Myl2	Myosin regulatory light chain 2, ventricular/cardiac muscle isoform	18.9	72	38	10	N	N	N/A
Q9QYS9	Qki	Protein quaking	37.6	7	38	2	N	N	N/A
Q9D5V6	Syap1	Synapse-associated protein 1	41.3	12	38	4	N	N	N/A
P35235	Ptpn11	Tyrosine-protein phosphatase non-receptor type 11	68.4	9	38	4	N	N	N/A
P62242	Rps8	40S ribosomal protein S8	24.2	47	37	9	N	N	N/A
Q9QYC0	Add1	Alpha-adducin	80.6	14	37	7	N	N	N/A
O35658	C1qbp	Complement component 1 Q subcomponent-binding protein, mitochondrial	31	20	37	3	N	N	N/A
Q9QX60	Dguok	Deoxyguanosine kinase, mitochondrial	32.3	19	37	3	N	N	N/A
Q60710	Samhd1	Deoxynucleoside triphosphate triphosphohydrolase SAMHD1	72.6	7	37	4	N	N	N/A
Q811D0	Dlg1	Disks large homolog 1	100.1	8	37	5	N	N	N/A
O88958	Gnpda1	Glucosamine-6-phosphate isomerase 1	32.5	30	37	5	N	N	N/A
Q61081	Cdc37	Hsp90 co-chaperone Cdc37	44.6	23	37	6	N	N	N/A
P61971	Nutf2	Nuclear transport factor 2	14.5	32	37	2	N	N	N/A
Q9WUZ5	Tnni1	Troponin I, slow skeletal muscle	21.7	34	37	8	N	N	N/A
Q9D1K7	N/A	UPF0687 protein C20orf27 homolog	19.5	17	37	2	N	N	N/A
Q8BJY1	Psmd5	26S proteasome non-ATPase regulatory subunit 5	55.9	10	36	3	N	N	N/A
Q32MW3	Acot10	Acyl-coenzyme A thioesterase 10, mitochondrial	50.5	5	36	2	N	N	N/A
Q921M4	Golga2	Golgin subfamily A member 2	113.2	4	36	3	N	N	N/A
P97825	Jpt1	Jupiter microtubule associated homolog 1	16.1	28	36	2	N	N	N/A
Q8BG95	Ppp1r12b	Protein phosphatase 1 regulatory subunit 12B	109	8	36	5	N	N	N/A
Q9ER00	Stx12	Syntaxin-12	31.2	17	36	3	N	N	N/A
Q921F2	Tardbp	TAR DNA-binding protein 43	44.5	15	36	4	N	N	N/A
Q8BVE3	Atp6v1h	V-type proton ATPase subunit H	55.8	7	36	3	N	N	N/A
Q9D0S9	Hint2	Histidine triad nucleotide-binding protein 2, mitochondrial	17.3	48	35	6	N	N	N/A
Q8BG32	Psmd11	26S proteasome non-ATPase regulatory subunit 11	47.4	14	35	5	N	N	N/A
Q921H8	Acaa1a	3-ketoacyl-CoA thiolase A, peroxisomal	43.9	28	35	6	N	N	N/A
Q9D8E6	Rpl4	60S ribosomal protein L4	47.1	21	35	7	N	N	N/A
Q64010	Crk	Adapter molecule crk	33.8	25	35	5	N	N	N/A
Q64467	Gapdhs	Glyceraldehyde-3-phosphate dehydrogenase, testis-specific	47.6	5	35	2	N	N	N/A
Q3UZ39	Lrrfip1	Leucine-rich repeat flightless-interacting protein 1	79.2	9	35	2	N	N	N/A
P70699	Gaa	Lysosomal alpha-glucosidase	106.2	4	35	2	N	N	N/A
Q9DCL9	Paics	Multifunctional protein ADE2	47	18	35	5	N	N	N/A
Q62159	Rhoc	Rho-related GTP-binding protein RhoC	22	13	35	2	N	N	N/A
Q9CXW4	Rpl11	60S ribosomal protein L11	20.2	13	34	2	N	N	N/A
Q3UMF0	Cobll1	Cordon-bleu protein-like 1	137.3	14	34	9	N	N	N/A
Q5EBG6	Hspb6	Heat shock protein beta-6	17.5	30	34	5	N	N	N/A
Q8K310	Matr3	Matrin-3	94.6	4	34	2	N	N	N/A
Q9CT10	Ranbp3	Ran-binding protein 3	52.5	10	34	3	N	N	N/A
Q9DBL1	Acadsb	Short/branched chain specific acyl-CoA dehydrogenase, mitochondrial	47.8	12	34	3	N	N	N/A
P80317	Cct6a	T-complex protein 1 subunit zeta	58	10	34	4	N	N	N/A
P28650	Adssl1	Adenylosuccinate synthetase isozyme 1	50.2	27	33	7	N	N	N/A
Q8R3P0	Aspa	Aspartoacylase	35.3	21	33	4	N	N	N/A
Q91YH5	Atl3	Atlastin-3	60.5	8	33	3	N	N	N/A
Q9D2V7	Coro7	Coronin-7	100.7	5	33	3	N	N	N/A
Q62446	Fkbp3	Peptidyl-prolyl cis-trans isomerase FKBP3	25.1	23	33	3	N	N	N/A
P53810	Pitpna	Phosphatidylinositol transfer protein alpha isoform	31.9	17	33	3	N	N	N/A
Q62093	Srsf2	Serine/arginine-rich splicing factor 2	25.5	14	33	3	N	N	N/A
O08583	Alyref	THO complex subunit 4	26.9	21	33	3	N	N	N/A
Q8BMS1	Hadha	Trifunctional enzyme subunit alpha, mitochondrial	82.6	10	33	4	N	N	N/A
Q99JY0	Hadhb	Trifunctional enzyme subunit beta, mitochondrial	51.4	12	33	4	N	N	N/A
Q9QZM0	Ubqln2	Ubiquilin-2	67.3	10	33	2	N	N	N/A
O08547	Sec22b	Vesicle-trafficking protein SEC22b	24.7	42	33	5	N	N	N/A
Q8VDJ3	Hdlbp	Vigilin	141.7	7	33	7	N	N	N/A
Q6ZWU9	Rps27	40S ribosomal protein S27	9.5	31	32	3	N	N	N/A
P48758	Cbr1	Carbonyl reductase [NADPH] 1	30.6	22	32	5	N	N	N/A
P13745	Gsta1	Glutathione S-transferase A1	25.6	10	32	2	N	N	N/A
Q9EQ80	Nif3l1	NIF3-like protein 1	41.7	15	32	3	N	N	N/A
Q9R0A0	Pex14	Peroxisomal membrane protein PEX14	41.2	7	32	2	N	N	N/A
Q08857	Cd36	Platelet glycoprotein 4	52.7	8	32	2	N	N	N/A
P56812	Pdcd5	Programmed cell death protein 5	14.3	40	32	4	N	N	N/A
Q07417	Acads	Short-chain specific acyl-CoA dehydrogenase, mitochondrial	44.9	19	32	5	N	N	N/A
Q3TW96	Uap1l1	UDP-N-acetylhexosamine pyrophosphorylase-like protein 1	56.6	6	32	2	N	N	N/A
P62334	Psmc6	26S proteasome regulatory subunit 10B	44.1	17	31	4	N	N	N/A
Q60902	Eps15l1	Epidermal growth factor receptor substrate 15-like 1	99.2	5	31	3	N	N	N/A
Q99MR8	Mccc1	Methylcrotonoyl-CoA carboxylase subunit alpha, mitochondrial	79.3	19	31	7	N	N	N/A
Q9EQU5	Set	Protein SET	33.4	11	31	4	N	N	N/A
O88851	Rbbp9	Putative hydrolase RBBP9	20.9	57	31	6	N	N	N/A
Q8BRF7	Scfd1	Sec1 family domain-containing protein 1	72.3	7	31	3	N	N	N/A
Q8R550	Sh3kbp1	SH3 domain-containing kinase-binding protein 1	78.1	5	31	2	N	N	N/A
Q3TXS7	Psmd1	26S proteasome non-ATPase regulatory subunit 1	105.7	9	30	5	N	N	N/A
P63325	Rps10	40S ribosomal protein S10	18.9	24	30	4	N	N	N/A
P62751	Rpl23a	60S ribosomal protein L23a	17.7	18	30	3	N	N	N/A
P08752	Gnai2	Guanine nucleotide-binding protein G(i) subunit alpha-2	40.5	13	30	2	N	N	N/A
Q8JZU0	Nudt13	Nucleoside diphosphate-linked moiety X motif 13	39.1	16	30	5	N	N	N/A
Q64105	Spr	Sepiapterin reductase	27.9	19	30	3	N	N	N/A
P63328	Ppp3ca	Serine/threonine-protein phosphatase 2B catalytic subunit alpha isoform	58.6	13	30	5	N	N	N/A
Q99J77	Nans	Sialic acid synthase	40	9	30	2	N	N	N/A
Q64674	Srm	Spermidine synthase	34	15	30	3	N	N	N/A
Q9CXA2	L3hypdh	Trans-L-3-hydroxyproline dehydratase	37.8	9	30	2	N	N	N/A
O08784	Tcof1	Treacle protein	134.9	8	30	5	N	N	N/A
P55264	Adk	Adenosine kinase	40.1	26	29	7	N	N	N/A
Q9CYT6	Cap2	Adenylyl cyclase-associated protein 2	52.8	21	29	7	N	N	N/A
Q62418	Dbnl	Drebrin-like protein	48.7	17	29	5	N	N	N/A
Q78IK4	Apool	MICOS complex subunit Mic27	29.2	13	29	2	N	N	N/A
O35900	Lsm2	U6 snRNA-associated Sm-like protein LSm2	10.8	40	29	2	N	N	N/A
B7ZMP1	Xpnpep3	Xaa-Pro aminopeptidase 3	56.6	7	29	3	N	N	N/A
P47915	Rpl29	60S ribosomal protein L29	17.6	12	28	2	N	N	N/A
P12970	Rpl7a	60S ribosomal protein L7a	30	27	28	6	N	N	N/A
P59999	Arpc4	Actin-related protein 2/3 complex subunit 4	19.7	25	28	3	N	N	N/A
P23927	Cryab	Alpha-crystallin B chain	20.1	48	28	7	N	N	N/A
Q9JIX8	Acin1	Apoptotic chromatin condensation inducer in the nucleus	150.6	7	28	5	N	N	N/A
O54984	Asna1	ATPase Asna1	38.8	12	28	3	N	N	N/A
P47857	Pfkm	ATP-dependent 6-phosphofructokinase, muscle type	85.2	15	28	7	N	N	N/A
Q8QZY1	Eif3l	Eukaryotic translation initiation factor 3 subunit L	66.6	9	28	3	N	N	N/A
Q64516	Gk	Glycerol kinase	61.2	14	28	7	N	N	N/A
P58044	Idi1	Isopentenyl-diphosphate Delta-isomerase 1	26.3	27	28	4	N	N	N/A
Q9Z2I0	Letm1	Mitochondrial proton/calcium exchanger protein	82.9	8	28	6	N	N	N/A
Q8BHG1	Nrdc	Nardilysin	132.8	3	28	3	N	N	N/A
P18608	Hmgn1	Non-histone chromosomal protein HMG-14	10.1	52	28	2	N	N	N/A
Q8VDQ1	Ptgr2	Prostaglandin reductase 2	38	21	28	4	N	N	N/A
Q921C5	Bicd2	Protein bicaudal D homolog 2	93.3	4	28	2	N	N	N/A
Q3UW53	Fam129a	Protein Niban	102.6	6	28	2	N	N	N/A
Q5SUC9	Sco1	Protein SCO1 homolog, mitochondrial	31.6	16	28	3	N	N	N/A
P53994	Rab2a	Ras-related protein Rab-2A	23.5	25	28	4	N	N	N/A
Q9D7G0	Prps1	Ribose-phosphate pyrophosphokinase 1	34.8	14	28	3	N	N	N/A
Q9CYZ2	Tpd52l2	Tumor protein D54	24	14	28	4	N	N	N/A
Q8C8R3	Ank2	Ankyrin-2	426	2	27	5	N	N	N/A
Q9DA03	Lyrm7	Complex III assembly factor LYRM7	12	37	27	3	N	N	N/A
P50462	Csrp3	Cysteine and glycine-rich protein 3	20.9	28	27	5	N	N	N/A
Q9QXD6	Fbp1	Fructose-1,6-bisphosphatase 1	36.9	50	27	10	N	N	N/A
Q61206	Pafah1b2	Platelet-activating factor acetylhydrolase IB subunit beta	25.6	12	27	2	N	N	N/A
Q9WVE8	Pacsin2	Protein kinase C and casein kinase substrate in neurons protein 2	55.8	19	27	6	N	N	N/A
Q3UPH1	Prrc1	Protein PRRC1	46.3	6	27	2	N	N	N/A
Q6W8Q3	Pcp4l1	Purkinje cell protein 4-like protein 1	7.5	59	27	3	N	N	N/A
Q6PD03	Ppp2r5a	Serine/threonine-protein phosphatase 2A 56 kDa regulatory subunit alpha isoform	56.3	6	27	2	N	N	N/A
Q8BX70	Vps13c	Vacuolar protein sorting-associated protein 13C	419.8	4	27	8	N	N	N/A
Q8VCH0	Acaa1b	3-ketoacyl-CoA thiolase B, peroxisomal	44	18	26	4	N	N	N/A
Q571I9	Aldh16a1	Aldehyde dehydrogenase family 16 member A1	84.7	5	26	3	N	N	N/A
O35350	Capn1	Calpain-1 catalytic subunit	82.1	9	26	5	N	N	N/A
Q05D44	Eif5b	Eukaryotic translation initiation factor 5B	137.5	8	26	5	N	N	N/A
P97324	G6pd2	Glucose-6-phosphate 1-dehydrogenase 2	59.1	8	26	4	N	N	N/A
Q922Q8	Lrrc59	Leucine-rich repeat-containing protein 59	34.9	20	26	5	N	N	N/A
P51912	Slc1a5	Neutral amino acid transporter B(0)	58.4	3	26	2	N	N	N/A
Q9JHU2	Palmd	Palmdelphin	62.7	9	26	3	N	N	N/A
P32848	Pvalb	Parvalbumin alpha	11.9	66	26	6	N	N	N/A
Q8BJ56	Pnpla2	Patatin-like phospholipase domain-containing protein 2	53.6	9	26	3	N	N	N/A
Q8K124	Plekho2	Pleckstrin homology domain-containing family O member 2	53.8	12	26	2	N	N	N/A
Q6P8X1	Snx6	Sorting nexin-6	46.6	15	26	4	N	N	N/A
Q9D0B5	Tstd3	Thiosulfate sulfurtransferase/rhodanese-like domain-containing protein 3	17.3	15	26	3	N	N	N/A
P62192	Psmc1	26S proteasome regulatory subunit 4	49.2	10	25	3	N	N	N/A
Q08091	Cnn1	Calponin-1	33.3	39	25	7	N	N	N/A
Q9R059	Fhl3	Four and a half LIM domains protein 3	31.8	21	25	5	N	N	N/A
P23591	Tsta3	GDP-L-fucose synthase	35.9	9	25	2	N	N	N/A
Q8K2Q2	Gsto2	Glutathione S-transferase omega-2	28.6	5	25	2	N	N	N/A
Q6PDN3	Mylk	Myosin light chain kinase, smooth muscle	212.8	6	25	6	N	N	N/A
Q78ZA7	Nap1l4	Nucleosome assembly protein 1-like 4	42.7	17	25	4	N	N	N/A
Q8VDN2	Atp1a1	Sodium/potassium-transporting ATPase subunit alpha-1	112.9	4	25	3	N	N	N/A
Q62393	Tpd52	Tumor protein D52	24.3	11	25	2	N	N	N/A
P62889	Rpl30	60S ribosomal protein L30	12.8	51	24	4	N	N	N/A
P62911	Rpl32	60S ribosomal protein L32	15.9	22	24	2	N	N	N/A
Q8JZN5	Acad9	Acyl-CoA dehydrogenase family member 9, mitochondrial	68.7	7	24	2	N	N	N/A
Q61301	Ctnna2	Catenin alpha-2	105.2	3	24	2	N	N	N/A
Q9CZ04	Cops7a	COP9 signalosome complex subunit 7a	30.2	14	24	3	N	N	N/A
Q7TNG5	Eml2	Echinoderm microtubule-associated protein-like 2	70.7	11	24	4	N	N	N/A
Q3UMY5	Eml4	Echinoderm microtubule-associated protein-like 4	110	2	24	2	N	N	N/A
Q9DCH4	Eif3f	Eukaryotic translation initiation factor 3 subunit F	38	9	24	2	N	N	N/A
Q7TSJ2	Map6	Microtubule-associated protein 6	96.4	5	24	2	N	N	N/A
O35685	Nudc	Nuclear migration protein nudC	38.3	11	24	3	N	N	N/A
Q8BUK6	Hook3	Protein Hook homolog 3	83.2	4	24	3	N	N	N/A
P36993	Ppm1b	Protein phosphatase 1B	42.8	14	24	2	N	N	N/A
Q8BKZ9	Pdhx	Pyruvate dehydrogenase protein X component, mitochondrial	54	15	24	5	N	N	N/A
Q80YR5	Safb2	Scaffold attachment factor B2	111.8	5	24	2	N	N	N/A
P80315	Cct4	T-complex protein 1 subunit delta	58	13	24	5	N	N	N/A
P80318	Cct3	T-complex protein 1 subunit gamma	60.6	23	24	8	N	N	N/A
Q9CQH7	Btf3l4	Transcription factor BTF3 homolog 4	17.3	37	24	2	N	N	N/A
Q62318	Trim28	Transcription intermediary factor 1-beta	88.8	11	24	6	N	N	N/A
P50752	Tnnt2	Troponin T, cardiac muscle	35.8	31	24	7	N	N	N/A
Q99NB1	Acss1	Acetyl-coenzyme A synthetase 2-like, mitochondrial	74.6	10	23	5	N	N	N/A
P03958	Ada	Adenosine deaminase	40	26	23	8	N	N	N/A
P39054	Dnm2	Dynamin-2	98.1	9	23	4	N	N	N/A
P32067	Ssb	Lupus La protein homolog	47.7	10	23	3	N	N	N/A
P63085	Mapk1	Mitogen-activated protein kinase 1	41.2	6	23	2	N	N	N/A
Q3THE2	Myl12b	Myosin regulatory light chain 12B	19.8	17	23	2	N	N	N/A
Q9D051	Pdhb	Pyruvate dehydrogenase E1 component subunit beta, mitochondrial	38.9	29	23	8	N	N	N/A
P63001	Rac1	Ras-related C3 botulinum toxin substrate 1	21.4	20	23	4	N	N	N/A
Q9DC77	Smpx	Small muscular protein	9.2	49	23	4	N	N	N/A
Q6PIE5	Atp1a2	Sodium/potassium-transporting ATPase subunit alpha-2	112.1	3	23	2	N	N	N/A
Q6PIC6	Atp1a3	Sodium/potassium-transporting ATPase subunit alpha-3	111.6	3	23	2	N	N	N/A
P54775	Psmc4	26S proteasome regulatory subunit 6B	47.4	8	22	2	N	N	N/A
Q99N96	Mrpl1	39S ribosomal protein L1, mitochondrial	37.6	5	22	2	N	N	N/A
Q9CZX8	Rps19	40S ribosomal protein S19	16.1	45	22	6	N	N	N/A
Q9D1J1	Necap2	Adaptin ear-binding coat-associated protein 2	28.6	15	22	2	N	N	N/A
Q9QZQ1	Afdn	Afadin	206.4	2	22	3	N	N	N/A
Q9DCX2	Atp5h	ATP synthase subunit d, mitochondrial	18.7	33	22	4	N	N	N/A
Q99LD4	Gps1	COP9 signalosome complex subunit 1	53.4	9	22	4	N	N	N/A
E9Q557	Dsp	Desmoplakin	332.7	3	22	5	N	N	N/A
Q9D8Y0	Efhd2	EF-hand domain-containing protein D2	26.8	7	22	4	N	N	N/A
Q02257	Jup	Junction plakoglobin	81.7	9	22	5	N	N	N/A
Q922B1	Macrod1	O-acetyl-ADP-ribose deacetylase MACROD1	35.3	15	22	3	N	N	N/A
Q9DB26	Phyhd1	Phytanoyl-CoA dioxygenase domain-containing protein 1	32.5	16	22	2	N	N	N/A
P61021	Rab5b	Ras-related protein Rab-5B	23.7	22	22	2	N	N	N/A
P52623	Uck1	Uridine-cytidine kinase 1	31	25	22	5	N	N	N/A
P63276	Rps17	40S ribosomal protein S17	15.5	54	21	5	N	N	N/A
P46664	Adss	Adenylosuccinate synthetase isozyme 2	50	20	21	4	N	N	N/A
Q8BIQ5	Cstf2	Cleavage stimulation factor subunit 2	61.3	5	21	2	N	N	N/A
Q9QXK3	Copg2	Coatomer subunit gamma-2	97.6	4	21	2	N	N	N/A
Q9Z0H4	Celf2	CUGBP Elav-like family member 2	54.2	8	21	3	N	N	N/A
P70429	Evl	Ena/VASP-like protein	44.3	11	21	3	N	N	N/A
Q8R2K1	Fuom	Fucose mutarotase	16.8	50	21	4	N	N	N/A
Q9D7X8	Ggct	Gamma-glutamylcyclotransferase	21.2	16	21	2	N	N	N/A
Q91UZ5	Impa2	Inositol monophosphatase 2	31.7	8	21	2	N	N	N/A
Q9CXT8	Pmpcb	Mitochondrial-processing peptidase subunit beta	54.6	4	21	2	N	N	N/A
Q7TPV4	Mybbp1a	Myb-binding protein 1A	151.9	5	21	4	N	N	N/A
Q8BG07	Pld4	Phospholipase D4	56.1	7	21	2	N	N	N/A
Q8K411	Pitrm1	Presequence protease, mitochondrial	117.3	6	21	3	N	N	N/A
Q9D281	Fam114a1	Protein Noxp20	61	8	21	3	N	N	N/A
Q3TMH2	Scrn3	Secernin-3	47.6	6	21	3	N	N	N/A
Q80UG5	Septin9	Septin-9	65.5	10	21	5	N	N	N/A
Q7TQI3	Otub1	Ubiquitin thioesterase OTUB1	31.3	20	21	4	N	N	N/A
P04919	Slc4a1	Band 3 anion transport protein	103.1	8	20	3	N	N	N/A
Q3UI43	Babam1	BRISC and BRCA1-A complex member 1	36.8	17	20	2	N	N	N/A
P10648	Gsta2	Glutathione S-transferase A2	25.5	6	20	2	N	N	N/A
O54879	Hmgb3	High mobility group protein B3	23	18	20	2	N	N	N/A
A2AUC9	Klhl41	Kelch-like protein 41	68.1	18	20	10	N	N	N/A
Q80W68	Kirrel1	Kin of IRRE-like protein 1	87.1	4	20	2	N	N	N/A
Q60866	Pter	Phosphotriesterase-related protein	39.2	9	20	2	N	N	N/A
O88952	Lin7c	Protein lin-7 homolog C	21.8	30	20	3	N	N	N/A
Q9CZL5	Pcbd2	Pterin-4-alpha-carbinolamine dehydratase 2	14.8	29	20	3	N	N	N/A
Q8BFS6	Cpped1	Serine/threonine-protein phosphatase CPPED1	35.2	10	20	2	N	N	N/A
Q9CQ65	Mtap	S-methyl-5'-thioadenosine phosphorylase	31	14	20	2	N	N	N/A
O88746	Tom1	Target of Myb protein 1	54.3	11	20	3	N	N	N/A
P70362	Ufd1	Ubiquitin recognition factor in ER-associated degradation protein 1	34.5	8	20	2	N	N	N/A
Q64339	Isg15	Ubiquitin-like protein ISG15	17.9	12	20	2	N	N	N/A
P50518	Atp6v1e1	V-type proton ATPase subunit E 1	26.1	17	20	3	N	N	N/A
Q9JK81	Myg1	UPF0160 protein MYG1, mitochondrial	42.7	10	19	3	N	N	N/A
Q9CPZ8	Cmc1	COX assembly mitochondrial protein homolog	12.5	21	19	2	N	N	N/A
Q61035	Hars	Histidine--tRNA ligase, cytoplasmic	57.4	7	19	3	N	N	N/A
Q9JHU9	Isyna1	Inositol-3-phosphate synthase 1	60.9	7	19	2	N	N	N/A
Q9DB29	Iah1	Isoamyl acetate-hydrolyzing esterase 1 homolog	28	14	19	3	N	N	N/A
Q61595	Ktn1	Kinectin	152.5	3	19	3	N	N	N/A
Q8BFW7	Lpp	Lipoma-preferred partner homolog	65.8	7	19	3	N	N	N/A
Q80UU9	Pgrmc2	Membrane-associated progesterone receptor component 2	23.3	23	19	2	N	N	N/A
Q9JLZ3	Auh	Methylglutaconyl-CoA hydratase, mitochondrial	33.4	12	19	3	N	N	N/A
P70402	Mybph	Myosin-binding protein H	52.6	19	19	6	N	N	N/A
Q9CRD0	Ociad1	OCIA domain-containing protein 1	27.6	29	19	4	N	N	N/A
P61458	Pcbd1	Pterin-4-alpha-carbinolamine dehydratase	12	23	19	2	N	N	N/A
Q5SVR0	Tbc1d9b	TBC1 domain family member 9B	141.7	3	19	2	N	N	N/A
Q8BFY9	Tnpo1	Transportin-1	102.3	3	19	2	N	N	N/A
P48428	Tbca	Tubulin-specific chaperone A	12.8	20	19	2	N	N	N/A
Q9Z0P5	Twf2	Twinfilin-2	39.4	22	19	4	N	N	N/A
P84099	Rpl19	60S ribosomal protein L19	23.5	14	18	3	N	N	N/A
Q91VR5	Ddx1	ATP-dependent RNA helicase DDX1	82.4	4	18	2	N	N	N/A
P30275	Ckmt1	Creatine kinase U-type, mitochondrial	47	6	18	2	N	N	N/A
P56392	Cox7a1	Cytochrome c oxidase subunit 7A1, mitochondrial	9	29	18	2	N	N	N/A
Q64237	Dbh	Dopamine beta-hydroxylase	70.3	15	18	6	N	N	N/A
Q8K0U4	Hspa12a	Heat shock 70 kDa protein 12A	74.8	8	18	5	N	N	N/A
Q9Z2T6	Krt85	Keratin, type II cuticular Hb5	55.7	20	18	4	N	N	N/A
Q99J39	Mlycd	Malonyl-CoA decarboxylase, mitochondrial	54.7	16	18	4	N	N	N/A
Q9DCN2	Cyb5r3	NADH-cytochrome b5 reductase 3	34.1	16	18	4	N	N	N/A
Q9QZH3	Ppie	Peptidyl-prolyl cis-trans isomerase E	33.4	15	18	2	N	N	N/A
Q9D6S7	Mrrf	Ribosome-recycling factor, mitochondrial	29	12	18	2	N	N	N/A
P14131	Rps16	40S ribosomal protein S16	16.4	42	17	6	N	N	N/A
Q6PAM1	Txlna	Alpha-taxilin	62.3	7	17	2	N	N	N/A
P61202	Cops2	COP9 signalosome complex subunit 2	51.6	8	17	2	N	N	N/A
A2AN08	Ubr4	E3 ubiquitin-protein ligase UBR4	571.9	1	17	2	N	N	N/A
P12710	Fabp1	Fatty acid-binding protein, liver	14.2	54	17	4	N	N	N/A
Q8K1B8	Fermt3	Fermitin family homolog 3	75.6	4	17	2	N	N	N/A
Q9QUH0	Glrx	Glutaredoxin-1	11.9	33	17	2	N	N	N/A
Q9WVA3	Bub3	Mitotic checkpoint protein BUB3	36.9	8	17	2	N	N	N/A
Q9DBG5	Plin3	Perilipin-3	47.2	7	17	2	N	N	N/A
Q6P8I4	Pcnp	PEST proteolytic signal-containing nuclear protein	19	19	17	3	N	N	N/A
Q9WUA2	Farsb	Phenylalanine--tRNA ligase beta subunit	65.7	5	17	3	N	N	N/A
Q80SW1	Ahcyl1	S-adenosylhomocysteine hydrolase-like protein 1	58.9	13	17	2	N	N	N/A
Q9Z315	Sart1	U4/U6.U5 tri-snRNP-associated protein 1	90.8	4	17	2	N	N	N/A
P62311	Lsm3	U6 snRNA-associated Sm-like protein LSm3	11.8	14	17	2	N	N	N/A
Q9D8W5	Psmd12	26S proteasome non-ATPase regulatory subunit 12	52.9	7	16	2	N	N	N/A
P97823	Lypla1	Acyl-protein thioesterase 1	24.7	13	16	2	N	N	N/A
Q9DBC7	Prkar1a	cAMP-dependent protein kinase type I-alpha regulatory subunit	43.2	15	16	4	N	N	N/A
P19783	Cox4i1	Cytochrome c oxidase subunit 4 isoform 1, mitochondrial	19.5	18	16	3	N	N	N/A
P18872	Gnao1	Guanine nucleotide-binding protein G(o) subunit alpha	40.1	11	16	2	N	N	N/A
P35385	Hspb7	Heat shock protein beta-7	18.6	63	16	6	N	N	N/A
P38060	Hmgcl	Hydroxymethylglutaryl-CoA lyase, mitochondrial	34.2	16	16	4	N	N	N/A
Q9JK37	Myoz1	Myozenin-1	31.4	30	16	4	N	N	N/A
P70441	Slc9a3r1	Na(+)/H(+) exchange regulatory cofactor NHE-RF1	38.6	16	16	3	N	N	N/A
P37040	Por	NADPH--cytochrome P450 reductase	77	8	16	3	N	N	N/A
Q0II04	Nebl	Nebulette	52.2	12	16	4	N	N	N/A
Q9WUZ7	Sh3bgr	SH3 domain-binding glutamic acid-rich protein	23.1	36	16	4	N	N	N/A
Q8BHG2	Czib	UPF0587 protein C1orf123 homolog	18	18	16	2	N	N	N/A
Q6P1B1	Xpnpep1	Xaa-Pro aminopeptidase 1	69.5	8	16	3	N	N	N/A
Q78JT3	Haao	3-hydroxyanthranilate 3,4-dioxygenase	32.8	14	15	3	N	N	N/A
P35980	Rpl18	60S ribosomal protein L18	21.6	17	15	3	N	N	N/A
E9Q3E1	Aldh3b2	Aldehyde dehydrogenase family 3 member B2	52.9	8	15	2	N	N	N/A
Q8WTY4	Ciapin1	Anamorsin	33.4	12	15	2	N	N	N/A
Q91XM9	Dlg2	Disks large homolog 2	94.8	4	15	2	N	N	N/A
O35943	Fxn	Frataxin, mitochondrial	22.9	34	15	5	N	N	N/A
Q99JY3	Gimap4	GTPase IMAP family member 4	24.5	23	15	3	N	N	N/A
Q3TRM8	Hk3	Hexokinase-3	100	4	15	2	N	N	N/A
Q6IMF0	Krt87	Keratin, type II cuticular 87	54.6	17	15	2	N	N	N/A
E9Q5C9	Nolc1	Nucleolar and coiled-body phosphoprotein 1	73.7	9	15	3	N	N	N/A
Q8BZF8	Pgm5	Phosphoglucomutase-like protein 5	62.2	9	15	5	N	N	N/A
Q80Y98	Ddhd2	Phospholipase DDHD2	79.5	8	15	3	N	N	N/A
Q3UMT1	Ppp1r12c	Protein phosphatase 1 regulatory subunit 12C	84.6	3	15	2	N	N	N/A
P51150	Rab7a	Ras-related protein Rab-7a	23.5	12	15	2	N	N	N/A
Q9JM62	Reep6	Receptor expression-enhancing protein 6	22.2	11	15	2	N	N	N/A
Q8BYW1	Arhgap25	Rho GTPase-activating protein 25	73.3	13	15	4	N	N	N/A
P55012	Slc12a2	Solute carrier family 12 member 2	131	6	15	3	N	N	N/A
Q6ZWY8	Tmsb10	Thymosin beta-10	5	32	15	2	N	N	N/A
Q9WTI7	Myo1c	Unconventional myosin-Ic	121.9	3	15	2	N	N	N/A
Q8BGQ7	Aars	Alanine--tRNA ligase, cytoplasmic	106.8	4	14	3	N	N	N/A
Q9D832	Dnajb4	DnaJ homolog subfamily B member 4	37.8	12	14	2	N	N	N/A
O09172	Gclm	Glutamate--cysteine ligase regulatory subunit	30.5	16	14	3	N	N	N/A
P47811	Mapk14	Mitogen-activated protein kinase 14	41.3	14	14	3	N	N	N/A
Q6DFW4	Nop58	Nucleolar protein 58	60.3	5	14	2	N	N	N/A
P11930	Nudt19	Nucleoside diphosphate-linked moiety X motif 19	40.3	13	14	2	N	N	N/A
Q8C6I2	Sdhaf2	Succinate dehydrogenase assembly factor 2, mitochondrial	19.4	9	14	2	N	N	N/A
Q80TB8	Vat1l	Synaptic vesicle membrane protein VAT-1 homolog-like	45.8	17	14	5	N	N	N/A
P80316	Cct5	T-complex protein 1 subunit epsilon	59.6	5	14	2	N	N	N/A
Q9CR09	Ufc1	Ubiquitin-fold modifier-conjugating enzyme 1	19.5	14	14	2	N	N	N/A
Q9DBL9	Abhd5	1-acylglycerol-3-phosphate O-acyltransferase ABHD5	39.1	11	13	2	N	N	N/A
P62855	Rps26	40S ribosomal protein S26	13	21	13	2	N	N	N/A
O88533	Ddc	Aromatic-L-amino-acid decarboxylase	53.8	7	13	2	N	N	N/A
O89106	Fhit	Bis(5'-adenosyl)-triphosphatase	17.2	45	13	4	N	N	N/A
Q9JK48	Sh3glb1	Endophilin-B1	40.8	7	13	2	N	N	N/A
Q9Z0R4	Itsn1	Intersectin-1	194.2	3	13	3	N	N	N/A
Q9ERE2	Krt81	Keratin, type II cuticular Hb1	52.8	18	13	2	N	N	N/A
Q9JJW5	Myoz2	Myozenin-2	29.7	16	13	3	N	N	N/A
Q8K2C6	Sirt5	NAD-dependent protein deacylase sirtuin-5, mitochondrial	34.1	14	13	3	N	N	N/A
Q8R429	Atp2a1	Sarcoplasmic/endoplasmic reticulum calcium ATPase 1	109.4	11	13	5	N	N	N/A
P48453	Ppp3cb	Serine/threonine-protein phosphatase 2B catalytic subunit beta isoform	59.1	7	13	3	N	N	N/A
Q60598	Cttn	Src substrate cortactin	61.2	9	13	2	N	N	N/A
Q6Y685	Tacc1	Transforming acidic coiled-coil-containing protein 1	83.9	4	13	2	N	N	N/A
Q91YR1	Twf1	Twinfilin-1	40.1	14	13	3	N	N	N/A
Q99J99	Mpst	3-mercaptopyruvate sulfurtransferase	33.1	28	12	5	N	N	N/A
P61922	Abat	4-aminobutyrate aminotransferase, mitochondrial	56.4	12	12	3	N	N	N/A
Q9D2R0	Aacs	Acetoacetyl-CoA synthetase	75.2	9	12	5	N	N	N/A
Q9QXG4	Acss2	Acetyl-coenzyme A synthetase, cytoplasmic	78.8	14	12	6	N	N	N/A
Q9JKX6	Nudt5	ADP-sugar pyrophosphatase	24	24	12	4	N	N	N/A
P17426	Ap2a1	AP-2 complex subunit alpha-1	107.6	3	12	3	N	N	N/A
P16460	Ass1	Argininosuccinate synthase	46.6	19	12	6	N	N	N/A
Q6PHZ2	Camk2d	Calcium/calmodulin-dependent protein kinase type II subunit delta	56.3	6	12	2	N	N	N/A
Q922S4	Pde2a	cGMP-dependent 3',5'-cyclic phosphodiesterase	105.6	4	12	2	N	N	N/A
Q91W50	Csde1	Cold shock domain-containing protein E1	88.7	3	12	2	N	N	N/A
Q6ZQ38	Cand1	Cullin-associated NEDD8-dissociated protein 1	136.2	5	12	4	N	N	N/A
P42567	Eps15	Epidermal growth factor receptor substrate 15	98.4	7	12	3	N	N	N/A
Q80Y14	Glrx5	Glutaredoxin-related protein 5, mitochondrial	16.3	22	12	2	N	N	N/A
Q8R081	Hnrnpl	Heterogeneous nuclear ribonucleoprotein L	63.9	11	12	3	N	N	N/A
P50096	Impdh1	Inosine-5'-monophosphate dehydrogenase 1	55.2	11	12	3	N	N	N/A
P49442	Inpp1	Inositol polyphosphate 1-phosphatase	43.3	11	12	3	N	N	N/A
Q9D358	Acp1	Low molecular weight phosphotyrosine protein phosphatase	18.2	17	12	2	N	N	N/A
O08911	Mapk12	Mitogen-activated protein kinase 12	42	16	12	3	N	N	N/A
Q8VCR8	Mylk2	Myosin light chain kinase 2, skeletal/cardiac muscle	65.9	12	12	2	N	N	N/A
Q9DCJ9	Npl	N-acetylneuraminate lyase	35.1	20	12	4	N	N	N/A
Q9D0R8	Lsm12	Protein LSM12 homolog	21.7	14	12	2	N	N	N/A
Q61074	Ppm1g	Protein phosphatase 1G	58.7	6	12	2	N	N	N/A
Q6PDM2	Srsf1	Serine/arginine-rich splicing factor 1	27.7	17	12	3	N	N	N/A
Q8K1R7	Nek9	Serine/threonine-protein kinase Nek9	107.1	3	12	2	N	N	N/A
Q61036	Pak3	Serine/threonine-protein kinase PAK 3	62.4	5	12	2	N	N	N/A
P26638	Sars	Serine--tRNA ligase, cytoplasmic	58.4	4	12	2	N	N	N/A
P54227	Stmn1	Stathmin	17.3	22	12	3	N	N	N/A
P63280	Ube2i	SUMO-conjugating enzyme UBC9	18	15	12	2	N	N	N/A
P61961	Ufm1	Ubiquitin-fold modifier 1	9.1	59	12	2	N	N	N/A
Q8BH43	Wasf2	Wiskott-Aldrich syndrome protein family member 2	54	6	12	3	N	N	N/A
P62754	Rps6	40S ribosomal protein S6	28.7	29	11	6	N	N	N/A
Q02248	Ctnnb1	Catenin beta-1	85.4	5	11	3	N	N	N/A
Q9Z1Q5	Clic1	Chloride intracellular channel protein 1	27	17	11	3	N	N	N/A
Q9JIF7	Copb1	Coatomer subunit beta	107	7	11	4	N	N	N/A
Q9CPW2	Fdx2	Ferredoxin-2, mitochondrial	18.8	20	11	2	N	N	N/A
P06346	H2-Ab1	H-2 class II histocompatibility antigen, A-F beta chain (Fragment)	28.6	21	11	4	N	N	N/A
P01630	N/A	Ig kappa chain V-II region 7S34.1	12.5	21	11	2	N	N	N/A
Q9Z1X4	Ilf3	Interleukin enhancer-binding factor 3	96	5	11	2	N	N	N/A
Q9ET78	Jph2	Junctophilin-2	74.6	11	11	4	N	N	N/A
Q4KMM3	Oxr1	Oxidation resistance protein 1	95.9	3	11	2	N	N	N/A
P27612	Plaa	Phospholipase A-2-activating protein	87.2	5	11	2	N	N	N/A
Q99LS3	Psph	Phosphoserine phosphatase	25.1	15	11	3	N	N	N/A
Q64374	Rgn	Regucalcin	33.4	32	11	6	N	N	N/A
P56959	Fus	RNA-binding protein FUS	52.6	9	11	3	N	N	N/A
Q61165	Slc9a1	Sodium/hydrogen exchanger 1	91.4	5	11	2	N	N	N/A
P11983	Tcp1	T-complex protein 1 subunit alpha	60.4	4	11	2	N	N	N/A
Q8C838	Tusc5	Tumor suppressor candidate 5 homolog	18.7	10	11	2	N	N	N/A
Q9JM14	Nt5c	5'(3')-deoxyribonucleotidase, cytosolic type	23.1	16	10	2	N	N	N/A
Q02357	Ank1	Ankyrin-1	204.1	3	10	3	N	N	N/A
P24288	Bcat1	Branched-chain-amino-acid aminotransferase, cytosolic	42.8	9	10	3	N	N	N/A
O88545	Cops6	COP9 signalosome complex subunit 6	35.9	11	10	2	N	N	N/A
Q99L04	Dhrs1	Dehydrogenase/reductase SDR family member 1	34	7	10	2	N	N	N/A
Q921G7	Etfdh	Electron transfer flavoprotein-ubiquinone oxidoreductase, mitochondrial	68	4	10	2	N	N	N/A
Q60876	Eif4ebp1	Eukaryotic translation initiation factor 4E-binding protein 1	12.3	32	10	2	N	N	N/A
O70433	Fhl2	Four and a half LIM domains protein 2	32.1	12	10	3	N	N	N/A
Q505F5	Lrrc47	Leucine-rich repeat-containing protein 47	63.6	4	10	2	N	N	N/A
Q8C5H8	Nadk2	NAD kinase 2, mitochondrial	50.8	13	10	4	N	N	N/A
Q8BMF3	Me3	NADP-dependent malic enzyme, mitochondrial	67.1	12	10	4	N	N	N/A
P17918	Pcna	Proliferating cell nuclear antigen	28.8	19	10	3	N	N	N/A
Q9EPB5	Serhl	Serine hydrolase-like protein	35.3	11	10	4	N	N	N/A
Q99MR6	Srrt	Serrate RNA effector molecule homolog	100.4	3	10	2	N	N	N/A
P62301	Rps13	40S ribosomal protein S13	17.2	17	9	2	N	N	N/A
P62267	Rps23	40S ribosomal protein S23	15.8	26	9	4	N	N	N/A
O54774	Ap3d1	AP-3 complex subunit delta-1	135	2	9	2	N	N	N/A
Q91WU5	As3mt	Arsenite methyltransferase	41.8	16	9	4	N	N	N/A
Q8BI72	Cdkn2aip	CDKN2A-interacting protein	59.7	10	9	2	N	N	N/A
Q9D8L5	Ccdc91	Coiled-coil domain-containing protein 91	50	7	9	2	N	N	N/A
P17665	Cox7c	Cytochrome c oxidase subunit 7C, mitochondrial	7.3	32	9	2	N	N	N/A
Q9JI46	Nudt3	Diphosphoinositol polyphosphate phosphohydrolase 1	19	14	9	2	N	N	N/A
P98078	Dab2	Disabled homolog 2	82.3	4	9	2	N	N	N/A
O35969	Gamt	Guanidinoacetate N-methyltransferase	26.3	15	9	2	N	N	N/A
Q9D783	Klhl40	Kelch-like protein 40	69.5	4	9	2	N	N	N/A
P33175	Kif5a	Kinesin heavy chain isoform 5A	116.9	2	9	2	N	N	N/A
P28738	Kif5c	Kinesin heavy chain isoform 5C	109.2	3	9	2	N	N	N/A
P18337	Sell	L-selectin	42.3	13	9	4	N	N	N/A
Q9JIK5	Ddx21	Nucleolar RNA helicase 2	93.5	6	9	3	N	N	N/A
Q9Z0P4	Palm	Paralemmin-1	41.6	7	9	2	N	N	N/A
Q921U8	Smtn	Smoothelin	100.2	10	9	5	N	N	N/A
P55821	Stmn2	Stathmin-2	20.8	11	9	2	N	N	N/A
Q9CU62	Smc1a	Structural maintenance of chromosomes protein 1A	143.1	4	9	3	N	N	N/A
Q91YE8	Synpo2	Synaptopodin-2	116.5	4	9	3	N	N	N/A
Q8JZL3	Thtpa	Thiamine-triphosphatase	24.2	16	9	2	N	N	N/A
Q3URE1	Acsf3	Acyl-CoA synthetase family member 3, mitochondrial	65	6	8	2	N	N	N/A
Q9CQR4	Acot13	Acyl-coenzyme A thioesterase 13	15.2	24	8	2	N	N	N/A
P35585	Ap1m1	AP-1 complex subunit mu-1	48.5	8	8	2	N	N	N/A
Q6PA06	Atl2	Atlastin-2	66.2	7	8	2	N	N	N/A
Q8C196	Cps1	Carbamoyl-phosphate synthase [ammonia], mitochondrial	164.5	5	8	7	N	N	N/A
P08074	Cbr2	Carbonyl reductase [NADPH] 2	25.9	15	8	3	N	N	N/A
Q8BH86	Dglucy	D-glutamate cyclase, mitochondrial	66.3	4	8	2	N	N	N/A
Q8CBY8	Dctn4	Dynactin subunit 4	53	7	8	2	N	N	N/A
Q8K1M6	Dnm1l	Dynamin-1-like protein	82.6	8	8	5	N	N	N/A
P62869	Elob	Elongin-B	13.2	64	8	2	N	N	N/A
Q9CQM9	Glrx3	Glutaredoxin-3	37.8	14	8	3	N	N	N/A
Q9D0E1	Hnrnpm	Heterogeneous nuclear ribonucleoprotein M	77.6	6	8	3	N	N	N/A
O09173	Hgd	Homogentisate 1,2-dioxygenase	49.9	15	8	4	N	N	N/A
O55222	Ilk	Integrin-linked protein kinase	51.3	8	8	3	N	N	N/A
Q99J09	Wdr77	Methylosome protein 50	36.9	10	8	2	N	N	N/A
A2ABU4	Myom3	Myomesin-3	161.7	4	8	3	N	N	N/A
Q91YT0	Ndufv1	NADH dehydrogenase [ubiquinone] flavoprotein 1, mitochondrial	50.8	14	8	3	N	N	N/A
Q3TJD7	Pdlim7	PDZ and LIM domain protein 7	50.1	9	8	2	N	N	N/A
Q91VU0	Fam3c	Protein FAM3C	24.7	11	8	2	N	N	N/A
Q810B6	Ankfy1	Rabankyrin-5	128.6	3	8	2	N	N	N/A
Q60823	Akt2	RAC-beta serine/threonine-protein kinase	55.7	9	8	3	N	N	N/A
Q9WV80	Snx1	Sorting nexin-1	58.9	6	8	2	N	N	N/A
P70399	Tp53bp1	TP53-binding protein 1	212.6	3	8	3	N	N	N/A
P97390	Vps45	Vacuolar protein sorting-associated protein 45	65	4	8	2	N	N	N/A
Q8K3A0	Hscb	Iron-sulfur cluster co-chaperone protein HscB, mitochondrial	26.6	12	7	2	N	N	N/A
P70290	Mpp1	55 kDa erythrocyte membrane protein	52.2	5	7	3	N	N	N/A
Q8BK64	Ahsa1	Activator of 90 kDa heat shock protein ATPase homolog 1	38.1	10	7	3	N	N	N/A
O54962	Banf1	Barrier-to-autointegration factor	10.1	29	7	2	N	N	N/A
Q9DB34	Chmp2a	Charged multivesicular body protein 2a	25.1	9	7	2	N	N	N/A
Q62266	Sprr1a	Cornifin-A	15.8	44	7	3	N	N	N/A
P97314	Csrp2	Cysteine and glycine-rich protein 2	20.9	23	7	3	N	N	N/A
Q8K3H0	Appl1	DCC-interacting protein 13-alpha	79.3	5	7	2	N	N	N/A
P11531	Dmd	Dystrophin	425.6	1	7	3	N	N	N/A
Q78JN3	Eci3	Enoyl-CoA delta isomerase 3, peroxisomal	35.2	8	7	2	N	N	N/A
P97494	Gclc	Glutamate--cysteine ligase catalytic subunit	72.5	5	7	2	N	N	N/A
Q61107	Gbp4	Guanylate-binding protein 4	70.8	6	7	3	N	N	N/A
P01810	N/A	Ig heavy chain V region J539	13.2	17	7	3	N	N	N/A
P01812	N/A	Ig heavy chain V region MOPC 173	13	17	7	3	N	N	N/A
P01808	N/A	Ig heavy chain V region T601	13.2	17	7	3	N	N	N/A
P01807	N/A	Ig heavy chain V region X44	13.2	17	7	3	N	N	N/A
Q9Z1P7	Kank3	KN motif and ankyrin repeat domain-containing protein 3	84.1	3	7	2	N	N	N/A
P97434	Mprip	Myosin phosphatase Rho-interacting protein	116.3	4	7	2	N	N	N/A
Q9CWS0	Ddah1	N(G),N(G)-dimethylarginine dimethylaminohydrolase 1	31.4	11	7	2	N	N	N/A
Q99JF8	Psip1	PC4 and SFRS1-interacting protein	59.7	10	7	2	N	N	N/A
Q9CYR6	Pgm3	Phosphoacetylglucosamine mutase	59.4	5	7	2	N	N	N/A
Q99KP6	Prpf19	Pre-mRNA-processing factor 19	55.2	8	7	2	N	N	N/A
Q9D1J3	Sarnp	SAP domain-containing ribonucleoprotein	23.5	14	7	2	N	N	N/A
Q6P1F6	Ppp2r2a	Serine/threonine-protein phosphatase 2A 55 kDa regulatory subunit B alpha isoform	51.7	5	7	2	N	N	N/A
Q64737	Gart	Trifunctional purine biosynthetic protein adenosine-3	107.4	4	7	3	N	N	N/A
P29351	Ptpn6	Tyrosine-protein phosphatase non-receptor type 6	67.5	6	7	3	N	N	N/A
P46460	Nsf	Vesicle-fusing ATPase	82.6	3	7	2	N	N	N/A
P62702	Rps4x	40S ribosomal protein S4, X isoform	29.6	10	6	2	N	N	N/A
P97461	Rps5	40S ribosomal protein S5	22.9	11	6	2	N	N	N/A
A0JNU3	Aspg	60 kDa lysophospholipase	60.6	8	6	4	N	N	N/A
Q9CZM2	Rpl15	60S ribosomal protein L15	24.1	12	6	2	N	N	N/A
P62717	Rpl18a	60S ribosomal protein L18a	20.7	14	6	3	N	N	N/A
P41105	Rpl28	60S ribosomal protein L28	15.7	10	6	3	N	N	N/A
P27659	Rpl3	60S ribosomal protein L3	46.1	14	6	4	N	N	N/A
Q8VBT6	Apobr	Apolipoprotein B receptor	102.6	4	6	2	N	N	N/A
Q61176	Arg1	Arginase-1	34.8	25	6	6	N	N	N/A
Q9JKC6	Cend1	Cell cycle exit and neuronal differentiation protein 1	15	26	6	2	N	N	N/A
O70194	Eif3d	Eukaryotic translation initiation factor 3 subunit D	63.9	10	6	4	N	N	N/A
Q9ERG0	Lima1	LIM domain and actin-binding protein 1	84	9	6	3	N	N	N/A
A2AJI0	Map7d1	MAP7 domain-containing protein 1	93.2	5	6	2	N	N	N/A
Q9CPW9	Metap1d	Methionine aminopeptidase 1D, mitochondrial	37.2	8	6	2	N	N	N/A
D0QMC3	Mndal	Myeloid cell nuclear differentiation antigen-like protein	60.5	6	6	2	N	N	N/A
Q8CCS6	Pabpn1	Polyadenylate-binding protein 2	32.3	32	6	2	N	N	N/A
Q501J6	Ddx17	Probable ATP-dependent RNA helicase DDX17	72.4	6	6	3	N	N	N/A
Q7TSC1	Prrc2a	Protein PRRC2A	229.1	2	6	2	N	N	N/A
Q9R1T4	Septin6	Septin-6	49.6	11	6	2	N	N	N/A
Q3UHK6	Tenm4	Teneurin-4	308.2	2	6	3	N	N	N/A
Q8R3Z5	Cacnb1	Voltage-dependent L-type calcium channel subunit beta-1	65.4	8	6	3	N	N	N/A
P57746	Atp6v1d	V-type proton ATPase subunit D	28.4	11	6	2	N	N	N/A
P70315	Was	Wiskott-Aldrich syndrome protein homolog	54.2	10	6	2	N	N	N/A
P62082	Rps7	40S ribosomal protein S7	22.1	28	5	4	N	N	N/A
Q8VHQ9	Acot11	Acyl-coenzyme A thioesterase 11	67.3	8	5	2	N	N	N/A
O35490	Bhmt	Betaine--homocysteine S-methyltransferase 1	45	17	5	4	N	N	N/A
Q922D8	Mthfd1	C-1-tetrahydrofolate synthase, cytoplasmic	101.1	5	5	3	N	N	N/A
Q3UZA1	Rcsd1	CapZ-interacting protein	44.1	7	5	2	N	N	N/A
Q70KF4	Cmya5	Cardiomyopathy-associated protein 5	412.8	2	5	4	N	N	N/A
Q6AW69	Cgnl1	Cingulin-like protein 1	148.1	2	5	2	N	N	N/A
P50285	Fmo1	Dimethylaniline monooxygenase [N-oxide-forming] 1	59.9	5	5	2	N	N	N/A
Q9DBT9	Dmgdh	Dimethylglycine dehydrogenase, mitochondrial	97.2	8	5	4	N	N	N/A
P28352	Apex1	DNA-(apurinic or apyrimidinic site) lyase	35.5	10	5	2	N	N	N/A
Q9D7M8	Polr2d	DNA-directed RNA polymerase II subunit RPB4	16.3	24	5	2	N	N	N/A
Q8R311	Ctage5	Endoplasmic reticulum export factor CTAGE5	87.7	3	5	2	N	N	N/A
Q7TQ95	Lnpk	Endoplasmic reticulum junction formation protein lunapark	47.5	7	5	2	N	N	N/A
Q8CHU3	Epn2	Epsin-2	63.4	10	5	3	N	N	N/A
P70695	Fbp2	Fructose-1,6-bisphosphatase isozyme 2	36.9	9	5	3	N	N	N/A
Q9JHK4	Rabggta	Geranylgeranyl transferase type-2 subunit alpha	64.9	8	5	3	N	N	N/A
P16406	Enpep	Glutamyl aminopeptidase	107.9	3	5	2	N	N	N/A
Q61133	Gstt2	Glutathione S-transferase theta-2	27.6	16	5	3	N	N	N/A
P97443	Smyd1	Histone-lysine N-methyltransferase Smyd1	56.5	14	5	4	N	N	N/A
P11725	Otc	Ornithine carbamoyltransferase, mitochondrial	39.7	15	5	4	N	N	N/A
Q8CI95	Osbpl11	Oxysterol-binding protein-related protein 11	83.6	8	5	3	N	N	N/A
Q9CR16	Ppid	Peptidyl-prolyl cis-trans isomerase D	40.7	8	5	2	N	N	N/A
Q91VH6	Memo1	Protein MEM	33.7	10	5	2	N	N	N/A
Q8BVQ5	Ppme1	Protein phosphatase methylesterase 1	42.2	9	5	2	N	N	N/A
Q8BHK3	Slc36a2	Proton-coupled amino acid transporter 2	52	4	5	2	N	N	N/A
P59279	Rab2b	Ras-related protein Rab-2B	24.2	12	5	2	N	N	N/A
O55143	Atp2a2	Sarcoplasmic/endoplasmic reticulum calcium ATPase 2	114.8	4	5	2	N	N	N/A
P58389	Ptpa	Serine/threonine-protein phosphatase 2A activator	36.7	11	5	2	N	N	N/A
Q9CQM5	Txndc17	Thioredoxin domain-containing protein 17	14	37	5	3	N	N	N/A
P49813	Tmod1	Tropomodulin-1	40.4	8	5	2	N	N	N/A
Q61152	Ptpn18	Tyrosine-protein phosphatase non-receptor type 18	50.2	6	5	2	N	N	N/A
Q8R3B1	Plcd1	1-phosphatidylinositol 4,5-bisphosphate phosphodiesterase delta-1	85.8	4	4	2	N	N	N/A
P25444	Rps2	40S ribosomal protein S2	31.2	9	4	2	N	N	N/A
P49429	Hpd	4-hydroxyphenylpyruvate dioxygenase	45	13	4	4	N	N	N/A
P62900	Rpl31	60S ribosomal protein L31	14.5	15	4	2	N	N	N/A
O70200	Aif1	Allograft inflammatory factor 1	16.9	14	4	2	N	N	N/A
Q9EPB4	Pycard	Apoptosis-associated speck-like protein containing a CARD	21.4	22	4	2	N	N	N/A
Q9D0A3	Arpin	Arpin	25.2	14	4	2	N	N	N/A
O89110	Casp8	Caspase-8	55.3	6	4	2	N	N	N/A
P62965	Crabp1	Cellular retinoic acid-binding protein 1	15.6	17	4	2	N	N	N/A
Q6NVF9	Cpsf6	Cleavage and polyadenylation specificity factor subunit 6	59.1	5	4	2	N	N	N/A
Q8BRT1	Clasp2	CLIP-associating protein 2	140.7	3	4	2	N	N	N/A
Q91V12	Acot7	Cytosolic acyl coenzyme A thioester hydrolase	42.5	6	4	2	N	N	N/A
Q9EQF6	Dpysl5	Dihydropyrimidinase-related protein 5	61.5	10	4	3	N	N	N/A
Q8CHR6	Dpyd	Dihydropyrimidine dehydrogenase [NADP(+)]	111.2	4	4	3	N	N	N/A
Q9WUK2	Eif4h	Eukaryotic translation initiation factor 4H	27.3	13	4	2	N	N	N/A
O55135	Eif6	Eukaryotic translation initiation factor 6	26.5	13	4	2	N	N	N/A
Q80UW2	Fbxo2	F-box only protein 2	33.7	9	4	2	N	N	N/A
P01788	N/A	Ig heavy chain V region H8	13.8	14	4	2	N	N	N/A
P01794	N/A	Ig heavy chain V region HPCG14	13.8	14	4	2	N	N	N/A
P01791	N/A	Ig heavy chain V region HPCM6	13.9	14	4	2	N	N	N/A
P01790	N/A	Ig heavy chain V region M511	13.6	14	4	2	N	N	N/A
P01809	N/A	Ig heavy chain V region X24	13.1	11	4	2	N	N	N/A
P01787	N/A	Ig heavy chain V regions TEPC 15/S107/HPCM1/HPCM2/HPCM3	13.8	14	4	2	N	N	N/A
Q99KP3	Cryl1	Lambda-crystallin homolog	35.2	10	4	2	N	N	N/A
P20357	Map2	Microtubule-associated protein 2	199	3	4	3	N	N	N/A
Q9CQV1	Pam16	Mitochondrial import inner membrane translocase subunit TIM16	13.8	34	4	2	N	N	N/A
Q63844	Mapk3	Mitogen-activated protein kinase 3	43	6	4	2	N	N	N/A
Q9CQ19	Myl9	Myosin regulatory light polypeptide 9	19.8	17	4	2	N	N	N/A
Q9JIL4	Pdzk1	Na(+)/H(+) exchange regulatory cofactor NHE-RF3	56.5	6	4	2	N	N	N/A
Q99P30	Nudt7	Peroxisomal coenzyme A diphosphatase NUDT7	26.8	10	4	2	N	N	N/A
P35293	Rab18	Ras-related protein Rab-18	23	14	4	2	N	N	N/A
Q62148	Aldh1a2	Retinal dehydrogenase 2	56.6	5	4	2	N	N	N/A
Q9D554	Sf3a3	Splicing factor 3A subunit 3	58.8	8	4	2	N	N	N/A
Q70IV5	Synm	Synemin	173.1	4	4	3	N	N	N/A
Q6ZWV3	Rpl10	60S ribosomal protein L10	24.6	12	3	2	N	N	N/A
P62830	Rpl23	60S ribosomal protein L23	14.9	27	3	2	N	N	N/A
Q14DH7	Acss3	Acyl-CoA synthetase short-chain family member 3, mitochondrial	74.5	5	3	2	N	N	N/A
Q8K0L3	Acsm2	Acyl-coenzyme A synthetase ACSM2, mitochondrial	64.2	7	3	3	N	N	N/A
P47739	Aldh3a1	Aldehyde dehydrogenase, dimeric NADP-preferring	50.4	6	3	2	N	N	N/A
Q62167	Ddx3x	ATP-dependent RNA helicase DDX3X	73.1	6	3	3	N	N	N/A
Q62095	Ddx3y	ATP-dependent RNA helicase DDX3Y	73.4	6	3	3	N	N	N/A
A2AMM0	Cavin4	Caveolae-associated protein 4	41	7	3	2	N	N	N/A
Q9WVK4	Ehd1	EH domain-containing protein 1	60.6	5	3	2	N	N	N/A
Q71FD7	Fblim1	Filamin-binding LIM protein 1	41	8	3	2	N	N	N/A
Q64521	Gpd2	Glycerol-3-phosphate dehydrogenase, mitochondrial	80.9	6	3	3	N	N	N/A
Q9QYE6	Golga5	Golgin subfamily A member 5	82.3	3	3	2	N	N	N/A
Q925H3	Krtap6-5	Keratin-associated protein 6-5	7.9	46	3	2	N	N	N/A
O54983	Crym	Ketimine reductase mu-crystallin	33.5	8	3	2	N	N	N/A
P11260	Lire1	LINE-1 retrotransposable element ORF1 protein	41.2	9	3	2	N	N	N/A
Q8R0P4	Aamdc	Mth938 domain-containing protein	13.2	16	3	2	N	N	N/A
Q61578	Fdxr	NADPH:adrenodoxin oxidoreductase, mitochondrial	54.2	7	3	3	N	N	N/A
Q8BZW8	Nhlrc2	NHL repeat-containing protein 2	78.4	7	3	2	N	N	N/A
Q99MD9	Nasp	Nuclear autoantigenic sperm protein	83.9	3	3	2	N	N	N/A
P22907	Hmbs	Porphobilinogen deaminase	39.3	9	3	2	N	N	N/A
Q61656	Ddx5	Probable ATP-dependent RNA helicase DDX5	69.2	4	3	2	N	N	N/A
Q3TGF2	Fam107b	Protein FAM107B	15.6	18	3	2	N	N	N/A
Q99JB8	Pacsin3	Protein kinase C and casein kinase II substrate protein 3	48.6	8	3	2	N	N	N/A
P16381	D1Pas1	Putative ATP-dependent RNA helicase Pl10	73.1	6	3	3	N	N	N/A
Q5FWK3	Arhgap1	Rho GTPase-activating protein 1	50.4	7	3	2	N	N	N/A
Q9D5J6	Shpk	Sedoheptulokinase	51.3	6	3	2	N	N	N/A
O88890	Sh2d1a	SH2 domain-containing protein 1A	13.9	34	3	2	N	N	N/A
Q9JLI8	Sart3	Squamous cell carcinoma antigen recognized by T-cells 3	109.6	8	3	3	N	N	N/A
Q61687	Atrx	Transcriptional regulator ATRX	278.4	1	3	2	N	N	N/A
Q3U5Q7	Cmpk2	UMP-CMP kinase 2, mitochondrial	50	6	3	2	N	N	N/A
Q62468	Vil1	Villin-1	92.7	3	3	2	N	N	N/A
P62843	Rps15	40S ribosomal protein S15	17	27	2	2	N	N	N/A
P62849	Rps24	40S ribosomal protein S24	15.4	20	2	2	N	N	N/A
P62852	Rps25	40S ribosomal protein S25	13.7	15	2	2	N	N	N/A
P62274	Rps29	40S ribosomal protein S29	6.7	34	2	2	N	N	N/A
Q9Z2N8	Actl6a	Actin-like protein 6A	47.4	6	2	2	N	N	N/A
P19070	Cr2	Complement receptor type 2	112.9	3	2	2	N	N	N/A
Q9WU65	Gk2	Glycerol kinase 2	60.6	5	2	2	N	N	N/A
Q9CQT1	Mri1	Methylthioribose-1-phosphate isomerase	39.4	10	2	2	N	N	N/A
Q8VBX6	Mpdz	Multiple PDZ domain protein	218.6	2	2	2	N	N	N/A
Q8C878	Uba3	NEDD8-activating enzyme E1 catalytic subunit	51.7	7	2	2	N	N	N/A
Q6P5H2	Nes	Nestin	207	2	2	2	N	N	N/A
A3KG59	Pm20d2	Peptidase M20 domain-containing protein 2	46.5	11	2	2	N	N	N/A
Q9DCM0	Ethe1	Persulfide dioxygenase ETHE1, mitochondrial	27.7	14	2	2	N	N	N/A
P70297	Stam	Signal transducing adapter molecule 1	59.7	5	2	2	N	N	N/A
Q9WVL3	Slc12a7	Solute carrier family 12 member 7	119.4	4	2	2	N	N	N/A
Q62407	Speg	Striated muscle-specific serine/threonine-protein kinase	354.1	1	2	2	N	N	N/A
Q62384	Zpr1	Zinc finger protein ZPR1	50.7	8	2	2	N	N	N/A

## Sheet: wtPVAT vs. obobPVAT
UNIPROT ACCESSION	GENE NAME	PROTEIN NAME	M.W. (kDa)	SEQUENCE COVERAGE (%)	# TOTAL PSMS	UNIQUE PEPTIDES	logFC (wtPVATvs.obesePVAT)	P.Value	adj.P.Val
P06728	Apoa4	Apolipoprotein A-IV	45	79	737	30	-3.09808	8.87252e-12	2.61739e-09
P03953	Cfd	Complement factor D	28	47	485	8	3.74534	6.04614e-10	5.94537e-08
Q80Z24	Negr1	Neuronal growth regulator 1	37.9	18	73	3	1.84693	5.65338e-10	5.94537e-08
Q99P87	Retn	Resistin	12.5	49	79	4	3.18686	2.02104e-09	1.49051e-07
P09813	Apoa2	Apolipoprotein A-II	11.3	15	70	2	-2.16978	7.97425e-09	4.70481e-07
Q64444	Ca4	Carbonic anhydrase 4	34.3	21	67	5	1.61467	6.82007e-08	3.3532e-06
Q8BP40	Acp6	Lysophosphatidic acid phosphatase type 6	47.6	38	421	15	1.00609	4.41582e-07	1.86095e-05
Q8CEE7	Rdh13	Retinol dehydrogenase 13	36.4	4	85	2	1.44708	8.14719e-07	3.00428e-05
P07309	Ttr	Transthyretin	15.8	73	606	12	-1.24859	2.37095e-06	7.43972e-05
P16110	Lgals3	Galectin-3	27.5	41	417	10	-1.95412	2.52194e-06	7.43972e-05
Q9JK53	Prelp	Prolargin	43.3	13	14	4	-1.31815	5.394e-06	0.000144657
P70232	Chl1	Neural cell adhesion molecule L1-like protein	135	21	70	14	2.26795	7.69848e-06	0.000189254
P11627	L1cam	Neural cell adhesion molecule L1	140.9	17	125	15	1.76386	9.38376e-06	0.000212939
Q61703	Itih2	Inter-alpha-trypsin inhibitor heavy chain H2	105.9	18	258	12	-1.4436	1.40182e-05	0.000295384
Q4ZJN1	C1qtnf9	Complement C1q and tumor necrosis factor-related protein 9	34.5	18	124	4	-1.64701	2.65541e-05	0.00052223
P30412	Ppic	Peptidyl-prolyl cis-trans isomerase C	22.8	29	56	5	-1.71269	3.22267e-05	0.00059418
P21614	Gc	Vitamin D-binding protein	53.6	64	1192	35	-2.25492	3.97912e-05	0.000682205
Q8CFX1	H6pd	GDH/6PGL endoplasmic bifunctional protein	88.9	10	102	6	-1.7263	4.16261e-05	0.000682205
O09164	Sod3	Extracellular superoxide dismutase [Cu-Zn]	27.4	67	894	17	-1.09193	9.62656e-05	0.00141992
Q8K4Z3	Naxe	NAD(P)H-hydrate epimerase	31	31	280	7	0.859976	9.31211e-05	0.00141992
P01898	H2-Q10	H-2 class I histocompatibility antigen, Q10 alpha chain	37.2	46	282	9	-0.902015	0.000119731	0.00160548
P14069	S100a6	Protein S100-A6	10	26	41	2	0.994534	0.000116183	0.00160548
P13595	Ncam1	Neural cell adhesion molecule 1	119.4	21	113	18	1.91711	0.000168249	0.00215798
Q62165	Dag1	Dystroglycan	96.8	9	144	6	0.938024	0.000177462	0.0021813
Q00724	Rbp4	Retinol-binding protein 4	23.2	57	108	8	-1.66549	0.000215977	0.00254853
Q99N28	Cadm3	Cell adhesion molecule 3	42.9	10	4	2	1.46213	0.000244037	0.00276889
Q61292	Lamb2	Laminin subunit beta-2	196.5	40	1550	58	-0.992231	0.00025984	0.002839
P52795	Efnb1	Ephrin-B1	37.8	16	34	3	1.89524	0.000301068	0.00311655
Q00623	Apoa1	Apolipoprotein A-I	30.6	64	877	20	-0.973414	0.000306372	0.00311655
P47880	Igfbp6	Insulin-like growth factor-binding protein 6	25.3	27	48	3	1.70614	0.000335516	0.00321165
Q8BJD1	Itih5	Inter-alpha-trypsin inhibitor heavy chain H5	106.7	11	80	8	-1.04209	0.000337495	0.00321165
Q2VLH6	Cd163	Scavenger receptor cysteine-rich type 1 protein M130	120.8	9	36	7	1.33171	0.000359252	0.00331185
P09581	Csf1r	Macrophage colony-stimulating factor 1 receptor	109.1	3	19	3	1.93199	0.000422534	0.0037772
Q61704	Itih3	Inter-alpha-trypsin inhibitor heavy chain H3	99.3	10	95	5	1.51104	0.000490449	0.00425537
P50428	Arsa	Arylsulfatase A	53.7	10	26	3	0.789882	0.000540136	0.00455258
P08207	S100a10	Protein S100-A10	11.2	62	251	5	-1.08694	0.000723907	0.00555385
P08226	Apoe	Apolipoprotein E	35.8	59	510	22	-1.03001	0.000681683	0.00555385
Q61838	Pzp	Pregnancy zone protein	165.7	55	2954	62	-0.941865	0.000734238	0.00555385
Q9WUU7	Ctsz	Cathepsin Z	34	24	40	4	0.950443	0.000716689	0.00555385
Q60714	Slc27a1	Long-chain fatty acid transport protein 1	71.2	7	69	2	1.03251	0.000773738	0.00570632
Q921I1	Tf	Serotransferrin	76.7	71	4716	70	-1.20336	0.0007985	0.0057453
P29788	Vtn	Vitronectin	54.8	9	18	3	1.409	0.000853228	0.00599291
P15306	Thbd	Thrombomodulin	61.8	7	6	2	0.842272	0.00107104	0.00718084
Q64449	Mrc2	C-type mannose receptor 2	167	9	43	10	-0.991547	0.00104716	0.00718084
P07724	Alb	Serum albumin	68.6	94	12987	103	-1.21044	0.00131367	0.00861181
O08600	Endog	Endonuclease G, mitochondrial	32.2	11	49	2	1.12145	0.00158681	0.00936218
P0CW03	Ly6c2	Lymphocyte antigen 6C2	14.1	15	36	2	1.49225	0.00158046	0.00936218
P10810	Cd14	Monocyte differentiation antigen CD14	39.2	21	111	5	0.806208	0.00155931	0.00936218
Q8CFG9	C1rb	Complement C1r-B subcomponent	79.9	21	32	7	0.846378	0.0015378	0.00936218
Q925F2	Esam	Endothelial cell-selective adhesion molecule	41.8	16	123	4	-0.931466	0.00148233	0.00936218
P28654	Dcn	Decorin	39.8	31	317	11	0.851566	0.00170141	0.0098415
Q9R069	Bcam	Basal cell adhesion molecule	67.6	47	875	20	0.616566	0.00212604	0.0120612
P31428	Dpep1	Dipeptidase 1	45.7	26	68	6	1.56558	0.00230542	0.0125944
Q9ET22	Dpp7	Dipeptidyl peptidase 2	56.2	9	81	3	1.62294	0.00229193	0.0125944
Q01279	Egfr	Epidermal growth factor receptor	134.8	12	71	13	1.57768	0.00240366	0.0126688
Q9QXT0	Cnpy2	Protein canopy homolog 2	20.8	64	207	12	0.7859	0.00240492	0.0126688
Q8VCT4	Ces1d	Carboxylesterase 1D	61.7	49	1345	23	-0.701227	0.00270547	0.014002
Q62059	Vcan	Versican core protein	366.6	2	150	4	0.768238	0.00283356	0.0144121
O35206	Col15a1	Collagen alpha-1(XV) chain	140.4	14	785	16	-0.911004	0.00311191	0.0153002
Q9R0B6	Lamc3	Laminin subunit gamma-3	172.2	1	12	2	-3.16011	0.00309356	0.0153002
P23953	Ces1c	Carboxylesterase 1C	61	49	583	16	-1.52109	0.00322184	0.0153297
Q8BFR4	Gns	N-acetylglucosamine-6-sulfatase	61.1	6	28	3	1.19869	0.00318062	0.0153297
P01831	Thy1	Thy-1 membrane glycoprotein	18.1	25	39	4	1.49746	0.00347768	0.0162844
Q01339	Apoh	Beta-2-glycoprotein 1	38.6	53	548	19	-1.01177	0.00403264	0.0185879
P51885	Lum	Lumican	38.2	39	1024	16	0.725346	0.00430502	0.0195382
O70370	Ctss	Cathepsin S	38.4	43	182	10	-1.66425	0.00453086	0.0202093
P57759	Erp29	Endoplasmic reticulum resident protein 29	28.8	15	60	3	-0.89881	0.00458991	0.0202093
Q9WTR5	Cdh13	Cadherin-13	78.1	11	168	6	0.833536	0.00477765	0.0207266
Q8R2Y2	Mcam	Cell surface glycoprotein MUC18	71.5	42	827	27	-0.703675	0.00571032	0.0244137
P97333	Nrp1	Neuropilin-1	102.9	18	218	10	0.738129	0.0063725	0.0268555
P19324	Serpinh1	Serpin H1	46.5	40	145	15	-0.825759	0.00653521	0.0271533
P01029	C4b	Complement C4-B	192.8	27	446	32	-0.723863	0.007105	0.0291108
P16014	Chgb	Secretogranin-1	77.9	61	159	42	0.927908	0.00744111	0.0300702
Q8CG16	C1ra	Complement C1r-A subcomponent	80	23	37	9	0.67311	0.00796699	0.0317603
P16045	Lgals1	Galectin-1	14.9	61	854	12	-0.593136	0.0081901	0.0322144
P24369	Ppib	Peptidyl-prolyl cis-trans isomerase B	23.7	23	39	4	-0.964822	0.00910244	0.0349126
P82198	Tgfbi	Transforming growth factor-beta-induced protein ig-h3	74.6	15	89	8	0.954829	0.00911279	0.0349126
P0CW02	Ly6c1	Lymphocyte antigen 6C1	14.2	29	58	3	1.30298	0.00954625	0.0361044
Q8BHC0	Lyve1	Lymphatic vessel endothelial hyaluronic acid receptor 1	34.6	16	46	4	1.25536	0.0104016	0.0388414
P07141	Csf1	Macrophage colony-stimulating factor 1	60.6	5	16	2	0.847724	0.0110347	0.0393953
P11438	Lamp1	Lysosome-associated membrane glycoprotein 1	43.8	7	33	3	0.753049	0.0110841	0.0393953
Q8R2G4	Art3	Ecto-ADP-ribosyltransferase 3	42	41	360	11	0.869572	0.0109331	0.0393953
Q91WU0	Ces1f	Carboxylesterase 1F	61.6	40	221	15	0.725739	0.0109383	0.0393953
O08677	Kng1	Kininogen-1	73.1	27	370	13	-1.22416	0.0122479	0.0430134
O54782	Man2b2	Epididymis-specific alpha-mannosidase	115.5	2	5	2	0.86535	0.0133561	0.0463535
P18572	Bsg	Basigin	42.4	13	117	5	0.625949	0.0164901	0.056565
P41317	Mbl2	Mannose-binding protein C	25.9	14	48	3	-0.727413	0.0179992	0.0610319
Q06318	Scgb1a1	Uteroglobin	10.5	11	7	2	-2.65582	0.0188211	0.0630934
P07759	Serpina3k	Serine protease inhibitor A3K	46.9	42	1223	10	0.829681	0.019914	0.0660072
P21845	Tpsb2	Tryptase beta-2	30.9	30	188	7	-0.68485	0.0245019	0.0794293
P28653	Bgn	Biglycan	41.6	40	170	13	-0.989664	0.0243179	0.0794293
O55111	Dsg2	Desmoglein-2	122.3	10	32	7	0.963017	0.0266353	0.0854067
Q91ZW2	Pofut1	GDP-fucose protein O-fucosyltransferase 1	44.7	7	9	2	-0.916557	0.0270148	0.085692
P97927	Lama4	Laminin subunit alpha-4	201.7	33	2096	57	-0.484433	0.0273997	0.0859883
Q9WV85	Nme3	Nucleoside diphosphate kinase 3	19.1	18	50	2	0.599378	0.0277413	0.0861439
Q9D1N2	Gpihbp1	Glycosylphosphatidylinositol-anchored high density lipoprotein-binding protein 1	24.6	28	70	3	0.542967	0.0357311	0.109799
A2RT60	Htra4	Serine protease HTRA4	52	3	58	2	-0.416414	0.0396474	0.120232
Q05793	Hspg2	Basement membrane-specific heparan sulfate proteoglycan core protein	398	45	4148	117	-0.509979	0.0399415	0.120232
Q9QWK4	Cd5l	CD5 antigen-like	38.8	24	163	6	-0.737583	0.0404543	0.120546
P01723	N/A	Ig lambda-1 chain V region	12.2	42	13	3	-0.817837	0.0450582	0.130621
P01727	N/A	Ig lambda-1 chain V region S43	13.5	38	13	3	-0.817837	0.0450582	0.130621
P10605	Ctsb	Cathepsin B	37.3	49	697	19	0.356177	0.0458422	0.130621
P32261	Serpinc1	Antithrombin-III	52	57	792	21	-0.833265	0.0464921	0.130621
Q8CG14	C1sa	Complement C1s-A subcomponent	76.8	14	74	2	0.741541	0.045685	0.130621
Q8K2I4	Manba	Beta-mannosidase	100.8	4	16	3	0.55388	0.0464812	0.130621
O70325	Gpx4	Phospholipid hydroperoxide glutathione peroxidase	22.2	19	43	3	-0.572813	0.0473555	0.131791
P10889	Cxcl2	C-X-C motif chemokine 2	10.6	40	72	3	0.749992	0.047973	0.132262
Q9QZJ6	Mfap5	Microfibrillar-associated protein 5	18.5	16	13	2	-0.655778	0.053544	0.146255
P11087	Col1a1	Collagen alpha-1(I) chain	137.9	50	909	40	0.583075	0.0568571	0.153879
Q9CPT4	Mydgf	Myeloid-derived growth factor	18	37	227	7	0.379087	0.0611164	0.163903
Q8R2Z5	Vwa1	von Willebrand factor A domain-containing protein 1	44.7	17	13	4	0.683993	0.0634712	0.168685
P26262	Klkb1	Plasma kallikrein	71.3	23	110	11	-0.814583	0.0640782	0.168777
P14106	C1qb	Complement C1q subcomponent subunit B	26.7	14	72	3	-0.62127	0.0687172	0.177821
P21460	Cst3	Cystatin-C	15.5	66	409	11	0.52036	0.0685253	0.177821
Q07456	Ambp	Protein AMBP	39	19	41	5	-0.727302	0.0748286	0.191952
Q91WP6	Serpina3n	Serine protease inhibitor A3N	46.7	33	679	17	0.635675	0.0757303	0.19259
P09103	P4hb	Protein disulfide-isomerase	57	65	1110	29	-0.431777	0.0778674	0.196332
Q07797	Lgals3bp	Galectin-3-binding protein	64.5	35	227	15	0.567437	0.0795563	0.197219
Q64191	Aga	N(4)-(beta-N-acetylglucosaminyl)-L-asparaginase	37	22	88	4	0.462112	0.0790834	0.197219
P06683	C9	Complement component C9	62	11	17	5	-0.650183	0.082907	0.203813
A6H6E2	Mmrn2	Multimerin-2	105.1	8	64	5	-0.375184	0.0853724	0.208139
P22599	Serpina1b	Alpha-1-antitrypsin 1-2	45.9	66	1488	13	-0.583762	0.0877016	0.211822
P97821	Ctsc	Dipeptidyl peptidase 1	52.3	24	182	8	0.618855	0.0886245	0.211822
Q07968	F13b	Coagulation factor XIII B chain	76.1	5	18	3	0.520602	0.0890371	0.211822
Q91X72	Hpx	Hemopexin	51.3	52	1330	30	-0.607312	0.0938845	0.221568
P01592	Jchain	Immunoglobulin J chain	18	32	88	5	-0.714957	0.0960073	0.224779
Q9DBD0	Ica	Inhibitor of carbonic anhydrase	76.7	31	146	15	-0.782865	0.100452	0.233334
Q00897	Serpina1d	Alpha-1-antitrypsin 1-4	46	59	1266	7	-0.550986	0.10191	0.234871
P02468	Lamc1	Laminin subunit gamma-1	177.2	50	2878	73	-0.336429	0.103922	0.237651
P42703	Lifr	Leukemia inhibitory factor receptor	122.5	8	24	5	0.55878	0.106098	0.239753
P45878	Fkbp2	Peptidyl-prolyl cis-trans isomerase FKBP2	15.3	34	144	5	0.317404	0.106466	0.239753
Q6GU68	Islr	Immunoglobulin superfamily containing leucine-rich repeat protein	45.6	12	53	4	0.666741	0.108255	0.241933
P11152	Lpl	Lipoprotein lipase	53.1	12	65	4	0.349679	0.127764	0.282252
P13597	Icam1	Intercellular adhesion molecule 1	58.8	5	2	2	0.514158	0.12821	0.282252
P12850	Cxcl1	Growth-regulated alpha protein	10.2	46	63	3	0.654093	0.133433	0.285238
P21765	Gpx5	Epididymal secretory glutathione peroxidase	25.4	8	50	2	0.445285	0.132569	0.285238
P55284	Cdh5	Cadherin-5	87.8	22	164	10	0.285731	0.132542	0.285238
Q8VCI0	Plbd1	Phospholipase B-like 1	63	14	17	4	0.52534	0.131075	0.285238
P49182	Serpind1	Heparin cofactor 2	54.5	8	43	3	-0.619299	0.138393	0.291778
Q61129	Cfi	Complement factor I	67.2	17	122	8	-0.670362	0.138471	0.291778
P09470	Ace	Angiotensin-converting enzyme	150.8	13	66	10	0.435985	0.141142	0.295298
Q91ZX7	Lrp1	Prolow-density lipoprotein receptor-related protein 1	504.4	5	171	14	0.419157	0.145033	0.301301
P02463	Col4a1	Collagen alpha-1(IV) chain	160.6	13	213	13	-0.471348	0.147958	0.304377
P06684	C5	Complement C5	188.8	10	52	9	0.547568	0.148577	0.304377
P15379	Cd44	CD44 antigen	85.6	3	26	2	0.487961	0.15154	0.306194
Q61830	Mrc1	Macrophage mannose receptor 1	164.9	25	343	27	0.51105	0.151349	0.306194
O88322	Nid2	Nidogen-2	153.8	47	1029	42	-0.376584	0.161335	0.321579
P10493	Nid1	Nidogen-1	136.5	50	2115	47	-0.289657	0.161125	0.321579
Q01149	Col1a2	Collagen alpha-2(I) chain	129.5	36	700	25	0.504613	0.164397	0.325485
P21981	Tgm2	Protein-glutamine gamma-glutamyltransferase 2	77	23	176	12	-0.493355	0.166167	0.326796
Q8CIZ8	Vwf	von Willebrand factor	309.1	3	22	6	0.587641	0.168223	0.326972
Q91W90	Txndc5	Thioredoxin domain-containing protein 5	46.4	29	302	10	-0.530434	0.168474	0.326972
P01027	C3	Complement C3	186.4	52	2307	85	0.34855	0.175088	0.328954
P08905	Lyz2	Lysozyme C-2	16.7	72	348	6	-0.547306	0.174638	0.328954
P35441	Thbs1	Thrombospondin-1	129.6	19	418	19	0.460279	0.175153	0.328954
P50543	S100a11	Protein S100-A11	11.1	57	84	5	-0.496356	0.172241	0.328954
Q06890	Clu	Clusterin	51.6	22	236	7	-0.413503	0.177301	0.328954
Q61508	Ecm1	Extracellular matrix protein 1	62.8	11	70	5	0.566951	0.17097	0.328954
Q9DC11	Plxdc2	Plexin domain-containing protein 2	59.6	8	35	4	0.397504	0.176517	0.328954
Q8VHY0	Cspg4	Chondroitin sulfate proteoglycan 4	252.2	33	2119	62	0.294033	0.183396	0.338136
Q9EPX2	Papln	Papilin	138.8	7	57	6	0.330151	0.185759	0.340365
P47879	Igfbp4	Insulin-like growth factor-binding protein 4	27.8	11	3	2	0.457571	0.199339	0.362993
P01637	N/A	Ig kappa chain V-V region T1	14.4	18	35	2	0.580689	0.205763	0.371706
P39039	Mbl1	Mannose-binding protein A	25.4	13	36	3	-0.441322	0.206643	0.371706
P28862	Mmp3	Stromelysin-1	53.8	17	58	7	0.759131	0.215067	0.384514
P97290	Serping1	Plasma protease C1 inhibitor	55.5	15	74	7	-0.484347	0.222804	0.395946
P18242	Ctsd	Cathepsin D	44.9	42	540	14	-0.2987	0.224483	0.396502
Q7TQ62	Podn	Podocan	68.7	2	12	2	-1.3204	0.225804	0.396502
Q03366	Ccl7	C-C motif chemokine 7	11	12	45	2	0.611635	0.234805	0.409867
O08795	Prkcsh	Glucosidase 2 subunit beta	58.8	16	221	9	0.272465	0.242519	0.420843
Q9WVJ3	Cpq	Carboxypeptidase Q	51.8	21	225	6	-0.324365	0.245638	0.423761
P26339	Chga	Chromogranin-A	51.8	61	98	23	-0.498223	0.25201	0.429729
Q62000	Ogn	Mimecan	34	45	470	14	0.24252	0.251986	0.429729
Q9QZZ6	Dpt	Dermatopontin	24	34	144	5	-0.427904	0.255653	0.433435
P99027	Rplp2	60S acidic ribosomal protein P2	11.6	91	506	10	0.274803	0.259049	0.436683
P01901	H2-K1	H-2 class I histocompatibility antigen, K-B alpha chain	41.3	28	183	5	0.38203	0.262014	0.436691
Q02105	C1qc	Complement C1q subcomponent subunit C	26	35	45	6	-0.491275	0.260887	0.436691
P08122	Col4a2	Collagen alpha-2(IV) chain	167.2	22	297	20	-0.338724	0.276622	0.453828
Q9ESB3	Hrg	Histidine-rich glycoprotein	59.1	22	221	11	-0.501422	0.274417	0.453828
Q9WVH9	Fbln5	Fibulin-5	50.2	37	265	14	-0.46253	0.276912	0.453828
O08807	Prdx4	Peroxiredoxin-4	31	30	149	4	0.336504	0.287298	0.468248
P97352	S100a13	Protein S100-A13	11.2	44	119	6	-0.253677	0.291685	0.472786
Q01721	Gas1	Growth arrest-specific protein 1	35.7	20	74	3	0.236981	0.293368	0.472916
P06797	Ctsl	Cathepsin L1	37.5	43	140	10	-0.327166	0.300997	0.479968
Q61207	Psap	Prosaposin	61.4	32	454	15	-0.313521	0.30057	0.479968
O08692	Ngp	Neutrophilic granule protein	19.3	22	23	2	-0.378039	0.310039	0.491729
Q5I2A0	Serpina3g	Serine protease inhibitor A3G	49	8	399	2	0.386506	0.317993	0.501647
P16675	Ctsa	Lysosomal protective protein	53.8	21	123	8	-0.24658	0.327186	0.510686
Q9CYA0	Creld2	Cysteine-rich with EGF-like domain protein 2	38.2	9	22	2	0.283301	0.32681	0.510686
P97426	Ear1	Eosinophil cationic protein 1	17.3	46	166	4	-0.585345	0.332329	0.515984
P01638	N/A	Ig kappa chain V-V region L6 (Fragment)	13	38	36	3	0.460197	0.337638	0.518767
P07356	Anxa2	Annexin A2	38.7	36	151	12	-0.450573	0.336713	0.518767
P32507	Nectin2	Nectin-2	57.3	23	107	7	0.207418	0.351484	0.537243
P08121	Col3a1	Collagen alpha-1(III) chain	138.9	32	946	24	0.295345	0.357937	0.544285
P01642	Gm10881	Ig kappa chain V-V region L7 (Fragment)	12.6	23	20	2	0.438306	0.366672	0.554708
Q8C310	Robo4	Roundabout homolog 4	108.4	3	7	2	0.213835	0.369329	0.555878
P01899	H2-D1	H-2 class I histocompatibility antigen, D-B alpha chain	40.8	31	429	6	0.19263	0.390292	0.584448
Q60854	Serpinb6	Serpin B6	42.6	51	449	18	-0.205226	0.392775	0.585195
P13020	Gsn	Gelsolin	85.9	57	1873	43	-0.244999	0.395872	0.586845
P39061	Col18a1	Collagen alpha-1(XVIII) chain	182.1	10	301	13	-0.254937	0.399901	0.589854
P14483	H2-Ab1	H-2 class II histocompatibility antigen, A beta chain	30.1	34	41	6	0.520482	0.406262	0.590381
P22777	Serpine1	Plasminogen activator inhibitor 1	45.1	18	51	6	0.263164	0.402424	0.590381
P35330	Icam2	Intercellular adhesion molecule 2	31.4	10	66	3	0.187247	0.405041	0.590381
O35887	Calu	Calumenin	37	34	177	7	-0.187082	0.421245	0.597439
O89020	Afm	Afamin	69.3	21	137	11	-0.316837	0.416919	0.597439
P43025	Clec3b	Tetranectin	22.2	29	16	4	-0.343402	0.417548	0.597439
Q99KC8	Vwa5a	von Willebrand factor A domain-containing protein 5A	87.1	20	159	11	0.226861	0.420596	0.597439
Q9JJH1	Rnase4	Ribonuclease 4	17	28	32	4	-0.319511	0.419796	0.597439
Q61147	Cp	Ceruloplasmin	121.1	44	928	35	-0.237908	0.427142	0.601374
Q9QUR8	Sema7a	Semaphorin-7A	74.9	14	90	6	0.203485	0.428097	0.601374
O89103	Cd93	Complement component C1q receptor	69.3	16	145	7	-0.150937	0.436957	0.608634
P51437	Camp	Cathelicidin antimicrobial peptide	19.4	22	64	3	0.345724	0.437391	0.608634
P00687	Amy1	Alpha-amylase 1	57.6	20	104	7	0.415213	0.440286	0.609786
O55123	Mmp10	Stromelysin-2	53.9	5	22	2	-0.384476	0.446923	0.616085
P04186	Cfb	Complement factor B	85	27	287	18	-0.209269	0.452005	0.620193
P11680	Cfp	Properdin	50.3	22	167	6	0.232917	0.472277	0.645008
P12265	Gusb	Beta-glucuronidase	74.1	23	65	9	0.282678	0.478862	0.646646
P55302	Lrpap1	Alpha-2-macroglobulin receptor-associated protein	42.2	11	39	3	0.205482	0.478357	0.646646
Q08879	Fbln1	Fibulin-1	78	13	74	6	0.180961	0.480229	0.646646
Q9CXI5	Manf	Mesencephalic astrocyte-derived neurotrophic factor	20.4	30	125	3	0.1925	0.482245	0.646646
P02469	Lamb1	Laminin subunit beta-1	197	50	2858	80	-0.134481	0.489067	0.652086
P19221	F2	Prothrombin	70.2	19	131	8	-0.189371	0.494176	0.652086
P37889	Fbln2	Fibulin-2	131.7	5	87	5	0.264606	0.497353	0.652086
Q640N1	Aebp1	Adipocyte enhancer-binding protein 1	128.3	10	178	7	0.276807	0.496228	0.652086
Q9DBV4	Mxra8	Matrix remodeling-associated protein 8	49.7	5	16	2	0.267068	0.492055	0.652086
Q08481	Pecam1	Platelet endothelial cell adhesion molecule	81.2	20	444	12	0.129385	0.50746	0.662392
Q61646	Hp	Haptoglobin	38.7	67	803	22	-0.173449	0.516219	0.669587
Q922R8	Pdia6	Protein disulfide-isomerase A6	48.1	40	555	15	0.153055	0.517511	0.669587
P97298	Serpinf1	Pigment epithelium-derived factor	46.2	26	136	8	-0.224084	0.528806	0.681212
P08071	Ltf	Lactotransferrin	77.8	48	124	24	-0.299857	0.536443	0.688046
P06909	Cfh	Complement factor H	139	34	879	38	0.177837	0.539893	0.689473
P01633	Igk-V19-17	Ig kappa chain V19-17	16.4	16	27	3	-0.289926	0.552558	0.691904
P01887	B2m	Beta-2-microglobulin	13.8	39	87	4	-0.170739	0.555869	0.691904
P08113	Hsp90b1	Endoplasmin	92.4	28	393	15	-0.206147	0.549873	0.691904
P29699	Ahsg	Alpha-2-HS-glycoprotein	37.3	52	707	13	-0.171945	0.554264	0.691904
Q8BH35	C8b	Complement component C8 beta chain	66.2	21	74	8	0.314465	0.555374	0.691904
Q9QXC1	Fetub	Fetuin-B	42.7	21	139	5	-0.229335	0.551887	0.691904
P08003	Pdia4	Protein disulfide-isomerase A4	71.9	32	372	19	0.174125	0.572365	0.706476
Q8BH97	Rcn3	Reticulocalbin-3	38	17	24	3	-0.180186	0.571514	0.706476
Q9DBB9	Cpn2	Carboxypeptidase N subunit 2	60.4	22	64	7	0.260234	0.597432	0.734344
P01680	N/A	Ig kappa chain V-IV region S107B	13.8	17	34	2	-0.196948	0.629989	0.767961
Q6W5C0	Cxcl3	C-X-C motif chemokine 3	10.7	22	19	2	0.175619	0.628134	0.767961
Q1ERP8	Cd300lg	CMRF35-like molecule 9	36.7	25	225	7	0.137846	0.644799	0.782781
P07214	Sparc	SPARC	34.4	36	203	11	-0.112724	0.647907	0.783229
Q8BND5	Qsox1	Sulfhydryl oxidase 1	82.7	14	46	7	-0.223061	0.650478	0.783229
P27773	Pdia3	Protein disulfide-isomerase A3	56.6	56	1357	29	0.096092	0.656942	0.784607
Q9CQU0	Txndc12	Thioredoxin domain-containing protein 12	19	56	176	5	-0.0863241	0.655243	0.784607
P28798	Grn	Granulins	63.4	29	479	11	0.130745	0.674345	0.802144
P35564	Canx	Calnexin	67.2	11	14	5	0.183806	0.683643	0.805634
P46412	Gpx3	Glutathione peroxidase 3	25.4	60	227	10	0.10794	0.685472	0.805634
Q60994	Adipoq	Adiponectin	26.8	21	251	6	-0.0973609	0.680502	0.805634
P28665	Mug1	Murinoglobulin-1	165.2	49	1235	52	-0.133923	0.688965	0.806106
Q3UQ28	Pxdn	Peroxidasin homolog	165	11	150	10	-0.142546	0.691339	0.806106
P11276	Fn1	Fibronectin	272.4	32	1120	52	-0.125064	0.696167	0.80854
P49935	Ctsh	Pro-cathepsin H	37.1	20	77	4	0.153912	0.703813	0.814215
Q0VF58	Col19a1	Collagen alpha-1(XIX) chain	114.1	3	4	2	0.107591	0.725868	0.836449
A2ASQ1	Agrn	Agrin	207.4	11	114	13	-0.0933105	0.735074	0.837978
O09159	Man2b1	Lysosomal alpha-mannosidase	114.6	5	66	3	0.093931	0.734174	0.837978
Q62009	Postn	Periostin	93.1	8	88	5	0.172886	0.735716	0.837978
Q61581	Igfbp7	Insulin-like growth factor-binding protein 7	29	38	235	7	0.135789	0.74392	0.844063
Q9D1Q6	Erp44	Endoplasmic reticulum resident protein 44	46.8	14	101	3	-0.078938	0.76249	0.861818
P29533	Vcam1	Vascular cell adhesion protein 1	81.3	14	40	7	-0.161391	0.772373	0.863752
Q60675	Lama2	Laminin subunit alpha-2	343.6	45	2812	105	0.060161	0.769069	0.863752
Q62426	Cstb	Cystatin-B	11	60	167	4	-0.0746769	0.772985	0.863752
P14211	Calr	Calreticulin	48	65	890	27	0.0674046	0.778306	0.866252
Q8K0E8	Fgb	Fibrinogen beta chain	54.7	60	942	34	-0.102623	0.781095	0.866252
P00688	Amy2	Pancreatic alpha-amylase	57.3	7	35	3	0.122367	0.78975	0.870503
Q9Z0J0	Npc2	NPC intracellular cholesterol transporter 2	16.4	59	372	10	0.0726565	0.79083	0.870503
Q8BPB5	Efemp1	EGF-containing fibulin-like extracellular matrix protein 1	54.9	49	333	15	-0.0835215	0.800892	0.878302
Q8VCM7	Fgg	Fibrinogen gamma chain	49.4	50	517	17	-0.086528	0.811364	0.886491
P01806	N/A	Ig heavy chain V region 441	12.9	17	7	3	-0.13071	0.824104	0.886848
Q02819	Nucb1	Nucleobindin-1	53.4	30	262	11	-0.0517791	0.829447	0.886848
Q60590	Orm1	Alpha-1-acid glycoprotein 1	23.9	24	40	2	-0.0854475	0.829729	0.886848
Q61247	Serpinf2	Alpha-2-antiplasmin	54.9	26	64	6	-0.0790645	0.825104	0.886848
Q8BH61	F13a1	Coagulation factor XIII A chain	83.2	44	539	24	-0.0669745	0.824881	0.886848
Q9EQH2	Erap1	Endoplasmic reticulum aminopeptidase 1	106.5	2	21	2	0.0623644	0.828308	0.886848
Q80X19	Col14a1	Collagen alpha-1(XIV) chain	192.9	20	287	25	-0.114972	0.838413	0.892894
Q61001	Lama5	Laminin subunit alpha-5	403.8	3	37	8	0.0539806	0.862541	0.912006
Q9CQ45	Nenf	Neudesin	18.9	15	8	2	0.0536818	0.860986	0.912006
O88792	F11r	Junctional adhesion molecule A	32.4	17	42	3	-0.0527503	0.881847	0.929089
P31725	S100a9	Protein S100-A9	13	24	86	3	-0.0443152	0.885632	0.929756
E9PV24	Fga	Fibrinogen alpha chain	87.4	33	600	26	-0.0421975	0.897431	0.935711
O35744	Chil3	Chitinase-like protein 3	44.4	53	148	16	-0.106323	0.898114	0.935711
P20918	Plg	Plasminogen	90.7	54	601	37	0.0333643	0.90082	0.935711
P20029	Hspa5	Endoplasmic reticulum chaperone BiP	72.4	55	1907	37	-0.0235356	0.916409	0.947507
P70663	Sparcl1	SPARC-like protein 1	72.2	19	75	6	0.0359678	0.918966	0.947507
Q8K4G1	Ltbp4	Latent-transforming growth factor beta-binding protein 4	178.5	19	341	25	0.0502963	0.921812	0.947507
A6X935	Itih4	Inter alpha-trypsin inhibitor, heavy chain 4	104.6	22	167	17	0.024368	0.935628	0.954678
P07758	Serpina1a	Alpha-1-antitrypsin 1-1	46	57	1383	11	-0.0248345	0.938497	0.954678
Q9D154	Serpinb1a	Leukocyte elastase inhibitor A	42.5	47	256	14	0.0347771	0.933177	0.954678
Q04857	Col6a1	Collagen alpha-1(VI) chain	108.4	6	85	4	0.0220412	0.948182	0.960384
Q61702	Itih1	Inter-alpha-trypsin inhibitor heavy chain H1	101	21	220	13	0.0153204	0.950617	0.960384
Q61398	Pcolce	Procollagen C-endopeptidase enhancer 1	50.1	24	114	8	0.0195688	0.960038	0.966591
P01635	N/A	Ig kappa chain V-V region K2 (Fragment)	12.6	20	59	2	0.0121698	0.976077	0.979397
P12023	App	Amyloid-beta A4 protein	86.7	7	45	4	0.00217434	0.996187	0.996187
