# Supplementary material for: Reduced secretion of neuronal growth regulator 1 contributes to impaired adipose-neuronal crosstalk in obesity
Source: Nat Commun. 2022 Nov 25;13:7269. doi: 10.1038/s41467-022-34846-w (PMC9700863; doi:10.1038/s41467-022-34846-w)
Supplement: Supplementary file 9 — Source Data [file 41467_2022_34846_MOESM9_ESM.xlsx]

## Sheet: Fig. 2e
Ncam1	AR	TH	AB	VI	SC	BAT
MS RELATIVE ABUNDANCES	46.9	105.2	515.3	6.9	8.1	8.8
	68.3	70.1	225.3	26.1	12.2	12.5
	71.6	128.2	969.3	11.9	21.9	22.9
	52	56.7	141.9	10.3	10.7	5
	85.2	70.6	425.3	6.9	7.1	7.4
	43.4	70.8	252.4	5.7	7.8	9.2
AVERAGE	61.2333	83.6	421.583	11.3	11.3	10.9667
SEM	6.68464	11.0972	123.04	3.1117	2.26318	2.58775
Chl1	AR	TH	AB	VI	SC	BAT
MS RELATIVE ABUNDANCES	59.4	103.7	426.5	5.1	21.8	47.9
	68.1	48.6	288.2	9.4	12.9	10.2
	128	167.2	802.1	22.9	33.6	21.6
	60.9	57.2	156.3	13.1	17.9	6
	107.7	69	407.7	1.7	8.2	8.7
	77.6	87.1	166.7	18	22.1	37
AVERAGE	83.6167	88.8	374.583	11.7	19.4167	21.9
SEM	11.4446	17.6806	97.4487	3.2452	3.58063	6.99533
L1cam	AR	TH	AB	VI	SC	BAT
MS RELATIVE ABUNDANCES	59.4	112.5	476.3	12.7	17.9	21
	87.1	76.6	218.8	11.9	21.1	22.7
	94.1	159.3	710.3	31.7	32.2	41
	60.3	86.1	156.7	28	15.5	10.3
	123.1	119.1	312.5	16.8	9.8	20.1
	76.3	93.4	217	14.6	18.5	15.4
AVERAGE	83.3833	107.833	348.6	19.2833	19.1667	21.75
SEM	9.7712	12.1843	85.5238	3.44533	3.03773	4.26683

## Sheet: Fig. 2g
	AR	TH	AB	VI	SC	BAT
TYR.H./PONCEAU SINGLE VALUES	1.60705	3.32562	2.80416	0.0429244	0.155701	0.93017
	1.79458	1.83084	2.21987	0.00604215	0.142711	1.06983
	1.71706	3.34706	3.25767	0.118652	0.300973	0.928156
	1.43705	3.70857	2.83616	0.101163	0.327551	1.07184
AVERAGE	1.63894	3.05303	2.77947	0.0671953	0.231734	1
SEM	0.0671312	0.360922	0.184671	0.0225421	0.041594	0.0354221
												VDF

## Sheet: Fig. 4a
	wt	ob/ob
TYR.H./PONCEAU SINGLE VALUES	0.74118	0.419068
	1.01269	0.25946
	1.18447	0.231404
	0.944393	0.372482
	1.11727	0.723086
AVERAGE	1	0.4011
SEM	0.0768182	0.0876571

## Sheet: Fig. 4b
	wt	ob/ob
TYR.H./PONCEAU SINGLE VALUES	1.16161	0.546576
	1.11421	0.522371
	1.17978	0.590934
	0.70978	0.591657
	0.83461	0.454335
AVERAGE	1	0.541175
SEM	0.0956732	0.0254444

## Sheet: Fig. 4e
TH PVAT	wt	ob/ob			AR PVAT	wt	ob/ob
TYR.H. AREA/PARTICLES COUNT	17.5628	10.5038			TYR.H. AREA/PARTICLES COUNT	16.2157	12.4873
	20.7684	12.1282				18.7604	13.6487
	17.7959	12.8294				22.0917	12.4328
	19.1604	12.9391				19.6002	12.5414
AVERAGE	18.8219	12.1001			AVERAGE	19.167	12.7776
SEM	0.660385	0.502322			SEM	1.08373	0.260473

## Sheet: Fig. 4g,h,I,j 
	BMI<30	BMI>30		BBK pre-op	SEX	AGE	BMI	TYR.H./Ponceau	β3-TUB/Ponceau
TYR.H./PONCEAU SINGLE VALUES	1.70275	0.0611381		NO	M	58	21.5	1.70275	1.67253
	0.422811	0.457021		YES	M	61	21.8	0.422811	1.2269
	1.12065	0.104148		NO	M	51	24.7	1.12065	0.989298
	1.61476	0.59804		YES	M	71	24.9	1.61476	1.94797
	0.643847	0.792134		NO	M	83	25.9	0.643847	0.869519
	1.03622	0.273859		YES	M	61	25.9	1.03622	1.07494
	1.24756	0.317959		YES	M	45	26.3	1.24756	0.926575
	0.870397	0.378662		YES	M	59	26.8	0.870397	0.638233
	1.4926			NO	F	36	27.7	1.4926	1.92179
	1.17091			NO	M	68	28.8	1.17091	0.879796
	0.399212			NO	M	68	29.1	0.399212	0.49178
	0.27828			YES	M	56	29.4	0.27828	0.00897419
MEDIAN	1	0.37287		YES	M	67	30.4	0.0611381	0.36004
SEM	0.139789	0.0861691		YES	M	50	30.7	0.457021	0.220562
				NO	F	85	31.6	0.104148	0.285161
				YES	M	63	32.2	0.59804	0.335179
				NO	F	81	32.6	0.792134	0.548801
				YES	M	54	35	0.273859	0.224619
				YES	M	56	35.7	0.317959	1.08235
				NO	F	57	50.7	0.378662	0.554397

## Sheet: Fig. 5b
	wt	ob/ob
NUMBER OF SWELLINGS/100 μm AXON (IN EACH FIELD ANALYSED)	7.14769	5.96341
	7.3185	9.39036
	8.30215	9.92615
	6.28155	8.29312
	5.48379	9.03179
	6.6172	6.32513
	6.24789	6.12221
	4.47585	7.84774
	5.15346	7.85518
	5.2418	7.32802
	4.75862	8.74744
	8.49517	8.61306
	3.87102	7.32302
	4.85668	7.81014
	4.05013	8.37578
	5.96647	10.6019
	3.1242	8.24077
	5.30443	13.1197
	5.51017	12.7107
	2.3333	16.0053
	8.4976	16.1086
	5.70614	15.6203
	7.38285	14.6734
	8.8075	17.7152
	6.49764	16.1304
	9.68261	19.6796
	11.0731	7.31303
	7.33504	7.06304
	13.1943	6.17119
	4.94489	5.87713
	4.4952	5.54611
	6.35547	7.03326
	6.34446	10.1441
	4.24817	6.73743
	4.9351	8.32157
	5.19011
	6.85468
	5.18689
	3.65299
AVERAGE	6.17756	9.82186
SEM	0.340131	0.654773

## Sheet: Fig. 5c
	wt	ob/ob
TYR.H./PONCEAU SINGLE VALUES	0.982717	1.47989
	0.878607	0.989604
	0.956335	0.886531
	1.09561	1.03538
	1.08673	1.25439
AVERAGE	1	1.12916
SEM	0.0409909	0.106262

## Sheet: Fig. 5d
	wt	ob/ob
TYR.H./PONCEAU SINGLE VALUES	0.709075	0.425617
	0.876234	0.629985
	0.949372	0.550878
	1.32865	0.456047
	1.13667	0.507378
AVERAGE	1	0.513981
SEM	0.107053	0.0360739

## Sheet: Fig. 6a
	wt AR	ob/ob AR	wt TH	ob/ob TH
NEGR1 RELATIVE ABUNDANCY	196	34.5	137.5	49.4
	118.2	31.1	93.4	56.7
	133.2	28.5	142	29.6
	199.1	36.9	284.9	45.46
	126.5	79.6	156.1	66.9
	112.6	42.2	326.1	24.7
AVERAGE	147.6	42.1333	190	45.46
SEM	16.059	7.73954	37.8903	6.5423

[truncated: 26 more sheets: Fig. 6b, Fig. 6d, Fig. 6e, Fig. 6f, Fig. 6g, Fig. 6h, Fig. 7c, Fig. 7d, Fig. 7g, Fig. 7h, Fig. 7i, Supp. Fig. 1b, Supp. Fig. 2a, Supp. Fig. 2b, Supp. Fig. 3a, Supp. Fig. 3b, Supp. Fig. 3c, Supp Fig. 3d, Supp. Fig. 3f,g,h, Supp. Fig. 4f …]
